# Supplementary material for: Improving the gas sorption capacity in lantern-type metal–organic polyhedra by a scrambled cage method
Source: Chem Sci. 2024 Jan 11;15(8):2857–66. doi: 10.1039/d3sc06140j (PMC10882442; doi:10.1039/d3sc06140j)
Supplement: SC-015-D3SC06140J-s002 [file SC-015-D3SC06140J-s002.cif]

# Electronic Supplementary Material (ESI) for Chemical Science.
# This journal is © The Royal Society of Chemistry 2024

####################################################################### 
# 
# This file contains crystal structure data downloaded from the 
# Cambridge Structural Database (CSD) hosted by the Cambridge 
# Crystallographic Data Centre (CCDC).
# 
# Full information about CCDC data access policies and citation 
# guidelines are available at http://www.ccdc.cam.ac.uk/access/V1 
# 
# Audit and citation data items may have been added by the CCDC. 
# Please retain this information to preserve the provenance of 
# this file and to allow appropriate attribution of the data. 
# 
#######################################################################

data_bd652_100k
_database_code_depnum_ccdc_archive 'CCDC 2303899'
loop_
_audit_author_name
_audit_author_address
'Alan Kennedy'
;University of Strathclyde
United Kingdom
;
_audit_update_record             
;
2023-10-26 deposited with the CCDC.	2024-01-11 downloaded from the CCDC.
;
_audit_creation_date             2023-10-10
_audit_creation_method           
;
Olex2 1.5
(compiled 2021.12.09 svn.r5202d8cf for OlexSys, GUI svn.r6439)
;
_shelx_SHELXL_version_number     2019/3
_chemical_name_common            ?
_chemical_name_systematic        ?

_chemical_formula_sum            'C120 H104 Cu4 N12 O38'

# BUT SEE NOTE RE USE OF SQUEEZE BELOW

_chemical_formula_weight         2576.31
_chemical_melting_point          ?
loop_
_atom_type_symbol
_atom_type_description
_atom_type_scat_dispersion_real
_atom_type_scat_dispersion_imag
_atom_type_scat_source
C C 0.0181 0.0091 'International Tables Vol C Tables 4.2.6.8 and 6.1.1.4'
H H 0.0000 0.0000 'International Tables Vol C Tables 4.2.6.8 and 6.1.1.4'
Cu Cu -1.9646 0.5888 'International Tables Vol C Tables 4.2.6.8 and 6.1.1.4'
N N 0.0311 0.0180 'International Tables Vol C Tables 4.2.6.8 and 6.1.1.4'
O O 0.0492 0.0322 'International Tables Vol C Tables 4.2.6.8 and 6.1.1.4'

_shelx_space_group_comment       
;
The symmetry employed for this shelxl refinement is uniquely defined
by the following loop, which should always be used as a source of
symmetry information in preference to the above space-group names.
They are only intended as comments.
;
_space_group_crystal_system      monoclinic
_space_group_IT_number           14
_space_group_name_H-M_alt        'P 1 21/n 1'
_space_group_name_Hall           '-P 2yn'
loop_
_space_group_symop_operation_xyz
'x, y, z'
'-x+1/2, y+1/2, -z+1/2'
'-x, -y, -z'
'x-1/2, -y-1/2, z-1/2'

_cell_length_a                   19.7309(2)
_cell_length_b                   16.8006(2)
_cell_length_c                   24.9013(2)
_cell_angle_alpha                90
_cell_angle_beta                 93.538(1)
_cell_angle_gamma                90
_cell_volume                     8238.82(15)
_cell_formula_units_Z            2
_cell_measurement_reflns_used    36415
_cell_measurement_theta_min      2.7750
_cell_measurement_theta_max      72.5980

_cell_measurement_temperature    100(2)
_shelx_estimated_absorpt_T_max   0.896
_shelx_estimated_absorpt_T_min   0.806
_exptl_absorpt_coefficient_mu    1.126


_exptl_absorpt_correction_T_min  0.373
_exptl_absorpt_correction_T_max  1.000
_exptl_absorpt_correction_type   gaussian
_exptl_absorpt_process_details   
;
CrysAlisPro 1.171.42.92a (Rigaku Oxford Diffraction, 2023)
Numerical absorption correction based on gaussian integration over
a multifaceted crystal model
Empirical absorption correction using spherical harmonics,
implemented in SCALE3 ABSPACK scaling algorithm.
;

_exptl_absorpt_special_details   ?
_exptl_crystal_colour            'light blue'
_exptl_crystal_colour_modifier   light
_exptl_crystal_colour_primary    blue
_exptl_crystal_density_diffrn    1.039
_exptl_crystal_density_meas      ?
_exptl_crystal_density_method    ?
_exptl_crystal_description       block
_exptl_crystal_F_000             2656
_exptl_crystal_size_max          0.36
_exptl_crystal_size_mid          0.16
_exptl_crystal_size_min          0.06
_exptl_transmission_factor_max   ?
_exptl_transmission_factor_min   ?
_diffrn_reflns_av_R_equivalents  0.0294
_diffrn_reflns_av_unetI/netI     0.0209
_diffrn_reflns_Laue_measured_fraction_full 0.999
_diffrn_reflns_Laue_measured_fraction_max 0.990
_diffrn_reflns_limit_h_max       24
_diffrn_reflns_limit_h_min       -24
_diffrn_reflns_limit_k_max       20
_diffrn_reflns_limit_k_min       -20
_diffrn_reflns_limit_l_max       30
_diffrn_reflns_limit_l_min       -30
_diffrn_reflns_number            88490
_diffrn_reflns_point_group_measured_fraction_full 0.999
_diffrn_reflns_point_group_measured_fraction_max 0.990
_diffrn_reflns_theta_full        70.000
_diffrn_reflns_theta_max         73.239
_diffrn_reflns_theta_min         2.775
_diffrn_ambient_temperature      100(2)
_diffrn_detector_area_resol_mean ?
_diffrn_measured_fraction_theta_full 0.999
_diffrn_measured_fraction_theta_max 0.990
_diffrn_measurement_device_type  'Rigaku Synergy-i'

_diffrn_measurement_method       'omega scans'
_diffrn_radiation_type           CuK\a
_diffrn_radiation_wavelength     1.54184
_diffrn_source                   ?
_reflns_Friedel_coverage         0.000
_reflns_Friedel_fraction_full    .
_reflns_Friedel_fraction_max     .
_reflns_number_gt                14452
_reflns_number_total             16376
_reflns_special_details          
;

SQUEEZE (solvent mask in OLEX) was applied. This removed the effects of approx 931 electron equivalents from 3168 A ^3^ of unit cell volume. This number of electrons would be found in approx 18 DMA molecules (864 electrons) + 6 water molecules (60 electrons).  


 Reflections were merged by SHELXL according to the crystal
 class for the calculation of statistics and refinement.
 
 Structure factors included contributions from the .fab file.
 
 _reflns_Friedel_fraction is defined as the number of unique
 Friedel pairs measured divided by the number that would be
 possible theoretically, ignoring centric projections and
 systematic absences.
;
_reflns_threshold_expression     'I > 2\s(I)'
_computing_cell_refinement       CrysalisPro
_computing_data_collection       CrysalisPro

_computing_data_reduction        CrysalisPro

_computing_molecular_graphics    'Olex2 1.5 (Dolomanov et al., 2009)'
_computing_publication_material  'Olex2 1.5 (Dolomanov et al., 2009)'
_computing_structure_refinement  'SHELXL 2019/3 (Sheldrick, 2015)'
_computing_structure_solution    'olex2.solve 1.5 (Bourhis et al., 2015)'
_refine_diff_density_max         0.984
_refine_diff_density_min         -0.717
_refine_diff_density_rms         0.094
_refine_ls_extinction_coef       .
_refine_ls_extinction_method     none
_refine_ls_goodness_of_fit_ref   1.048
_refine_ls_hydrogen_treatment    constr
_refine_ls_matrix_type           full
_refine_ls_number_parameters     854
_refine_ls_number_reflns         16376
_refine_ls_number_restraints     232
_refine_ls_R_factor_all          0.0830
_refine_ls_R_factor_gt           0.0782
_refine_ls_restrained_S_all      1.047
_refine_ls_shift/su_max          0.001
_refine_ls_shift/su_mean         0.000
_refine_ls_structure_factor_coef Fsqd
_refine_ls_weighting_details     
'w=1/[\s^2^(Fo^2^)+(0.1418P)^2^+11.0328P] where P=(Fo^2^+2Fc^2^)/3'
_refine_ls_weighting_scheme      calc
_refine_ls_wR_factor_gt          0.2422
_refine_ls_wR_factor_ref         0.2468
_refine_special_details          SQUEEZE
_olex2_refinement_description    
;
1. Fixed Uiso
 At 1.2 times of:
  All C(H) groups
 At 1.5 times of:
  All C(H,H,H) groups, All O(H,H) groups
2. Restrained distances
 O300-C302 = O1D-C1D = C202-O200 = O100-C100
 1.28 with sigma of 0.01
 N300-C303 = N300-C304 = N1D-C3D = N1D-C4D = N201-C201 = N201-C204
 1.48 with sigma of 0.01
 N100-C102 = N100-C103
 1.48 with sigma of 0.01
 C302-C301 = C1D-C2D = C202-C203 = C100-C101
 1.51 with sigma of 0.01
 C302-N300 = C1D-N1D = N201-C202 = C100-N100
 1.33 with sigma of 0.01
3. Rigid bond restraints
 O1D, N1D, C3D, C1D, C2D, C4D
 with sigma for 1-2 distances of 0.01 and sigma for 1-3 distances of 0.01
 C21, C22, C20, C25A, C24A, C23A
 with sigma for 1-2 distances of 0.01 and sigma for 1-3 distances of 0.01
 N100, C100, C101, O100, C102, C103
 with sigma for 1-2 distances of 0.01 and sigma for 1-3 distances of 0.01
 O1D, N1D, C1D, C2D, C3D, C4D
 with sigma for 1-2 distances of 0.01 and sigma for 1-3 distances of 0.01
 N300, C301, O300, C302, C303, C304
 with sigma for 1-2 distances of 0.01 and sigma for 1-3 distances of 0.01
 O200, N201, C201, C202, C203, C204
 with sigma for 1-2 distances of 0.01 and sigma for 1-3 distances of 0.01
4. Uiso/Uaniso restraints and constraints
O1D \\sim N1D \\sim C3D \\sim C1D \\sim C2D \\sim C4D: within 1.7A with sigma
of 0.02 and sigma for terminal atoms of 0.02 within 1.7A
C21 \\sim C22 \\sim C20 \\sim C25A \\sim C24A \\sim C23A: within 1.7A with
sigma of 0.02 and sigma for terminal atoms of 0.02 within 1.7A
N100 \\sim C100 \\sim C101 \\sim O100 \\sim C102 \\sim C103: within 1.7A with
sigma of 0.02 and sigma for terminal atoms of 0.02 within 1.7A
O1D \\sim N1D \\sim C1D \\sim C2D \\sim C3D \\sim C4D: within 1.7A with sigma
of 0.02 and sigma for terminal atoms of 0.02 within 1.7A
N300 \\sim C301 \\sim O300 \\sim C302 \\sim C303 \\sim C304: within 1.7A with
sigma of 0.02 and sigma for terminal atoms of 0.02 within 1.7A
O200 \\sim N201 \\sim C201 \\sim C202 \\sim C203 \\sim C204: within 1.7A with
sigma of 0.02 and sigma for terminal atoms of 0.02 within 1.7A
Uanis(C23B) = Uanis(C23A)
Uanis(C24B) = Uanis(C24A)
Uanis(C25B) = Uanis(C25A)
Uanis(O300) = Uanis(O200)
Uanis(N300) = Uanis(C202)
Uanis(C302) = Uanis(N201)
Uanis(C301) = Uanis(C204)
Uanis(C304) = Uanis(C203)
Uanis(O1D) = Uanis(O100)
Uanis(C4D) = Uanis(C101)
Uanis(C3D) = Uanis(C103)
Uanis(C2D) = Uanis(C102)
Uanis(O11) = Uanis(O11A)
5. Others
 Sof(C23B)=Sof(H23B)=Sof(C25B)=Sof(H25B)=Sof(C24B)=Sof(H24B)=Sof(O11A)=1-FVAR(1)
 Sof(C25A)=Sof(H25A)=Sof(C24A)=Sof(H24A)=Sof(C23A)=Sof(H23A)=Sof(O11)=FVAR(1)
 Sof(O200)=Sof(N201)=Sof(C201)=Sof(H20a)=Sof(H20b)=Sof(H20c)=Sof(C202)=
 Sof(C203)=Sof(H20d)=Sof(H20e)=Sof(H20f)=Sof(C204)=Sof(H20g)=Sof(H20h)=
 Sof(H20i)=1-FVAR(2)
 Sof(N300)=Sof(C301)=Sof(H30a)=Sof(H30b)=Sof(H30c)=Sof(O300)=Sof(C302)=
 Sof(C303)=Sof(H30d)=Sof(H30e)=Sof(H30f)=Sof(C304)=Sof(H30g)=Sof(H30h)=
 Sof(H30i)=FVAR(2)
 Sof(N100)=Sof(C100)=Sof(C101)=Sof(H10a)=Sof(H10b)=Sof(H10c)=Sof(O100)=
 Sof(C102)=Sof(H10d)=Sof(H10e)=Sof(H10f)=Sof(C103)=Sof(H10g)=Sof(H10h)=
 Sof(H10i)=1-FVAR(3)
 Sof(O1D)=Sof(N1D)=Sof(C1D)=Sof(C2D)=Sof(H2Da)=Sof(H2Db)=Sof(H2Dc)=Sof(C3D)=
 Sof(H3Da)=Sof(H3Db)=Sof(H3Dc)=Sof(C4D)=Sof(H4Da)=Sof(H4Db)=Sof(H4Dc)=FVAR(3)
6.a Rotating group:
 O1W(H1Wa,H1Wb)
6.b Ternary CH refined with riding coordinates:
 C36(H36), C38(H38), C17(H17), C37(H37), C11(H11), C15(H15), C10(H10),
 C43(H43), C42(H42), C41(H41), C16(H16), C12(H12)
6.c Me refined with riding coordinates:
 C2D(H2Da,H2Db,H2Dc), C3D(H3Da,H3Db,H3Dc), C301(H30a,H30b,H30c), C4D(H4Da,H4Db,
 H4Dc), C303(H30d,H30e,H30f), C304(H30g,H30h,H30i), C201(H20a,H20b,H20c),
 C203(H20d,H20e,H20f), C204(H20g,H20h,H20i), C101(H10a,H10b,H10c), C102(H10d,
 H10e,H10f), C103(H10g,H10h,H10i)
6.d Aromatic/amide H refined with riding coordinates:
 C47(H47), C29(H29), C49(H49), C40(H40), C51(H51), C39(H39), C3(H3), C21(H21),
 C50(H50), C14(H14), C33(H33), C13(H13), C31(H31), C7(H7), C5(H5), C32(H32),
 C6(H6), C23B(H23B), C25B(H25B), C24B(H24B), C25A(H25A), C24A(H24A), C23A(H23A)
;
_atom_sites_solution_hydrogens   mixed
_atom_sites_solution_primary     iterative
_atom_sites_solution_secondary   ?
loop_
_atom_site_label
_atom_site_type_symbol
_atom_site_fract_x
_atom_site_fract_y
_atom_site_fract_z
_atom_site_U_iso_or_equiv
_atom_site_adp_type
_atom_site_occupancy
_atom_site_site_symmetry_order
_atom_site_calc_flag
_atom_site_refinement_flags_posn
_atom_site_refinement_flags_adp
_atom_site_refinement_flags_occupancy
_atom_site_disorder_assembly
_atom_site_disorder_group
Cu1 Cu 0.90233(2) 0.45772(3) 0.64678(2) 0.04037(15) Uani 1 1 d . . . . .
Cu2 Cu 0.84940(3) 0.43805(3) 0.74087(2) 0.04361(15) Uani 1 1 d . . . . .
O8 O 1.12872(14) 0.65294(15) 0.36628(10) 0.0513(6) Uani 1 1 d . . . . .
O6 O 1.01347(13) 0.58154(17) 0.31601(10) 0.0516(6) Uani 1 1 d . . . . .
O3 O 0.92379(14) 0.56451(15) 0.67577(10) 0.0519(6) Uani 1 1 d . . . . .
O7 O 1.17781(15) 0.66700(15) 0.28823(11) 0.0566(7) Uani 1 1 d . . . . .
O1 O 0.81061(13) 0.49418(17) 0.62421(10) 0.0533(6) Uani 1 1 d . . . . .
O2 O 0.76721(14) 0.48267(18) 0.70508(10) 0.0564(6) Uani 1 1 d . . . . .
O5 O 1.06002(14) 0.60313(18) 0.23747(11) 0.0578(7) Uani 1 1 d . . . . .
O4 O 0.88292(14) 0.54562(15) 0.75683(10) 0.0527(6) Uani 1 1 d . . . . .
O1D O 0.8113(12) 0.4094(11) 0.8181(15) 0.0535(14) Uani 0.737(9) 1 d D U P A 1
O1W O 0.94236(14) 0.47517(17) 0.56928(10) 0.0565(6) Uani 1 1 d . . . . .
H1WA H 0.945567 0.525776 0.548349 0.085 Uiso 1 1 d R U . . .
H1WB H 0.962508 0.435014 0.545165 0.085 Uiso 1 1 d R U . . .
N3 N 1.02581(13) 0.83821(16) 0.68210(11) 0.0393(6) Uani 1 1 d . . . . .
O14 O 1.13568(14) 0.8193(2) 0.71307(11) 0.0702(9) Uani 1 1 d . . . . .
O10 O 0.58998(16) 0.4722(2) 0.46056(13) 0.0707(8) Uani 1 1 d . . . . .
O13 O 0.92933(14) 0.8622(3) 0.62752(12) 0.0785(10) Uani 1 1 d . . . . .
N4 N 1.16679(18) 0.9098(2) 0.46301(13) 0.0557(8) Uani 1 1 d . . . . .
O15 O 1.05301(17) 0.9239(2) 0.43216(12) 0.0712(9) Uani 1 1 d . . . . .
N2 N 0.76694(16) 0.6474(3) 0.28235(14) 0.0624(9) Uani 1 1 d . . . . .
N1 N 0.61998(15) 0.5909(2) 0.50005(13) 0.0538(7) Uani 1 1 d . . . . .
O9 O 0.6598(3) 0.7175(2) 0.51545(15) 0.0952(12) Uani 1 1 d . . . . .
C52 C 1.16258(17) 0.6905(2) 0.33364(14) 0.0430(7) Uani 1 1 d . . . . .
C48 C 1.18754(17) 0.7716(2) 0.35044(14) 0.0436(7) Uani 1 1 d . . . . .
O16 O 1.26422(16) 0.9034(3) 0.51562(14) 0.0887(12) Uani 1 1 d . . . . .
C47 C 1.16888(17) 0.8034(2) 0.39910(14) 0.0440(7) Uani 1 1 d . . . . .
H47 H 1.141252 0.773400 0.421620 0.053 Uiso 1 1 calc R U . . .
C29 C 0.96925(16) 0.7145(2) 0.70351(13) 0.0414(7) Uani 1 1 d . . . . .
H29 H 0.974073 0.696908 0.667690 0.050 Uiso 1 1 calc R U . . .
C46 C 1.19068(18) 0.8784(2) 0.41443(14) 0.0460(7) Uani 1 1 d . . . . .
C28 C 0.93747(17) 0.6663(2) 0.73964(13) 0.0422(7) Uani 1 1 d . . . . .
O12 O 0.7304(2) 0.5203(2) 0.26404(18) 0.0970(12) Uani 1 1 d . . . . .
C1 C 0.76270(19) 0.4977(2) 0.65536(14) 0.0473(8) Uani 1 1 d . . . . .
C26 C 1.01137(19) 0.6014(2) 0.26720(14) 0.0490(8) Uani 1 1 d . . . . .
C49 C 1.2297(2) 0.8154(2) 0.31915(15) 0.0510(8) Uani 1 1 d . . . . .
H49 H 1.243874 0.793515 0.286506 0.061 Uiso 1 1 calc R U . . .
C2 C 0.69453(18) 0.5196(2) 0.63076(14) 0.0469(8) Uani 1 1 d . . . . .
C35 C 1.09483(17) 0.8513(2) 0.68326(13) 0.0472(8) Uani 1 1 d . . . . .
C4 C 0.62531(18) 0.5639(2) 0.55450(15) 0.0517(8) Uani 1 1 d . . . . .
C40 C 1.1226(2) 0.8059(2) 0.57205(14) 0.0506(8) Uani 1 1 d . . . . .
H40 H 1.142974 0.754596 0.572767 0.061 Uiso 1 1 calc R U . . .
C27 C 0.91242(17) 0.5861(2) 0.72269(13) 0.0440(7) Uani 1 1 d . . . . .
C51 C 1.2315(2) 0.9229(2) 0.38206(16) 0.0517(8) Uani 1 1 d . . . . .
H51 H 1.245533 0.975054 0.392483 0.062 Uiso 1 1 calc R U . . .
C30 C 0.99385(16) 0.7882(2) 0.71992(13) 0.0418(7) Uani 1 1 d . . . . .
C34 C 0.98959(18) 0.8744(2) 0.63938(14) 0.0511(9) Uani 1 1 d . . . . .
C39 C 1.06323(18) 0.8197(2) 0.54834(14) 0.0492(8) Uani 1 1 d . . . . .
H39 H 1.037545 0.778972 0.530131 0.059 Uiso 1 1 calc R U . . .
C3 C 0.68805(18) 0.5467(2) 0.57733(15) 0.0481(8) Uani 1 1 d . . . . .
H3 H 0.727133 0.552846 0.557274 0.058 Uiso 1 1 calc R U . . .
C21 C 0.88782(19) 0.6264(2) 0.27324(15) 0.0517(8) Uani 1 1 d . U . . .
H21 H 0.893139 0.614374 0.310533 0.062 Uiso 1 1 calc R U . . .
C19 C 0.72314(19) 0.5831(3) 0.28600(18) 0.0578(9) Uani 1 1 d . . . . .
C36 C 1.0376(2) 0.9261(2) 0.61058(15) 0.0579(10) Uani 1 1 d . . . . .
H36 H 1.024476 0.983322 0.613580 0.069 Uiso 1 1 calc R U . . .
C38 C 1.0381(2) 0.9015(3) 0.55120(15) 0.0564(10) Uani 1 1 d . . . . .
H38 H 0.991934 0.906741 0.532604 0.068 Uiso 1 1 calc R U . . .
C17 C 0.66759(18) 0.6072(3) 0.32180(16) 0.0536(9) Uani 1 1 d . . . . .
H17 H 0.622666 0.605792 0.300910 0.064 Uiso 1 1 calc R U . . .
C50 C 1.2514(2) 0.8904(2) 0.33476(16) 0.0572(10) Uani 1 1 d . . . . .
H50 H 1.280095 0.919777 0.312787 0.069 Uiso 1 1 calc R U . . .
C14 C 0.73179(19) 0.5609(3) 0.40312(16) 0.0540(9) Uani 1 1 d . . . . .
H14 H 0.759649 0.516181 0.412173 0.065 Uiso 1 1 calc R U . . .
C37 C 1.1064(2) 0.9118(3) 0.63859(15) 0.0607(11) Uani 1 1 d . . . . .
H37 H 1.125032 0.962581 0.654444 0.073 Uiso 1 1 calc R U . . .
C11 C 0.60950(18) 0.5886(3) 0.40562(17) 0.0584(10) Uani 1 1 d . . . . .
H11 H 0.564940 0.589523 0.384194 0.070 Uiso 1 1 calc R U . . .
C44 C 1.0981(2) 0.9304(2) 0.46769(17) 0.0589(10) Uani 1 1 d . . . . .
C9 C 0.60383(18) 0.5415(3) 0.45633(17) 0.0544(9) Uani 1 1 d . . . . .
C33 C 0.9327(2) 0.6923(3) 0.79306(15) 0.0613(11) Uani 1 1 d . . . . .
H33 H 0.911029 0.659741 0.818099 0.074 Uiso 1 1 calc R U . . .
C13 C 0.74935(19) 0.6318(3) 0.41745(16) 0.0645(12) Uani 1 1 d . . . . .
H13 H 0.791136 0.643520 0.436840 0.077 Uiso 1 1 calc R U . . .
C22 C 0.9433(2) 0.6236(3) 0.24243(16) 0.0660(11) Uani 1 1 d . U . . .
C31 C 0.9890(2) 0.8153(3) 0.77227(15) 0.0583(10) Uani 1 1 d . . . . .
H31 H 1.005255 0.866495 0.782874 0.070 Uiso 1 1 calc R U . . .
C7 C 0.6368(2) 0.5114(3) 0.65973(17) 0.0611(10) Uani 1 1 d . . . . .
H7 H 0.640982 0.495453 0.696393 0.073 Uiso 1 1 calc R U . . .
C15 C 0.66572(19) 0.5524(2) 0.37169(16) 0.0529(8) Uani 1 1 d . . . . .
H15 H 0.655903 0.495810 0.361493 0.063 Uiso 1 1 calc R U . . .
C5 C 0.5659(2) 0.5560(3) 0.58211(19) 0.0676(12) Uani 1 1 d . . . . .
H5 H 0.522701 0.569996 0.565946 0.081 Uiso 1 1 calc R U . . .
C10 C 0.6296(2) 0.6720(3) 0.42372(19) 0.0652(11) Uani 1 1 d . . . . .
H10 H 0.592894 0.710709 0.412472 0.078 Uiso 1 1 calc R U . . .
C43 C 1.1575(3) 0.9455(3) 0.55321(17) 0.0686(13) Uani 1 1 d . . . . .
H43 H 1.173688 0.996998 0.569580 0.082 Uiso 1 1 calc R U . . .
C42 C 1.0893(2) 0.9548(2) 0.52535(16) 0.0597(10) Uani 1 1 d . . . . .
H42 H 1.074484 1.011591 0.526790 0.072 Uiso 1 1 calc R U . . .
C41 C 1.15619(18) 0.8766(3) 0.59801(15) 0.0639(12) Uani 1 1 d . . . . .
H41 H 1.202187 0.864474 0.615154 0.077 Uiso 1 1 calc R U . . .
C45 C 1.2051(2) 0.9168(3) 0.51096(17) 0.0678(12) Uani 1 1 d . . . . .
C8 C 0.6383(2) 0.6678(3) 0.48446(19) 0.0651(11) Uani 1 1 d . . . . .
C32 C 0.9594(3) 0.7648(3) 0.80890(16) 0.0729(14) Uani 1 1 d . . . . .
H32 H 0.957651 0.780867 0.845362 0.087 Uiso 1 1 calc R U . . .
N1D N 0.7810(3) 0.2821(3) 0.8348(2) 0.0685(16) Uani 0.737(9) 1 d D U P A 1
C16 C 0.6845(2) 0.6918(3) 0.33865(18) 0.0649(11) Uani 1 1 d . . . . .
H16 H 0.646826 0.728482 0.326131 0.078 Uiso 1 1 calc R U . . .
C12 C 0.6965(3) 0.6963(3) 0.40034(19) 0.0690(11) Uani 1 1 d . . . . .
H12 H 0.711445 0.750506 0.412585 0.083 Uiso 1 1 calc R U . . .
C6 C 0.5735(2) 0.5264(4) 0.63505(19) 0.0742(13) Uani 1 1 d . . . . .
H6 H 0.534235 0.516498 0.654210 0.089 Uiso 1 1 calc R U . . .
C18 C 0.7483(3) 0.7115(4) 0.3108(2) 0.0874(17) Uani 1 1 d . . . . .
C20 C 0.8248(2) 0.6465(4) 0.25066(19) 0.0815(16) Uani 1 1 d . U . . .
N300 N 0.9248(6) 0.7192(5) 0.4617(4) 0.0846(16) Uani 0.629(5) 1 d D U P B 1
C1D C 0.7654(3) 0.3555(4) 0.8167(2) 0.0618(16) Uani 0.737(9) 1 d D U P A 1
C2D C 0.6937(6) 0.3682(7) 0.7940(6) 0.086(3) Uani 0.737(9) 1 d D U P A 1
H2DA H 0.667779 0.318779 0.797170 0.130 Uiso 0.737(9) 1 calc R U P A 1
H2DB H 0.672410 0.410600 0.814099 0.130 Uiso 0.737(9) 1 calc R U P A 1
H2DC H 0.694139 0.383314 0.756034 0.130 Uiso 0.737(9) 1 calc R U P A 1
C3D C 0.7294(4) 0.2199(5) 0.8411(5) 0.081(2) Uani 0.737(9) 1 d D U P A 1
H3DA H 0.751466 0.171106 0.854790 0.121 Uiso 0.737(9) 1 calc R U P A 1
H3DB H 0.696667 0.238146 0.866473 0.121 Uiso 0.737(9) 1 calc R U P A 1
H3DC H 0.705591 0.209110 0.806109 0.121 Uiso 0.737(9) 1 calc R U P A 1
C23B C 0.9377(5) 0.6165(7) 0.1853(3) 0.073(2) Uani 0.573(5) 1 d . . P C 2
H23B H 0.975362 0.603253 0.165048 0.088 Uiso 0.573(5) 1 calc R U P C 2
C301 C 0.8741(7) 0.6825(12) 0.5447(5) 0.090(3) Uani 0.629(5) 1 d D U P B 1
H30A H 0.852552 0.734479 0.538228 0.135 Uiso 0.629(5) 1 calc R U P B 1
H30B H 0.839203 0.641028 0.544173 0.135 Uiso 0.629(5) 1 calc R U P B 1
H30C H 0.899343 0.682849 0.579854 0.135 Uiso 0.629(5) 1 calc R U P B 1
C4D C 0.8513(3) 0.2610(5) 0.8500(4) 0.078(2) Uani 0.737(9) 1 d D U P A 1
H4DA H 0.853445 0.205599 0.862218 0.117 Uiso 0.737(9) 1 calc R U P A 1
H4DB H 0.878795 0.267297 0.818786 0.117 Uiso 0.737(9) 1 calc R U P A 1
H4DC H 0.868875 0.296025 0.879071 0.117 Uiso 0.737(9) 1 calc R U P A 1
O300 O 0.9567(5) 0.6012(5) 0.5012(4) 0.127(2) Uani 0.629(5) 1 d D U P B 1
C302 C 0.9223(4) 0.6660(5) 0.5013(3) 0.0772(15) Uani 0.629(5) 1 d D U P B 1
C25B C 0.8177(5) 0.6373(8) 0.1927(4) 0.083(2) Uani 0.573(5) 1 d . . P C 2
H25B H 0.773488 0.635964 0.175372 0.099 Uiso 0.573(5) 1 calc R U P C 2
C303 C 0.8901(5) 0.7956(6) 0.4541(5) 0.103(3) Uani 0.629(5) 1 d D U P B 1
H30D H 0.903190 0.820111 0.420551 0.154 Uiso 0.629(5) 1 calc R U P B 1
H30E H 0.840914 0.787206 0.452315 0.154 Uiso 0.629(5) 1 calc R U P B 1
H30F H 0.903105 0.830858 0.484404 0.154 Uiso 0.629(5) 1 calc R U P B 1
C304 C 0.9682(6) 0.6975(8) 0.4187(4) 0.108(3) Uani 0.629(5) 1 d D U P B 1
H30G H 0.966953 0.739797 0.391603 0.162 Uiso 0.629(5) 1 calc R U P B 1
H30H H 1.014966 0.690465 0.433708 0.162 Uiso 0.629(5) 1 calc R U P B 1
H30I H 0.952001 0.647649 0.402061 0.162 Uiso 0.629(5) 1 calc R U P B 1
C24B C 0.8736(5) 0.6304(9) 0.1616(4) 0.095(3) Uani 0.573(5) 1 d . . P C 2
H24B H 0.867647 0.635215 0.123596 0.114 Uiso 0.573(5) 1 calc R U P C 2
C25A C 0.8130(6) 0.6950(11) 0.2046(5) 0.083(2) Uani 0.427(5) 1 d . U P C 1
H25A H 0.771173 0.721093 0.195482 0.099 Uiso 0.427(5) 1 calc R U P C 1
C24A C 0.8710(7) 0.7002(12) 0.1733(5) 0.095(3) Uani 0.427(5) 1 d . U P C 1
H24A H 0.867675 0.724998 0.138994 0.114 Uiso 0.427(5) 1 calc R U P C 1
C23A C 0.9327(6) 0.6684(10) 0.1939(5) 0.073(2) Uani 0.427(5) 1 d . U P C 1
H23A H 0.971275 0.677505 0.173683 0.088 Uiso 0.427(5) 1 calc R U P C 1
O11 O 0.7573(5) 0.7882(5) 0.3113(4) 0.0746(14) Uani 0.427(5) 1 d . . P C 1
O200 O 0.9688(8) 0.6260(8) 0.4732(7) 0.127(2) Uani 0.371(5) 1 d D U P B 2
N201 N 0.8985(6) 0.7194(6) 0.5012(5) 0.0772(15) Uani 0.371(5) 1 d D U P B 2
C201 C 0.8666(6) 0.7973(7) 0.4927(6) 0.069(3) Uani 0.371(5) 1 d D U P B 2
H20A H 0.839535 0.810003 0.523267 0.103 Uiso 0.371(5) 1 calc R U P B 2
H20B H 0.901785 0.837885 0.489532 0.103 Uiso 0.371(5) 1 calc R U P B 2
H20C H 0.837028 0.796219 0.459585 0.103 Uiso 0.371(5) 1 calc R U P B 2
C202 C 0.9375(13) 0.6915(11) 0.4637(7) 0.0846(16) Uani 0.371(5) 1 d D U P B 2
C203 C 0.9442(12) 0.7415(13) 0.4142(7) 0.108(3) Uani 0.371(5) 1 d D U P B 2
H20D H 0.915458 0.788798 0.416022 0.162 Uiso 0.371(5) 1 calc R U P B 2
H20E H 0.991668 0.757787 0.412011 0.162 Uiso 0.371(5) 1 calc R U P B 2
H20F H 0.929923 0.710286 0.382183 0.162 Uiso 0.371(5) 1 calc R U P B 2
C204 C 0.8927(15) 0.675(2) 0.5523(9) 0.090(3) Uani 0.371(5) 1 d D U P B 2
H20G H 0.862106 0.704276 0.574968 0.135 Uiso 0.371(5) 1 calc R U P B 2
H20H H 0.874510 0.622153 0.544526 0.135 Uiso 0.371(5) 1 calc R U P B 2
H20I H 0.937647 0.671017 0.571069 0.135 Uiso 0.371(5) 1 calc R U P B 2
N100 N 0.7477(7) 0.3044(10) 0.8239(7) 0.068(3) Uani 0.263(9) 1 d D U P A 2
C100 C 0.8056(7) 0.3439(10) 0.8340(6) 0.060(3) Uani 0.263(9) 1 d D U P A 2
C101 C 0.8648(10) 0.2995(14) 0.8607(11) 0.078(2) Uani 0.263(9) 1 d D U P A 2
H10A H 0.849568 0.247295 0.872777 0.117 Uiso 0.263(9) 1 calc R U P A 2
H10B H 0.899959 0.292237 0.834958 0.117 Uiso 0.263(9) 1 calc R U P A 2
H10C H 0.883543 0.329944 0.891726 0.117 Uiso 0.263(9) 1 calc R U P A 2
O100 O 0.807(3) 0.414(3) 0.814(4) 0.0535(14) Uani 0.263(9) 1 d D U P A 2
C102 C 0.6951(19) 0.344(2) 0.7882(18) 0.086(3) Uani 0.263(9) 1 d D U P A 2
H10D H 0.655076 0.308944 0.783835 0.130 Uiso 0.263(9) 1 calc R U P A 2
H10E H 0.682186 0.394246 0.804090 0.130 Uiso 0.263(9) 1 calc R U P A 2
H10F H 0.713035 0.353249 0.752969 0.130 Uiso 0.263(9) 1 calc R U P A 2
C103 C 0.7497(15) 0.2180(12) 0.8357(16) 0.081(2) Uani 0.263(9) 1 d D U P A 2
H10G H 0.704795 0.194770 0.826896 0.121 Uiso 0.263(9) 1 calc R U P A 2
H10H H 0.783201 0.192329 0.813919 0.121 Uiso 0.263(9) 1 calc R U P A 2
H10I H 0.762396 0.209704 0.873911 0.121 Uiso 0.263(9) 1 calc R U P A 2
O11A O 0.7938(4) 0.7631(4) 0.3159(3) 0.0746(14) Uani 0.573(5) 1 d . . P C 2

loop_
_atom_site_aniso_label
_atom_site_aniso_U_11
_atom_site_aniso_U_22
_atom_site_aniso_U_33
_atom_site_aniso_U_23
_atom_site_aniso_U_13
_atom_site_aniso_U_12
Cu1 0.0463(3) 0.0401(3) 0.0361(3) 0.00317(18) 0.01390(19) 0.00137(19)
Cu2 0.0558(3) 0.0389(3) 0.0380(3) 0.00259(19) 0.0180(2) -0.0001(2)
O8 0.0636(15) 0.0443(13) 0.0488(13) -0.0009(10) 0.0262(11) -0.0069(11)
O6 0.0499(13) 0.0627(16) 0.0432(13) 0.0099(11) 0.0105(10) 0.0029(11)
O3 0.0696(16) 0.0467(13) 0.0414(13) -0.0009(10) 0.0209(11) -0.0083(12)
O7 0.0782(17) 0.0451(13) 0.0498(14) -0.0056(11) 0.0313(13) -0.0074(12)
O1 0.0498(13) 0.0664(16) 0.0447(13) 0.0106(12) 0.0123(10) 0.0077(12)
O2 0.0600(15) 0.0683(17) 0.0423(13) 0.0087(12) 0.0157(11) 0.0057(13)
O5 0.0626(15) 0.0666(17) 0.0461(13) 0.0125(12) 0.0178(12) 0.0017(13)
O4 0.0728(17) 0.0452(13) 0.0427(13) -0.0008(10) 0.0261(12) -0.0100(12)
O1D 0.066(3) 0.056(2) 0.042(7) 0.0126(14) 0.025(2) 0.005(2)
O1W 0.0679(16) 0.0608(16) 0.0428(13) 0.0063(12) 0.0201(12) 0.0035(13)
N3 0.0420(13) 0.0398(14) 0.0374(13) 0.0026(11) 0.0126(11) 0.0006(11)
O14 0.0467(14) 0.123(3) 0.0408(13) 0.0000(16) 0.0033(11) 0.0033(16)
O10 0.0653(18) 0.079(2) 0.0685(19) 0.0023(16) 0.0076(14) -0.0244(16)
O13 0.0479(15) 0.132(3) 0.0569(17) 0.0224(18) 0.0131(12) 0.0238(17)
N4 0.075(2) 0.0506(17) 0.0449(16) -0.0072(13) 0.0311(15) -0.0044(15)
O15 0.0752(19) 0.089(2) 0.0511(16) 0.0198(15) 0.0197(14) 0.0329(17)
N2 0.0416(16) 0.088(3) 0.0566(19) 0.0156(18) -0.0071(14) -0.0143(16)
N1 0.0436(15) 0.065(2) 0.0532(17) 0.0030(15) 0.0036(13) 0.0060(14)
O9 0.156(4) 0.059(2) 0.073(2) -0.0115(17) 0.031(2) -0.008(2)
C52 0.0449(16) 0.0400(16) 0.0459(17) 0.0017(14) 0.0166(13) 0.0062(13)
C48 0.0459(17) 0.0424(17) 0.0444(17) 0.0007(14) 0.0178(13) 0.0039(13)
O16 0.0555(18) 0.148(4) 0.0641(19) -0.005(2) 0.0179(14) -0.014(2)
C47 0.0491(17) 0.0405(17) 0.0447(17) 0.0045(14) 0.0225(14) 0.0001(14)
C29 0.0463(16) 0.0442(17) 0.0349(15) 0.0004(13) 0.0132(13) 0.0012(13)
C46 0.0529(18) 0.0470(18) 0.0403(17) -0.0011(14) 0.0202(14) 0.0005(15)
C28 0.0461(16) 0.0440(17) 0.0378(16) -0.0019(13) 0.0120(13) -0.0017(13)
O12 0.108(3) 0.077(2) 0.111(3) -0.004(2) 0.049(2) -0.007(2)
C1 0.0553(19) 0.0448(18) 0.0432(17) -0.0016(14) 0.0144(15) 0.0000(15)
C26 0.057(2) 0.0464(19) 0.0446(18) 0.0066(15) 0.0078(15) -0.0069(15)
C49 0.061(2) 0.0468(19) 0.0479(19) -0.0034(15) 0.0267(16) 0.0027(16)
C2 0.0495(18) 0.0476(18) 0.0449(18) -0.0039(14) 0.0123(14) -0.0050(15)
C35 0.0443(17) 0.063(2) 0.0352(16) -0.0073(15) 0.0121(14) -0.0092(16)
C4 0.0427(17) 0.063(2) 0.050(2) 0.0001(17) 0.0091(15) -0.0021(16)
C40 0.063(2) 0.0448(18) 0.0463(18) 0.0050(15) 0.0225(16) 0.0166(16)
C27 0.0467(17) 0.0444(17) 0.0421(17) 0.0025(14) 0.0128(13) 0.0033(14)
C51 0.059(2) 0.0439(18) 0.055(2) -0.0032(16) 0.0243(17) -0.0082(16)
C30 0.0434(16) 0.0475(18) 0.0362(15) 0.0021(13) 0.0151(12) -0.0025(14)
C34 0.0480(19) 0.064(2) 0.0427(17) 0.0105(16) 0.0171(14) 0.0195(16)
C39 0.0478(18) 0.058(2) 0.0428(17) 0.0001(15) 0.0142(14) -0.0067(16)
C3 0.0462(18) 0.0505(19) 0.0491(19) -0.0011(15) 0.0146(15) -0.0001(15)
C21 0.0500(18) 0.058(2) 0.0467(18) 0.0109(16) 0.0001(14) -0.0120(16)
C19 0.0448(19) 0.058(2) 0.071(3) 0.010(2) 0.0050(17) 0.0045(17)
C36 0.085(3) 0.0432(19) 0.049(2) 0.0078(15) 0.0332(19) 0.0180(18)
C38 0.059(2) 0.070(2) 0.0424(18) 0.0133(17) 0.0219(16) 0.0230(19)
C17 0.0402(17) 0.067(2) 0.053(2) 0.0050(18) -0.0042(15) -0.0011(16)
C50 0.069(2) 0.052(2) 0.055(2) -0.0035(17) 0.0349(18) -0.0119(18)
C14 0.0424(18) 0.064(2) 0.055(2) 0.0101(18) -0.0015(15) 0.0062(16)
C37 0.078(3) 0.065(2) 0.0418(18) -0.0153(17) 0.0260(18) -0.035(2)
C11 0.0342(16) 0.082(3) 0.058(2) 0.005(2) -0.0053(15) 0.0019(17)
C44 0.075(3) 0.053(2) 0.051(2) 0.0082(17) 0.025(2) 0.0194(19)
C9 0.0360(16) 0.069(3) 0.058(2) -0.0007(18) 0.0005(15) -0.0038(16)
C33 0.076(3) 0.069(3) 0.0416(19) -0.0059(17) 0.0268(18) -0.023(2)
C13 0.0403(18) 0.103(4) 0.049(2) 0.012(2) -0.0060(15) -0.014(2)
C22 0.052(2) 0.098(3) 0.048(2) 0.021(2) 0.0010(16) -0.014(2)
C31 0.073(2) 0.063(2) 0.0402(18) -0.0078(16) 0.0162(17) -0.025(2)
C7 0.060(2) 0.075(3) 0.051(2) -0.0080(19) 0.0208(17) -0.011(2)
C15 0.0478(19) 0.054(2) 0.057(2) 0.0012(17) 0.0019(16) -0.0032(16)
C5 0.046(2) 0.093(3) 0.066(3) -0.011(2) 0.0140(18) -0.003(2)
C10 0.068(2) 0.062(2) 0.066(3) 0.010(2) 0.006(2) 0.022(2)
C43 0.089(3) 0.070(3) 0.051(2) -0.0197(19) 0.040(2) -0.040(2)
C42 0.086(3) 0.0442(19) 0.053(2) 0.0045(16) 0.034(2) 0.0105(19)
C41 0.0375(17) 0.116(4) 0.0394(18) -0.006(2) 0.0087(14) -0.009(2)
C45 0.061(2) 0.092(3) 0.053(2) -0.008(2) 0.0231(19) -0.025(2)
C8 0.076(3) 0.056(2) 0.065(2) -0.002(2) 0.014(2) 0.018(2)
C32 0.099(3) 0.082(3) 0.0402(19) -0.017(2) 0.028(2) -0.041(3)
N1D 0.068(3) 0.071(3) 0.070(3) 0.031(3) 0.031(3) 0.006(3)
C16 0.078(3) 0.058(2) 0.058(2) 0.0111(19) -0.003(2) 0.009(2)
C12 0.095(3) 0.051(2) 0.062(3) 0.0010(19) 0.007(2) -0.008(2)
C6 0.052(2) 0.112(4) 0.061(3) -0.010(3) 0.0275(19) -0.014(2)
C18 0.114(4) 0.087(4) 0.060(3) 0.020(3) -0.004(3) -0.047(3)
C20 0.048(2) 0.137(5) 0.059(2) 0.028(3) -0.0044(18) -0.018(3)
N300 0.083(5) 0.083(5) 0.086(3) 0.007(4) -0.003(3) -0.003(4)
C1D 0.064(3) 0.065(3) 0.061(3) 0.019(3) 0.032(3) 0.013(3)
C2D 0.055(2) 0.106(8) 0.101(5) 0.034(6) 0.037(3) 0.019(4)
C3D 0.075(5) 0.076(3) 0.096(5) 0.039(3) 0.045(4) -0.007(3)
C23B 0.063(3) 0.113(7) 0.045(3) 0.016(4) 0.013(2) 0.011(5)
C301 0.081(8) 0.111(5) 0.078(5) 0.002(4) -0.005(5) -0.001(5)
C4D 0.075(3) 0.076(5) 0.084(4) 0.039(5) 0.021(3) 0.016(4)
O300 0.136(5) 0.112(5) 0.135(6) 0.049(4) 0.036(5) 0.030(4)
C302 0.070(4) 0.079(4) 0.083(3) -0.007(3) 0.000(3) -0.007(3)
C25B 0.056(3) 0.135(7) 0.056(4) 0.024(5) -0.003(3) 0.008(5)
C303 0.077(5) 0.112(7) 0.116(8) 0.000(6) -0.014(5) 0.016(5)
C304 0.129(8) 0.105(7) 0.090(5) 0.017(5) 0.020(5) 0.017(5)
C24B 0.069(3) 0.159(8) 0.058(4) 0.030(5) 0.006(3) 0.015(6)
C25A 0.056(3) 0.135(7) 0.056(4) 0.024(5) -0.003(3) 0.008(5)
C24A 0.069(3) 0.159(8) 0.058(4) 0.030(5) 0.006(3) 0.015(6)
C23A 0.063(3) 0.113(7) 0.045(3) 0.016(4) 0.013(2) 0.011(5)
O11 0.083(4) 0.052(3) 0.092(3) 0.000(3) 0.028(4) -0.008(2)
O200 0.136(5) 0.112(5) 0.135(6) 0.049(4) 0.036(5) 0.030(4)
N201 0.070(4) 0.079(4) 0.083(3) -0.007(3) 0.000(3) -0.007(3)
C201 0.058(6) 0.075(6) 0.072(7) -0.011(5) 0.000(5) -0.012(5)
C202 0.083(5) 0.083(5) 0.086(3) 0.007(4) -0.003(3) -0.003(4)
C203 0.129(8) 0.105(7) 0.090(5) 0.017(5) 0.020(5) 0.017(5)
C204 0.081(8) 0.111(5) 0.078(5) 0.002(4) -0.005(5) -0.001(5)
N100 0.066(6) 0.065(6) 0.077(8) 0.020(6) 0.031(6) -0.004(5)
C100 0.063(6) 0.066(6) 0.055(7) 0.025(6) 0.033(5) 0.003(5)
C101 0.075(3) 0.076(5) 0.084(4) 0.039(5) 0.021(3) 0.016(4)
O100 0.066(3) 0.056(2) 0.042(7) 0.0126(14) 0.025(2) 0.005(2)
C102 0.055(2) 0.106(8) 0.101(5) 0.034(6) 0.037(3) 0.019(4)
C103 0.075(5) 0.076(3) 0.096(5) 0.039(3) 0.045(4) -0.007(3)
O11A 0.083(4) 0.052(3) 0.092(3) 0.000(3) 0.028(4) -0.008(2)

_geom_special_details            
;
 All esds (except the esd in the dihedral angle between two l.s. planes)
 are estimated using the full covariance matrix.  The cell esds are taken
 into account individually in the estimation of esds in distances, angles
 and torsion angles; correlations between esds in cell parameters are only
 used when they are defined by crystal symmetry.  An approximate (isotropic)
 treatment of cell esds is used for estimating esds involving l.s. planes.
;
loop_
_geom_bond_atom_site_label_1
_geom_bond_atom_site_label_2
_geom_bond_distance
_geom_bond_site_symmetry_2
_geom_bond_publ_flag
Cu1 Cu2 2.6440(6) . ?
Cu1 O8 1.978(3) 3_766 ?
Cu1 O6 1.966(3) 3_766 ?
Cu1 O3 1.970(3) . ?
Cu1 O1 1.960(3) . ?
Cu1 O1W 2.150(2) . ?
Cu2 O7 1.970(3) 3_766 ?
Cu2 O2 1.951(3) . ?
Cu2 O5 1.961(3) 3_766 ?
Cu2 O4 1.957(3) . ?
Cu2 O1D 2.16(4) . ?
Cu2 O100 2.08(11) . ?
O8 C52 1.254(4) . ?
O6 C26 1.259(4) . ?
O3 C27 1.256(4) . ?
O7 C52 1.251(4) . ?
O1 C1 1.261(4) . ?
O2 C1 1.261(4) . ?
O5 C26 1.248(4) . ?
O4 C27 1.259(4) . ?
O1D C1D 1.279(10) . ?
O1W H1WA 1.0012 . ?
O1W H1WB 1.0016 . ?
N3 C35 1.378(4) . ?
N3 C30 1.436(4) . ?
N3 C34 1.385(4) . ?
O14 C35 1.190(5) . ?
O10 C9 1.202(5) . ?
O13 C34 1.224(5) . ?
N4 C46 1.426(4) . ?
N4 C44 1.411(5) . ?
N4 C45 1.378(6) . ?
O15 C44 1.220(6) . ?
N2 C19 1.389(5) . ?
N2 C18 1.353(8) . ?
N2 C20 1.427(6) . ?
N1 C4 1.427(5) . ?
N1 C9 1.390(5) . ?
N1 C8 1.403(6) . ?
O9 C8 1.197(6) . ?
C52 C48 1.499(5) . ?
C48 C47 1.395(4) . ?
C48 C49 1.387(5) . ?
O16 C45 1.186(6) . ?
C47 H47 0.9500 . ?
C47 C46 1.379(5) . ?
C29 H29 0.9500 . ?
C29 C28 1.389(4) . ?
C29 C30 1.383(5) . ?
C46 C51 1.392(5) . ?
C28 C27 1.488(5) . ?
C28 C33 1.409(5) . ?
O12 C19 1.202(6) . ?
C1 C2 1.489(5) . ?
C26 C22 1.491(6) . ?
C49 H49 0.9500 . ?
C49 C50 1.378(5) . ?
C2 C3 1.404(5) . ?
C2 C7 1.392(5) . ?
C35 C37 1.535(5) . ?
C4 C3 1.361(5) . ?
C4 C5 1.401(5) . ?
C40 H40 0.9500 . ?
C40 C39 1.300(5) . ?
C40 C41 1.489(6) . ?
C51 H51 0.9500 . ?
C51 C50 1.377(5) . ?
C30 C31 1.389(5) . ?
C34 C36 1.499(5) . ?
C39 H39 0.9500 . ?
C39 C38 1.464(6) . ?
C3 H3 0.9500 . ?
C21 H21 0.9500 . ?
C21 C22 1.375(6) . ?
C21 C20 1.375(6) . ?
C19 C17 1.510(6) . ?
C36 H36 1.0000 . ?
C36 C38 1.536(5) . ?
C36 C37 1.507(7) . ?
C38 H38 1.0000 . ?
C38 C42 1.522(6) . ?
C17 H17 1.0000 . ?
C17 C15 1.548(5) . ?
C17 C16 1.513(6) . ?
C50 H50 0.9500 . ?
C14 H14 0.9500 . ?
C14 C13 1.284(7) . ?
C14 C15 1.485(5) . ?
C37 H37 1.0000 . ?
C37 C41 1.568(5) . ?
C11 H11 1.0000 . ?
C11 C9 1.500(6) . ?
C11 C15 1.559(6) . ?
C11 C10 1.517(7) . ?
C44 C42 1.513(5) . ?
C33 H33 0.9500 . ?
C33 C32 1.375(6) . ?
C13 H13 0.9500 . ?
C13 C12 1.546(7) . ?
C22 C23B 1.424(9) . ?
C22 C23A 1.428(13) . ?
C31 H31 0.9500 . ?
C31 C32 1.400(5) . ?
C7 H7 0.9500 . ?
C7 C6 1.380(7) . ?
C15 H15 1.0000 . ?
C5 H5 0.9500 . ?
C5 C6 1.409(7) . ?
C10 H10 1.0000 . ?
C10 C8 1.513(6) . ?
C10 C12 1.530(7) . ?
C43 H43 1.0000 . ?
C43 C42 1.483(7) . ?
C43 C41 1.609(7) . ?
C43 C45 1.532(6) . ?
C42 H42 1.0000 . ?
C41 H41 1.0000 . ?
C32 H32 0.9500 . ?
N1D C1D 1.344(6) . ?
N1D C3D 1.475(7) . ?
N1D C4D 1.457(7) . ?
C16 H16 1.0000 . ?
C16 C12 1.541(6) . ?
C16 C18 1.511(7) . ?
C12 H12 1.0000 . ?
C6 H6 0.9500 . ?
C18 O11 1.301(10) . ?
C18 O11A 1.248(8) . ?
C20 C25B 1.450(11) . ?
C20 C25A 1.414(14) . ?
N300 C302 1.335(8) . ?
N300 C303 1.462(8) . ?
N300 C304 1.458(8) . ?
C1D C2D 1.506(8) . ?
C2D H2DA 0.9800 . ?
C2D H2DB 0.9800 . ?
C2D H2DC 0.9800 . ?
C3D H3DA 0.9800 . ?
C3D H3DB 0.9800 . ?
C3D H3DC 0.9800 . ?
C23B H23B 0.9500 . ?
C23B C24B 1.383(13) . ?
C301 H30A 0.9800 . ?
C301 H30B 0.9800 . ?
C301 H30C 0.9800 . ?
C301 C302 1.507(9) . ?
C4D H4DA 0.9800 . ?
C4D H4DB 0.9800 . ?
C4D H4DC 0.9800 . ?
O300 C302 1.283(8) . ?
C25B H25B 0.9500 . ?
C25B C24B 1.390(14) . ?
C303 H30D 0.9800 . ?
C303 H30E 0.9800 . ?
C303 H30F 0.9800 . ?
C304 H30G 0.9800 . ?
C304 H30H 0.9800 . ?
C304 H30I 0.9800 . ?
C24B H24B 0.9500 . ?
C25A H25A 0.9500 . ?
C25A C24A 1.425(18) . ?
C24A H24A 0.9500 . ?
C24A C23A 1.398(18) . ?
C23A H23A 0.9500 . ?
O200 C202 1.277(9) . ?
N201 C201 1.462(9) . ?
N201 C202 1.330(9) . ?
N201 C204 1.481(10) . ?
C201 H20A 0.9800 . ?
C201 H20B 0.9800 . ?
C201 H20C 0.9800 . ?
C202 C203 1.504(9) . ?
C203 H20D 0.9800 . ?
C203 H20E 0.9800 . ?
C203 H20F 0.9800 . ?
C204 H20G 0.9800 . ?
C204 H20H 0.9800 . ?
C204 H20I 0.9800 . ?
N100 C100 1.332(10) . ?
N100 C102 1.479(10) . ?
N100 C103 1.480(10) . ?
C100 C101 1.506(10) . ?
C100 O100 1.281(10) . ?
C101 H10A 0.9800 . ?
C101 H10B 0.9800 . ?
C101 H10C 0.9800 . ?
C102 H10D 0.9800 . ?
C102 H10E 0.9800 . ?
C102 H10F 0.9800 . ?
C103 H10G 0.9800 . ?
C103 H10H 0.9800 . ?
C103 H10I 0.9800 . ?

loop_
_geom_angle_atom_site_label_1
_geom_angle_atom_site_label_2
_geom_angle_atom_site_label_3
_geom_angle
_geom_angle_site_symmetry_1
_geom_angle_site_symmetry_3
_geom_angle_publ_flag
O8 Cu1 Cu2 83.86(7) 3_766 . ?
O8 Cu1 O1W 96.19(11) 3_766 . ?
O6 Cu1 Cu2 84.77(7) 3_766 . ?
O6 Cu1 O8 90.37(12) 3_766 3_766 ?
O6 Cu1 O3 88.65(12) 3_766 . ?
O6 Cu1 O1W 97.02(10) 3_766 . ?
O3 Cu1 Cu2 82.93(7) . . ?
O3 Cu1 O8 166.78(10) . 3_766 ?
O3 Cu1 O1W 97.01(11) . . ?
O1 Cu1 Cu2 83.39(7) . . ?
O1 Cu1 O8 88.60(12) . 3_766 ?
O1 Cu1 O6 168.17(10) . 3_766 ?
O1 Cu1 O3 89.67(12) . . ?
O1 Cu1 O1W 94.81(11) . . ?
O1W Cu1 Cu2 178.20(8) . . ?
O7 Cu2 Cu1 84.24(7) 3_766 . ?
O7 Cu2 O1D 91.5(7) 3_766 . ?
O7 Cu2 O100 92(2) 3_766 . ?
O2 Cu2 Cu1 84.83(7) . . ?
O2 Cu2 O7 88.64(13) . 3_766 ?
O2 Cu2 O5 168.21(10) . 3_766 ?
O2 Cu2 O4 89.94(13) . . ?
O2 Cu2 O1D 99.6(5) . . ?
O2 Cu2 O100 96.1(14) . . ?
O5 Cu2 Cu1 83.39(7) 3_766 . ?
O5 Cu2 O7 90.47(13) 3_766 3_766 ?
O5 Cu2 O1D 92.2(5) 3_766 . ?
O5 Cu2 O100 95.7(14) 3_766 . ?
O4 Cu2 Cu1 85.27(7) . . ?
O4 Cu2 O7 169.50(10) . 3_766 ?
O4 Cu2 O5 88.80(13) . 3_766 ?
O4 Cu2 O1D 99.0(7) . . ?
O4 Cu2 O100 99(2) . . ?
O1D Cu2 Cu1 173.8(7) . . ?
O100 Cu2 Cu1 176(2) . . ?
C52 O8 Cu1 122.6(2) . 3_766 ?
C26 O6 Cu1 121.4(2) . 3_766 ?
C27 O3 Cu1 123.8(2) . . ?
C52 O7 Cu2 122.6(2) . 3_766 ?
C1 O1 Cu1 123.5(2) . . ?
C1 O2 Cu2 122.1(2) . . ?
C26 O5 Cu2 123.3(2) . 3_766 ?
C27 O4 Cu2 121.7(2) . . ?
C1D O1D Cu2 115(2) . . ?
Cu1 O1W H1WA 128.4 . . ?
Cu1 O1W H1WB 128.9 . . ?
H1WA O1W H1WB 102.7 . . ?
C35 N3 C30 123.6(3) . . ?
C35 N3 C34 114.1(3) . . ?
C34 N3 C30 122.2(3) . . ?
C44 N4 C46 122.0(4) . . ?
C45 N4 C46 125.0(4) . . ?
C45 N4 C44 112.7(3) . . ?
C19 N2 C20 123.4(5) . . ?
C18 N2 C19 113.2(4) . . ?
C18 N2 C20 123.4(4) . . ?
C9 N1 C4 123.6(4) . . ?
C9 N1 C8 112.6(3) . . ?
C8 N1 C4 123.4(4) . . ?
O8 C52 C48 117.1(3) . . ?
O7 C52 O8 126.5(3) . . ?
O7 C52 C48 116.4(3) . . ?
C47 C48 C52 119.4(3) . . ?
C49 C48 C52 121.6(3) . . ?
C49 C48 C47 119.0(3) . . ?
C48 C47 H47 120.1 . . ?
C46 C47 C48 119.8(3) . . ?
C46 C47 H47 120.1 . . ?
C28 C29 H29 120.2 . . ?
C30 C29 H29 120.2 . . ?
C30 C29 C28 119.7(3) . . ?
C47 C46 N4 117.3(3) . . ?
C47 C46 C51 120.8(3) . . ?
C51 C46 N4 121.8(3) . . ?
C29 C28 C27 120.0(3) . . ?
C29 C28 C33 119.4(3) . . ?
C33 C28 C27 120.5(3) . . ?
O1 C1 O2 125.8(4) . . ?
O1 C1 C2 116.8(3) . . ?
O2 C1 C2 117.4(3) . . ?
O6 C26 C22 116.2(3) . . ?
O5 C26 O6 126.8(4) . . ?
O5 C26 C22 117.1(3) . . ?
C48 C49 H49 119.5 . . ?
C50 C49 C48 120.9(3) . . ?
C50 C49 H49 119.5 . . ?
C3 C2 C1 119.8(3) . . ?
C7 C2 C1 120.6(3) . . ?
C7 C2 C3 119.6(4) . . ?
N3 C35 C37 106.4(3) . . ?
O14 C35 N3 124.9(3) . . ?
O14 C35 C37 128.8(3) . . ?
C3 C4 N1 118.4(3) . . ?
C3 C4 C5 122.8(4) . . ?
C5 C4 N1 118.8(4) . . ?
C39 C40 H40 122.6 . . ?
C39 C40 C41 114.7(4) . . ?
C41 C40 H40 122.6 . . ?
O3 C27 O4 126.1(3) . . ?
O3 C27 C28 116.7(3) . . ?
O4 C27 C28 117.2(3) . . ?
C46 C51 H51 120.4 . . ?
C50 C51 C46 119.2(3) . . ?
C50 C51 H51 120.4 . . ?
C29 C30 N3 119.3(3) . . ?
C29 C30 C31 121.8(3) . . ?
C31 C30 N3 118.9(3) . . ?
N3 C34 C36 108.1(3) . . ?
O13 C34 N3 124.0(3) . . ?
O13 C34 C36 127.8(4) . . ?
C40 C39 H39 121.8 . . ?
C40 C39 C38 116.4(4) . . ?
C38 C39 H39 121.8 . . ?
C2 C3 H3 120.3 . . ?
C4 C3 C2 119.5(3) . . ?
C4 C3 H3 120.3 . . ?
C22 C21 H21 119.6 . . ?
C22 C21 C20 120.7(4) . . ?
C20 C21 H21 119.6 . . ?
N2 C19 C17 107.9(4) . . ?
O12 C19 N2 124.1(4) . . ?
O12 C19 C17 128.0(4) . . ?
C34 C36 H36 110.3 . . ?
C34 C36 C38 110.3(4) . . ?
C34 C36 C37 105.3(3) . . ?
C38 C36 H36 110.3 . . ?
C37 C36 H36 110.3 . . ?
C37 C36 C38 110.1(3) . . ?
C39 C38 C36 108.8(3) . . ?
C39 C38 H38 111.2 . . ?
C39 C38 C42 107.2(3) . . ?
C36 C38 H38 111.2 . . ?
C42 C38 C36 107.0(4) . . ?
C42 C38 H38 111.2 . . ?
C19 C17 H17 109.8 . . ?
C19 C17 C15 111.6(3) . . ?
C19 C17 C16 105.1(3) . . ?
C15 C17 H17 109.8 . . ?
C16 C17 H17 109.8 . . ?
C16 C17 C15 110.6(3) . . ?
C49 C50 H50 119.9 . . ?
C51 C50 C49 120.3(3) . . ?
C51 C50 H50 119.9 . . ?
C13 C14 H14 121.7 . . ?
C13 C14 C15 116.7(4) . . ?
C15 C14 H14 121.7 . . ?
C35 C37 H37 110.3 . . ?
C35 C37 C41 110.1(4) . . ?
C36 C37 C35 105.7(3) . . ?
C36 C37 H37 110.3 . . ?
C36 C37 C41 110.1(3) . . ?
C41 C37 H37 110.3 . . ?
C9 C11 H11 110.4 . . ?
C9 C11 C15 110.1(3) . . ?
C9 C11 C10 105.6(3) . . ?
C15 C11 H11 110.4 . . ?
C10 C11 H11 110.4 . . ?
C10 C11 C15 109.9(3) . . ?
N4 C44 C42 108.1(4) . . ?
O15 C44 N4 125.4(4) . . ?
O15 C44 C42 126.3(4) . . ?
O10 C9 N1 123.5(4) . . ?
O10 C9 C11 127.8(4) . . ?
N1 C9 C11 108.6(4) . . ?
C28 C33 H33 120.1 . . ?
C32 C33 C28 119.9(3) . . ?
C32 C33 H33 120.1 . . ?
C14 C13 H13 123.0 . . ?
C14 C13 C12 114.0(3) . . ?
C12 C13 H13 123.0 . . ?
C21 C22 C26 120.4(3) . . ?
C21 C22 C23B 123.1(5) . . ?
C21 C22 C23A 112.0(6) . . ?
C23B C22 C26 113.8(5) . . ?
C23A C22 C26 124.2(6) . . ?
C30 C31 H31 121.0 . . ?
C30 C31 C32 118.0(4) . . ?
C32 C31 H31 121.0 . . ?
C2 C7 H7 120.1 . . ?
C6 C7 C2 119.8(4) . . ?
C6 C7 H7 120.1 . . ?
C17 C15 C11 104.8(3) . . ?
C17 C15 H15 112.0 . . ?
C14 C15 C17 107.6(3) . . ?
C14 C15 C11 107.9(3) . . ?
C14 C15 H15 112.0 . . ?
C11 C15 H15 112.0 . . ?
C4 C5 H5 121.7 . . ?
C4 C5 C6 116.7(4) . . ?
C6 C5 H5 121.7 . . ?
C11 C10 H10 110.3 . . ?
C11 C10 C12 110.4(4) . . ?
C8 C10 C11 105.4(4) . . ?
C8 C10 H10 110.3 . . ?
C8 C10 C12 110.2(4) . . ?
C12 C10 H10 110.3 . . ?
C42 C43 H43 111.0 . . ?
C42 C43 C41 110.3(3) . . ?
C42 C43 C45 106.8(4) . . ?
C41 C43 H43 111.0 . . ?
C45 C43 H43 111.0 . . ?
C45 C43 C41 106.6(4) . . ?
C38 C42 H42 110.0 . . ?
C44 C42 C38 111.1(4) . . ?
C44 C42 H42 110.0 . . ?
C43 C42 C38 110.3(3) . . ?
C43 C42 C44 105.2(3) . . ?
C43 C42 H42 110.0 . . ?
C40 C41 C37 107.5(3) . . ?
C40 C41 C43 107.4(3) . . ?
C40 C41 H41 113.0 . . ?
C37 C41 C43 102.3(4) . . ?
C37 C41 H41 113.0 . . ?
C43 C41 H41 113.0 . . ?
N4 C45 C43 107.1(4) . . ?
O16 C45 N4 123.5(4) . . ?
O16 C45 C43 129.3(4) . . ?
N1 C8 C10 107.7(4) . . ?
O9 C8 N1 123.5(4) . . ?
O9 C8 C10 128.7(5) . . ?
C33 C32 C31 121.2(4) . . ?
C33 C32 H32 119.4 . . ?
C31 C32 H32 119.4 . . ?
C1D N1D C3D 122.7(7) . . ?
C1D N1D C4D 120.3(6) . . ?
C4D N1D C3D 117.0(6) . . ?
C17 C16 H16 110.2 . . ?
C17 C16 C12 109.9(3) . . ?
C12 C16 H16 110.2 . . ?
C18 C16 C17 104.7(4) . . ?
C18 C16 H16 110.2 . . ?
C18 C16 C12 111.4(4) . . ?
C13 C12 H12 111.9 . . ?
C10 C12 C13 107.0(3) . . ?
C10 C12 C16 106.5(4) . . ?
C10 C12 H12 111.9 . . ?
C16 C12 C13 107.5(4) . . ?
C16 C12 H12 111.9 . . ?
C7 C6 C5 121.5(4) . . ?
C7 C6 H6 119.3 . . ?
C5 C6 H6 119.3 . . ?
N2 C18 C16 109.1(4) . . ?
O11 C18 N2 138.8(6) . . ?
O11 C18 C16 109.3(7) . . ?
O11A C18 N2 112.9(6) . . ?
O11A C18 C16 136.0(6) . . ?
N2 C20 C25B 121.4(5) . . ?
C21 C20 N2 120.7(4) . . ?
C21 C20 C25B 114.1(6) . . ?
C21 C20 C25A 124.9(6) . . ?
C25A C20 N2 110.3(7) . . ?
C302 N300 C303 130.2(9) . . ?
C302 N300 C304 115.2(8) . . ?
C304 N300 C303 114.6(8) . . ?
O1D C1D N1D 119.5(9) . . ?
O1D C1D C2D 123.9(10) . . ?
N1D C1D C2D 116.5(8) . . ?
C1D C2D H2DA 109.5 . . ?
C1D C2D H2DB 109.5 . . ?
C1D C2D H2DC 109.5 . . ?
H2DA C2D H2DB 109.5 . . ?
H2DA C2D H2DC 109.5 . . ?
H2DB C2D H2DC 109.5 . . ?
N1D C3D H3DA 109.5 . . ?
N1D C3D H3DB 109.5 . . ?
N1D C3D H3DC 109.5 . . ?
H3DA C3D H3DB 109.5 . . ?
H3DA C3D H3DC 109.5 . . ?
H3DB C3D H3DC 109.5 . . ?
C22 C23B H23B 122.5 . . ?
C24B C23B C22 115.1(8) . . ?
C24B C23B H23B 122.5 . . ?
H30A C301 H30B 109.5 . . ?
H30A C301 H30C 109.5 . . ?
H30B C301 H30C 109.5 . . ?
C302 C301 H30A 109.5 . . ?
C302 C301 H30B 109.5 . . ?
C302 C301 H30C 109.5 . . ?
N1D C4D H4DA 109.5 . . ?
N1D C4D H4DB 109.5 . . ?
N1D C4D H4DC 109.5 . . ?
H4DA C4D H4DB 109.5 . . ?
H4DA C4D H4DC 109.5 . . ?
H4DB C4D H4DC 109.5 . . ?
N300 C302 C301 117.4(9) . . ?
O300 C302 N300 121.5(8) . . ?
O300 C302 C301 121.1(9) . . ?
C20 C25B H25B 118.9 . . ?
C24B C25B C20 122.2(8) . . ?
C24B C25B H25B 118.9 . . ?
N300 C303 H30D 109.5 . . ?
N300 C303 H30E 109.5 . . ?
N300 C303 H30F 109.5 . . ?
H30D C303 H30E 109.5 . . ?
H30D C303 H30F 109.5 . . ?
H30E C303 H30F 109.5 . . ?
N300 C304 H30G 109.5 . . ?
N300 C304 H30H 109.5 . . ?
N300 C304 H30I 109.5 . . ?
H30G C304 H30H 109.5 . . ?
H30G C304 H30I 109.5 . . ?
H30H C304 H30I 109.5 . . ?
C23B C24B C25B 120.8(8) . . ?
C23B C24B H24B 119.6 . . ?
C25B C24B H24B 119.6 . . ?
C20 C25A H25A 123.8 . . ?
C20 C25A C24A 112.4(11) . . ?
C24A C25A H25A 123.8 . . ?
C25A C24A H24A 120.4 . . ?
C23A C24A C25A 119.2(11) . . ?
C23A C24A H24A 120.4 . . ?
C22 C23A H23A 117.0 . . ?
C24A C23A C22 126.1(10) . . ?
C24A C23A H23A 117.0 . . ?
C201 N201 C204 120.9(16) . . ?
C202 N201 C201 118.5(11) . . ?
C202 N201 C204 120.4(15) . . ?
N201 C201 H20A 109.5 . . ?
N201 C201 H20B 109.5 . . ?
N201 C201 H20C 109.5 . . ?
H20A C201 H20B 109.5 . . ?
H20A C201 H20C 109.5 . . ?
H20B C201 H20C 109.5 . . ?
O200 C202 N201 117.9(13) . . ?
O200 C202 C203 124.5(14) . . ?
N201 C202 C203 117.6(13) . . ?
C202 C203 H20D 109.5 . . ?
C202 C203 H20E 109.5 . . ?
C202 C203 H20F 109.5 . . ?
H20D C203 H20E 109.5 . . ?
H20D C203 H20F 109.5 . . ?
H20E C203 H20F 109.5 . . ?
N201 C204 H20G 109.5 . . ?
N201 C204 H20H 109.5 . . ?
N201 C204 H20I 109.5 . . ?
H20G C204 H20H 109.5 . . ?
H20G C204 H20I 109.5 . . ?
H20H C204 H20I 109.5 . . ?
C100 N100 C102 117(2) . . ?
C100 N100 C103 116(2) . . ?
C102 N100 C103 124(3) . . ?
N100 C100 C101 118.0(18) . . ?
O100 C100 N100 115(3) . . ?
O100 C100 C101 126(3) . . ?
C100 C101 H10A 109.5 . . ?
C100 C101 H10B 109.5 . . ?
C100 C101 H10C 109.5 . . ?
H10A C101 H10B 109.5 . . ?
H10A C101 H10C 109.5 . . ?
H10B C101 H10C 109.5 . . ?
C100 O100 Cu2 123(8) . . ?
N100 C102 H10D 109.5 . . ?
N100 C102 H10E 109.5 . . ?
N100 C102 H10F 109.5 . . ?
H10D C102 H10E 109.5 . . ?
H10D C102 H10F 109.5 . . ?
H10E C102 H10F 109.5 . . ?
N100 C103 H10G 109.5 . . ?
N100 C103 H10H 109.5 . . ?
N100 C103 H10I 109.5 . . ?
H10G C103 H10H 109.5 . . ?
H10G C103 H10I 109.5 . . ?
H10H C103 H10I 109.5 . . ?

loop_
_geom_torsion_atom_site_label_1
_geom_torsion_atom_site_label_2
_geom_torsion_atom_site_label_3
_geom_torsion_atom_site_label_4
_geom_torsion
_geom_torsion_site_symmetry_1
_geom_torsion_site_symmetry_2
_geom_torsion_site_symmetry_3
_geom_torsion_site_symmetry_4
_geom_torsion_publ_flag
Cu1 O8 C52 O7 4.6(5) 3_766 . . . ?
Cu1 O8 C52 C48 -175.3(2) 3_766 . . . ?
Cu1 O6 C26 O5 -3.8(6) 3_766 . . . ?
Cu1 O6 C26 C22 175.0(3) 3_766 . . . ?
Cu1 O3 C27 O4 -4.1(5) . . . . ?
Cu1 O3 C27 C28 174.6(2) . . . . ?
Cu1 O1 C1 O2 3.8(6) . . . . ?
Cu1 O1 C1 C2 -174.5(2) . . . . ?
Cu2 O7 C52 O8 -0.5(5) 3_766 . . . ?
Cu2 O7 C52 C48 179.4(2) 3_766 . . . ?
Cu2 O2 C1 O1 -7.6(5) . . . . ?
Cu2 O2 C1 C2 170.7(2) . . . . ?
Cu2 O5 C26 O6 7.7(6) 3_766 . . . ?
Cu2 O5 C26 C22 -171.1(3) 3_766 . . . ?
Cu2 O4 C27 O3 0.3(5) . . . . ?
Cu2 O4 C27 C28 -178.4(2) . . . . ?
Cu2 O1D C1D N1D 105.6(8) . . . . ?
Cu2 O1D C1D C2D -73(3) . . . . ?
O8 C52 C48 C47 -4.0(5) . . . . ?
O8 C52 C48 C49 175.0(4) . . . . ?
O6 C26 C22 C21 3.9(6) . . . . ?
O6 C26 C22 C23B -157.7(6) . . . . ?
O6 C26 C22 C23A 161.4(9) . . . . ?
O7 C52 C48 C47 176.1(3) . . . . ?
O7 C52 C48 C49 -5.0(5) . . . . ?
O1 C1 C2 C3 -9.5(5) . . . . ?
O1 C1 C2 C7 168.6(4) . . . . ?
O2 C1 C2 C3 172.0(3) . . . . ?
O2 C1 C2 C7 -9.9(5) . . . . ?
O5 C26 C22 C21 -177.2(4) . . . . ?
O5 C26 C22 C23B 21.2(7) . . . . ?
O5 C26 C22 C23A -19.7(10) . . . . ?
N3 C35 C37 C36 -3.8(4) . . . . ?
N3 C35 C37 C41 -122.7(3) . . . . ?
N3 C30 C31 C32 -178.3(4) . . . . ?
N3 C34 C36 C38 122.6(3) . . . . ?
N3 C34 C36 C37 3.8(4) . . . . ?
O14 C35 C37 C36 174.8(4) . . . . ?
O14 C35 C37 C41 55.8(5) . . . . ?
O13 C34 C36 C38 -54.9(5) . . . . ?
O13 C34 C36 C37 -173.7(4) . . . . ?
N4 C46 C51 C50 -178.0(4) . . . . ?
N4 C44 C42 C38 -120.1(4) . . . . ?
N4 C44 C42 C43 -0.7(4) . . . . ?
O15 C44 C42 C38 54.9(6) . . . . ?
O15 C44 C42 C43 174.3(4) . . . . ?
N2 C19 C17 C15 -120.3(4) . . . . ?
N2 C19 C17 C16 -0.4(4) . . . . ?
N2 C20 C25B C24B -175.1(10) . . . . ?
N2 C20 C25A C24A 176.2(12) . . . . ?
N1 C4 C3 C2 -179.7(3) . . . . ?
N1 C4 C5 C6 177.7(4) . . . . ?
C52 C48 C47 C46 -178.9(3) . . . . ?
C52 C48 C49 C50 179.0(4) . . . . ?
C48 C47 C46 N4 176.4(3) . . . . ?
C48 C47 C46 C51 -0.4(6) . . . . ?
C48 C49 C50 C51 0.3(7) . . . . ?
C47 C48 C49 C50 -2.0(6) . . . . ?
C47 C46 C51 C50 -1.4(6) . . . . ?
C29 C28 C27 O3 2.4(5) . . . . ?
C29 C28 C27 O4 -178.7(3) . . . . ?
C29 C28 C33 C32 0.0(7) . . . . ?
C29 C30 C31 C32 1.3(6) . . . . ?
C46 N4 C44 O15 0.1(6) . . . . ?
C46 N4 C44 C42 175.2(3) . . . . ?
C46 N4 C45 O16 6.6(8) . . . . ?
C46 N4 C45 C43 -174.6(3) . . . . ?
C46 C51 C50 C49 1.5(7) . . . . ?
C28 C29 C30 N3 -179.1(3) . . . . ?
C28 C29 C30 C31 1.3(5) . . . . ?
C28 C33 C32 C31 2.7(8) . . . . ?
O12 C19 C17 C15 59.3(6) . . . . ?
O12 C19 C17 C16 179.2(5) . . . . ?
C1 C2 C3 C4 177.7(3) . . . . ?
C1 C2 C7 C6 -175.3(4) . . . . ?
C26 C22 C23B C24B 174.9(9) . . . . ?
C26 C22 C23A C24A -170.3(13) . . . . ?
C49 C48 C47 C46 2.1(5) . . . . ?
C2 C7 C6 C5 -5.0(8) . . . . ?
C35 N3 C30 C29 -106.5(4) . . . . ?
C35 N3 C30 C31 73.0(5) . . . . ?
C35 N3 C34 O13 170.8(4) . . . . ?
C35 N3 C34 C36 -6.8(4) . . . . ?
C35 C37 C41 C40 63.4(4) . . . . ?
C35 C37 C41 C43 176.4(3) . . . . ?
C4 N1 C9 O10 3.4(6) . . . . ?
C4 N1 C9 C11 -174.6(3) . . . . ?
C4 N1 C8 O9 -0.3(7) . . . . ?
C4 N1 C8 C10 176.6(3) . . . . ?
C4 C5 C6 C7 4.6(8) . . . . ?
C40 C39 C38 C36 -56.1(4) . . . . ?
C40 C39 C38 C42 59.3(4) . . . . ?
C27 C28 C33 C32 176.5(4) . . . . ?
C30 N3 C35 O14 5.0(6) . . . . ?
C30 N3 C35 C37 -176.4(3) . . . . ?
C30 N3 C34 O13 -6.2(6) . . . . ?
C30 N3 C34 C36 176.2(3) . . . . ?
C30 C29 C28 C27 -178.5(3) . . . . ?
C30 C29 C28 C33 -2.0(5) . . . . ?
C30 C31 C32 C33 -3.3(8) . . . . ?
C34 N3 C35 O14 -171.9(4) . . . . ?
C34 N3 C35 C37 6.7(4) . . . . ?
C34 N3 C30 C29 70.1(4) . . . . ?
C34 N3 C30 C31 -110.3(4) . . . . ?
C34 C36 C38 C39 -62.8(4) . . . . ?
C34 C36 C38 C42 -178.3(3) . . . . ?
C34 C36 C37 C35 0.0(4) . . . . ?
C34 C36 C37 C41 118.9(4) . . . . ?
C39 C40 C41 C37 56.0(4) . . . . ?
C39 C40 C41 C43 -53.4(4) . . . . ?
C39 C38 C42 C44 58.6(5) . . . . ?
C39 C38 C42 C43 -57.7(4) . . . . ?
C3 C2 C7 C6 2.9(6) . . . . ?
C3 C4 C5 C6 -2.1(7) . . . . ?
C21 C22 C23B C24B 13.8(13) . . . . ?
C21 C22 C23A C24A -11.2(19) . . . . ?
C21 C20 C25B C24B -16.8(15) . . . . ?
C21 C20 C25A C24A 19.2(19) . . . . ?
C19 N2 C18 C16 0.6(5) . . . . ?
C19 N2 C18 O11 -157.1(10) . . . . ?
C19 N2 C18 O11A 167.2(5) . . . . ?
C19 N2 C20 C21 -94.2(6) . . . . ?
C19 N2 C20 C25B 62.7(9) . . . . ?
C19 N2 C20 C25A 107.7(9) . . . . ?
C19 C17 C15 C14 61.7(4) . . . . ?
C19 C17 C15 C11 176.4(3) . . . . ?
C19 C17 C16 C12 -119.0(4) . . . . ?
C19 C17 C16 C18 0.7(4) . . . . ?
C36 C38 C42 C44 175.1(3) . . . . ?
C36 C38 C42 C43 58.8(4) . . . . ?
C36 C37 C41 C40 -52.7(5) . . . . ?
C36 C37 C41 C43 60.2(4) . . . . ?
C38 C36 C37 C35 -118.9(3) . . . . ?
C38 C36 C37 C41 0.0(5) . . . . ?
C17 C16 C12 C13 52.2(5) . . . . ?
C17 C16 C12 C10 -62.2(5) . . . . ?
C17 C16 C18 N2 -0.8(5) . . . . ?
C17 C16 C18 O11 163.8(6) . . . . ?
C17 C16 C18 O11A -162.9(8) . . . . ?
C14 C13 C12 C10 56.3(5) . . . . ?
C14 C13 C12 C16 -57.7(5) . . . . ?
C37 C36 C38 C39 53.0(4) . . . . ?
C37 C36 C38 C42 -62.5(4) . . . . ?
C11 C10 C8 N1 -4.1(4) . . . . ?
C11 C10 C8 O9 172.6(5) . . . . ?
C11 C10 C12 C13 -55.5(5) . . . . ?
C11 C10 C12 C16 59.2(4) . . . . ?
C44 N4 C46 C47 -68.1(5) . . . . ?
C44 N4 C46 C51 108.6(5) . . . . ?
C44 N4 C45 O16 -178.9(5) . . . . ?
C44 N4 C45 C43 -0.1(5) . . . . ?
C9 N1 C4 C3 97.4(4) . . . . ?
C9 N1 C4 C5 -82.4(5) . . . . ?
C9 N1 C8 O9 -173.2(4) . . . . ?
C9 N1 C8 C10 3.7(5) . . . . ?
C9 C11 C15 C17 -178.6(3) . . . . ?
C9 C11 C15 C14 -64.1(4) . . . . ?
C9 C11 C10 C8 3.0(4) . . . . ?
C9 C11 C10 C12 122.0(4) . . . . ?
C33 C28 C27 O3 -174.0(4) . . . . ?
C33 C28 C27 O4 4.8(5) . . . . ?
C13 C14 C15 C17 55.5(5) . . . . ?
C13 C14 C15 C11 -57.2(5) . . . . ?
C22 C21 C20 N2 178.3(5) . . . . ?
C22 C21 C20 C25B 19.8(9) . . . . ?
C22 C21 C20 C25A -26.9(12) . . . . ?
C22 C23B C24B C25B -10.2(18) . . . . ?
C7 C2 C3 C4 -0.4(6) . . . . ?
C15 C17 C16 C12 1.6(5) . . . . ?
C15 C17 C16 C18 121.3(4) . . . . ?
C15 C14 C13 C12 1.6(5) . . . . ?
C15 C11 C9 O10 -60.3(5) . . . . ?
C15 C11 C9 N1 117.5(4) . . . . ?
C15 C11 C10 C8 -115.6(4) . . . . ?
C15 C11 C10 C12 3.3(5) . . . . ?
C5 C4 C3 C2 0.1(6) . . . . ?
C10 C11 C9 O10 -178.8(4) . . . . ?
C10 C11 C9 N1 -1.0(4) . . . . ?
C10 C11 C15 C17 -62.7(4) . . . . ?
C10 C11 C15 C14 51.7(4) . . . . ?
C42 C43 C41 C40 48.8(4) . . . . ?
C42 C43 C41 C37 -64.3(4) . . . . ?
C42 C43 C45 N4 -0.4(5) . . . . ?
C42 C43 C45 O16 178.4(5) . . . . ?
C41 C40 C39 C38 -0.8(5) . . . . ?
C41 C43 C42 C38 5.1(4) . . . . ?
C41 C43 C42 C44 -114.8(4) . . . . ?
C41 C43 C45 N4 117.5(4) . . . . ?
C41 C43 C45 O16 -63.7(7) . . . . ?
C45 N4 C46 C47 105.9(5) . . . . ?
C45 N4 C46 C51 -77.3(5) . . . . ?
C45 N4 C44 O15 -174.5(4) . . . . ?
C45 N4 C44 C42 0.5(5) . . . . ?
C45 C43 C42 C38 120.6(4) . . . . ?
C45 C43 C42 C44 0.7(5) . . . . ?
C45 C43 C41 C40 -66.8(4) . . . . ?
C45 C43 C41 C37 -179.9(3) . . . . ?
C8 N1 C4 C3 -74.7(5) . . . . ?
C8 N1 C4 C5 105.5(5) . . . . ?
C8 N1 C9 O10 176.2(4) . . . . ?
C8 N1 C9 C11 -1.7(4) . . . . ?
C8 C10 C12 C13 60.5(5) . . . . ?
C8 C10 C12 C16 175.1(4) . . . . ?
C16 C17 C15 C14 -54.9(4) . . . . ?
C16 C17 C15 C11 59.8(4) . . . . ?
C12 C10 C8 N1 -123.2(4) . . . . ?
C12 C10 C8 O9 53.5(7) . . . . ?
C12 C16 C18 N2 117.9(4) . . . . ?
C12 C16 C18 O11 -77.5(7) . . . . ?
C12 C16 C18 O11A -44.3(10) . . . . ?
C18 N2 C19 O12 -179.7(5) . . . . ?
C18 N2 C19 C17 -0.1(5) . . . . ?
C18 N2 C20 C21 87.5(7) . . . . ?
C18 N2 C20 C25B -115.6(8) . . . . ?
C18 N2 C20 C25A -70.6(9) . . . . ?
C18 C16 C12 C13 -63.4(5) . . . . ?
C18 C16 C12 C10 -177.7(4) . . . . ?
C20 N2 C19 O12 1.9(7) . . . . ?
C20 N2 C19 C17 -178.5(4) . . . . ?
C20 N2 C18 C16 179.0(4) . . . . ?
C20 N2 C18 O11 21.3(12) . . . . ?
C20 N2 C18 O11A -14.3(7) . . . . ?
C20 C21 C22 C26 -179.7(5) . . . . ?
C20 C21 C22 C23B -19.8(9) . . . . ?
C20 C21 C22 C23A 20.3(10) . . . . ?
C20 C25B C24B C23B 13(2) . . . . ?
C20 C25A C24A C23A -9(2) . . . . ?
C3D N1D C1D O1D 172(2) . . . . ?
C3D N1D C1D C2D -9.9(11) . . . . ?
C4D N1D C1D O1D -7(2) . . . . ?
C4D N1D C1D C2D 170.9(8) . . . . ?
C303 N300 C302 C301 3.6(19) . . . . ?
C303 N300 C302 O300 179.9(12) . . . . ?
C304 N300 C302 C301 -175.5(12) . . . . ?
C304 N300 C302 O300 0.8(17) . . . . ?
C25A C24A C23A C22 6(3) . . . . ?
C201 N201 C202 O200 175(2) . . . . ?
C201 N201 C202 C203 -2(3) . . . . ?
C204 N201 C202 O200 1(4) . . . . ?
C204 N201 C202 C203 -177(2) . . . . ?
N100 C100 O100 Cu2 -97(4) . . . . ?
C101 C100 O100 Cu2 74(6) . . . . ?
C102 N100 C100 C101 -168(3) . . . . ?
C102 N100 C100 O100 4(7) . . . . ?
C103 N100 C100 C101 -6(3) . . . . ?
C103 N100 C100 O100 166(7) . . . . ?

_smtbx_masks_special_details     ?
loop_
_smtbx_masks_void_nr
_smtbx_masks_void_average_x
_smtbx_masks_void_average_y
_smtbx_masks_void_average_z
_smtbx_masks_void_volume
_smtbx_masks_void_count_electrons
_smtbx_masks_void_content
1 0.610 0.129 -0.610 3167.5 930.9 ?

_smtbx_masks_void_probe_radius   1.2
_smtbx_masks_void_truncation_radius 1.2
_shelx_res_file                  
;
TITL bd652_100k_a.res in P2(1)/n
    bd652_100k.res
    created by SHELXL-2019/3 at 10:23:29 on 18-Sep-2023
CELL 1.54184 19.7309 16.8006 24.9013 90 93.538 90
ZERR 2 0.0002 0.0002 0.0002 0 0.001 0
LATT 1
SYMM 0.5-X,0.5+Y,0.5-Z
SFAC C H Cu N O
UNIT 240 208 8 24 76
DFIX 1.28 0.01 O300 C302 O1D C1D C202 O200 O100 C100
DFIX 1.48 0.01 N300 C303 N300 C304 N1D C3D N1D C4D N201 C201 N201 C204
DFIX 1.48 0.01 N100 C102 N100 C103
DFIX 1.51 0.01 C302 C301 C1D C2D C202 C203 C100 C101
DFIX 1.33 0.01 C302 N300 C1D N1D N201 C202 C100 N100
DELU O1D N1D C3D C1D C2D C4D
DELU C21 C22 C20 C25A C24A C23A
DELU N100 C100 C101 O100 C102 C103
DELU O1D N1D C1D C2D C3D C4D
DELU N300 C301 O300 C302 C303 C304
DELU O200 N201 C201 C202 C203 C204
SIMU 0.02 0.02 1.7 O1D N1D C3D C1D C2D C4D
SIMU 0.02 0.02 1.7 C21 C22 C20 C25A C24A C23A
SIMU 0.02 0.02 1.7 N100 C100 C101 O100 C102 C103
SIMU 0.02 0.02 1.7 O1D N1D C1D C2D C3D C4D
SIMU 0.02 0.02 1.7 N300 C301 O300 C302 C303 C304
SIMU 0.02 0.02 1.7 O200 N201 C201 C202 C203 C204
EADP C23B C23A
EADP C24B C24A
EADP C25B C25A
EADP O300 O200
EADP N300 C202
EADP C302 N201
EADP C301 C204
EADP C304 C203
EADP O1D O100
EADP C4D C101
EADP C3D C103
EADP C2D C102
EADP O11 O11A

L.S. 10
PLAN  42
SIZE 0.2 0.15 0.1
TEMP -173
CONF
ABIN
MORE -1
BOND $H
LIST 4
fmap 2 53 53
acta 140.0
MERG 2
OMIT -3 180
OMIT 0 4 1
OMIT -2 6 1
OMIT -3 3 2
OMIT -1 5 2
OMIT 4 6 0
OMIT 3 6 2
OMIT -1 4 3
OMIT -5 0 3
OMIT 2 2 0
OMIT 2 6 5
OMIT 0 3 6
OMIT 1 1 1
REM <olex2.extras>
REM <HklSrc "%.\\BD652_100K_smartabscorr.hkl">
REM </olex2.extras>

WGHT    0.141800   11.032800
FVAR       1.87912   0.42722   0.62935   0.73713
CU1   3    0.902327    0.457718    0.646780    11.00000    0.04626    0.04015 =
         0.03610    0.00317    0.01390    0.00137
CU2   3    0.849404    0.438053    0.740869    11.00000    0.05577    0.03893 =
         0.03801    0.00259    0.01805   -0.00014
O8    5    1.128722    0.652936    0.366278    11.00000    0.06362    0.04425 =
         0.04877   -0.00092    0.02622   -0.00686
O6    5    1.013466    0.581536    0.316013    11.00000    0.04990    0.06268 =
         0.04321    0.00988    0.01055    0.00291
O3    5    0.923790    0.564511    0.675769    11.00000    0.06964    0.04671 =
         0.04137   -0.00090    0.02093   -0.00827
O7    5    1.177806    0.667004    0.288230    11.00000    0.07817    0.04510 =
         0.04978   -0.00556    0.03134   -0.00742
O1    5    0.810609    0.494182    0.624214    11.00000    0.04983    0.06642 =
         0.04475    0.01056    0.01234    0.00765
O2    5    0.767208    0.482667    0.705076    11.00000    0.06003    0.06832 =
         0.04234    0.00869    0.01566    0.00569
O5    5    1.060017    0.603130    0.237466    11.00000    0.06262    0.06658 =
         0.04607    0.01245    0.01778    0.00172
O4    5    0.882922    0.545622    0.756829    11.00000    0.07284    0.04524 =
         0.04270   -0.00084    0.02605   -0.00995
PART 1
O1D   5    0.811268    0.409417    0.818127    41.00000    0.06599    0.05572 =
         0.04166    0.01257    0.02545    0.00462
PART 0
O1W   5    0.942362    0.475175    0.569277    11.00000    0.06786    0.06076 =
         0.04284    0.00634    0.02010    0.00348
AFIX   7
H1WA  2    0.945567    0.525776    0.548349    11.00000   -1.50000
H1WB  2    0.962508    0.435014    0.545165    11.00000   -1.50000
AFIX   0
N3    4    1.025812    0.838210    0.682096    11.00000    0.04196    0.03982 =
         0.03740    0.00260    0.01263    0.00061
O14   5    1.135682    0.819337    0.713074    11.00000    0.04668    0.12315 =
         0.04076   -0.00002    0.00334    0.00329
O10   5    0.589978    0.472220    0.460555    11.00000    0.06533    0.07872 =
         0.06851    0.00230    0.00756   -0.02442
O13   5    0.929333    0.862236    0.627520    11.00000    0.04788    0.13205 =
         0.05692    0.02241    0.01310    0.02380
N4    4    1.166793    0.909817    0.463013    11.00000    0.07492    0.05056 =
         0.04489   -0.00715    0.03106   -0.00441
O15   5    1.053010    0.923927    0.432164    11.00000    0.07522    0.08933 =
         0.05114    0.01977    0.01973    0.03288
N2    4    0.766939    0.647360    0.282353    11.00000    0.04161    0.08771 =
         0.05663    0.01561   -0.00711   -0.01434
N1    4    0.619977    0.590917    0.500053    11.00000    0.04362    0.06475 =
         0.05324    0.00305    0.00358    0.00599
O9    5    0.659777    0.717507    0.515452    11.00000    0.15646    0.05944 =
         0.07270   -0.01146    0.03070   -0.00785
C52   1    1.162584    0.690458    0.333641    11.00000    0.04494    0.03999 =
         0.04591    0.00173    0.01655    0.00620
C48   1    1.187538    0.771554    0.350437    11.00000    0.04593    0.04235 =
         0.04440    0.00073    0.01776    0.00386
O16   5    1.264219    0.903415    0.515623    11.00000    0.05549    0.14817 =
         0.06406   -0.00467    0.01790   -0.01367
C47   1    1.168879    0.803354    0.399103    11.00000    0.04914    0.04053 =
         0.04474    0.00451    0.02249    0.00007
AFIX  43
H47   2    1.141252    0.773400    0.421620    11.00000   -1.20000
AFIX   0
C29   1    0.969249    0.714494    0.703512    11.00000    0.04625    0.04418 =
         0.03495    0.00044    0.01319    0.00124
AFIX  43
H29   2    0.974073    0.696908    0.667690    11.00000   -1.20000
AFIX   0
C46   1    1.190680    0.878448    0.414425    11.00000    0.05287    0.04695 =
         0.04026   -0.00109    0.02023    0.00048
C28   1    0.937470    0.666286    0.739638    11.00000    0.04605    0.04398 =
         0.03783   -0.00191    0.01196   -0.00172
O12   5    0.730416    0.520294    0.264042    11.00000    0.10837    0.07655 =
         0.11134   -0.00375    0.04934   -0.00661
C1    1    0.762698    0.497721    0.655363    11.00000    0.05527    0.04482 =
         0.04321   -0.00161    0.01437    0.00004
C26   1    1.011370    0.601395    0.267201    11.00000    0.05671    0.04636 =
         0.04455    0.00661    0.00776   -0.00691
C49   1    1.229710    0.815433    0.319149    11.00000    0.06134    0.04683 =
         0.04785   -0.00340    0.02671    0.00266
AFIX  43
H49   2    1.243874    0.793515    0.286506    11.00000   -1.20000
AFIX   0
C2    1    0.694531    0.519626    0.630762    11.00000    0.04950    0.04755 =
         0.04493   -0.00393    0.01230   -0.00502
C35   1    1.094827    0.851303    0.683264    11.00000    0.04435    0.06329 =
         0.03516   -0.00726    0.01205   -0.00916
C4    1    0.625311    0.563920    0.554497    11.00000    0.04271    0.06316 =
         0.04999    0.00010    0.00909   -0.00207
C40   1    1.122604    0.805852    0.572050    11.00000    0.06310    0.04481 =
         0.04630    0.00497    0.02247    0.01663
AFIX  43
H40   2    1.142974    0.754596    0.572767    11.00000   -1.20000
AFIX   0
C27   1    0.912418    0.586053    0.722687    11.00000    0.04675    0.04439 =
         0.04205    0.00253    0.01279    0.00327
C51   1    1.231516    0.922907    0.382063    11.00000    0.05864    0.04394 =
         0.05521   -0.00322    0.02428   -0.00817
AFIX  43
H51   2    1.245533    0.975054    0.392483    11.00000   -1.20000
AFIX   0
C30   1    0.993846    0.788235    0.719923    11.00000    0.04340    0.04752 =
         0.03617    0.00214    0.01506   -0.00249
C34   1    0.989587    0.874384    0.639379    11.00000    0.04803    0.06448 =
         0.04268    0.01052    0.01711    0.01950
C39   1    1.063234    0.819710    0.548336    11.00000    0.04779    0.05832 =
         0.04281    0.00009    0.01418   -0.00667
AFIX  43
H39   2    1.037545    0.778972    0.530131    11.00000   -1.20000
AFIX   0
C3    1    0.688046    0.546657    0.577328    11.00000    0.04617    0.05051 =
         0.04912   -0.00108    0.01461   -0.00008
AFIX  43
H3    2    0.727133    0.552846    0.557274    11.00000   -1.20000
AFIX   0
C21   1    0.887823    0.626445    0.273240    11.00000    0.05003    0.05809 =
         0.04671    0.01091    0.00007   -0.01196
AFIX  43
H21   2    0.893139    0.614374    0.310533    11.00000   -1.20000
AFIX   0
C19   1    0.723143    0.583136    0.286001    11.00000    0.04484    0.05792 =
         0.07069    0.00954    0.00498    0.00452
C36   1    1.037570    0.926067    0.610582    11.00000    0.08548    0.04316 =
         0.04856    0.00784    0.03318    0.01804
AFIX  13
H36   2    1.024476    0.983322    0.613580    11.00000   -1.20000
AFIX   0
C38   1    1.038101    0.901485    0.551201    11.00000    0.05940    0.06974 =
         0.04243    0.01334    0.02190    0.02303
AFIX  13
H38   2    0.991934    0.906741    0.532604    11.00000   -1.20000
AFIX   0
C17   1    0.667593    0.607192    0.321799    11.00000    0.04016    0.06659 =
         0.05311    0.00505   -0.00417   -0.00109
AFIX  13
H17   2    0.622666    0.605792    0.300910    11.00000   -1.20000
AFIX   0
C50   1    1.251362    0.890404    0.334756    11.00000    0.06919    0.05171 =
         0.05455   -0.00345    0.03488   -0.01190
AFIX  43
H50   2    1.280095    0.919777    0.312787    11.00000   -1.20000
AFIX   0
C14   1    0.731786    0.560912    0.403123    11.00000    0.04238    0.06401 =
         0.05513    0.01007   -0.00147    0.00617
AFIX  43
H14   2    0.759649    0.516181    0.412173    11.00000   -1.20000
AFIX   0
C37   1    1.106397    0.911834    0.638591    11.00000    0.07839    0.06461 =
         0.04185   -0.01527    0.02596   -0.03507
AFIX  13
H37   2    1.125032    0.962581    0.654444    11.00000   -1.20000
AFIX   0
C11   1    0.609500    0.588585    0.405619    11.00000    0.03420    0.08228 =
         0.05777    0.00547   -0.00529    0.00188
AFIX  13
H11   2    0.564940    0.589523    0.384194    11.00000   -1.20000
AFIX   0
C44   1    1.098069    0.930448    0.467693    11.00000    0.07544    0.05264 =
         0.05120    0.00815    0.02536    0.01944
C9    1    0.603833    0.541522    0.456331    11.00000    0.03597    0.06916 =
         0.05770   -0.00074    0.00049   -0.00380
C33   1    0.932667    0.692261    0.793057    11.00000    0.07612    0.06915 =
         0.04162   -0.00592    0.02675   -0.02331
AFIX  43
H33   2    0.911029    0.659741    0.818099    11.00000   -1.20000
AFIX   0
C13   1    0.749354    0.631776    0.417452    11.00000    0.04027    0.10289 =
         0.04927    0.01153   -0.00598   -0.01375
AFIX  43
H13   2    0.791136    0.643520    0.436840    11.00000   -1.20000
AFIX   0
C22   1    0.943250    0.623626    0.242428    11.00000    0.05169    0.09793 =
         0.04820    0.02073    0.00102   -0.01434
C31   1    0.988980    0.815290    0.772265    11.00000    0.07310    0.06307 =
         0.04023   -0.00777    0.01622   -0.02479
AFIX  43
H31   2    1.005255    0.866495    0.782874    11.00000   -1.20000
AFIX   0
C7    1    0.636828    0.511375    0.659730    11.00000    0.06023    0.07457 =
         0.05054   -0.00798    0.02084   -0.01088
AFIX  43
H7    2    0.640982    0.495453    0.696393    11.00000   -1.20000
AFIX   0
C15   1    0.665721    0.552404    0.371692    11.00000    0.04784    0.05388 =
         0.05670    0.00118    0.00189   -0.00316
AFIX  13
H15   2    0.655903    0.495810    0.361493    11.00000   -1.20000
AFIX   0
C5    1    0.565939    0.556039    0.582114    11.00000    0.04553    0.09257 =
         0.06602   -0.01081    0.01404   -0.00325
AFIX  43
H5    2    0.522701    0.569996    0.565946    11.00000   -1.20000
AFIX   0
C10   1    0.629570    0.672002    0.423720    11.00000    0.06777    0.06182 =
         0.06640    0.01028    0.00618    0.02217
AFIX  13
H10   2    0.592894    0.710709    0.412472    11.00000   -1.20000
AFIX   0
C43   1    1.157486    0.945526    0.553215    11.00000    0.08904    0.07020 =
         0.05086   -0.01967    0.03968   -0.04002
AFIX  13
H43   2    1.173688    0.996998    0.569580    11.00000   -1.20000
AFIX   0
C42   1    1.089337    0.954762    0.525354    11.00000    0.08559    0.04420 =
         0.05308    0.00449    0.03365    0.01046
AFIX  13
H42   2    1.074484    1.011591    0.526790    11.00000   -1.20000
AFIX   0
C41   1    1.156186    0.876629    0.598007    11.00000    0.03751    0.11571 =
         0.03941   -0.00602    0.00872   -0.00930
AFIX  13
H41   2    1.202187    0.864474    0.615154    11.00000   -1.20000
AFIX   0
C45   1    1.205134    0.916806    0.510955    11.00000    0.06131    0.09160 =
         0.05288   -0.00774    0.02312   -0.02480
C8    1    0.638332    0.667791    0.484464    11.00000    0.07568    0.05606 =
         0.06471   -0.00192    0.01440    0.01751
C32   1    0.959352    0.764767    0.808898    11.00000    0.09892    0.08240 =
         0.04021   -0.01683    0.02834   -0.04124
AFIX  43
H32   2    0.957651    0.780867    0.845362    11.00000   -1.20000
AFIX   0
PART 1
N1D   4    0.781042    0.282070    0.834829    41.00000    0.06825    0.07070 =
         0.06979    0.03130    0.03066    0.00633
PART 0
C16   1    0.684463    0.691796    0.338653    11.00000    0.07757    0.05808 =
         0.05813    0.01108   -0.00290    0.00879
AFIX  13
H16   2    0.646826    0.728482    0.326131    11.00000   -1.20000
AFIX   0
C12   1    0.696450    0.696260    0.400337    11.00000    0.09460    0.05056 =
         0.06197    0.00104    0.00677   -0.00786
AFIX  13
H12   2    0.711445    0.750506    0.412585    11.00000   -1.20000
AFIX   0
C6    1    0.573547    0.526389    0.635053    11.00000    0.05183    0.11235 =
         0.06144   -0.00971    0.02755   -0.01406
AFIX  43
H6    2    0.534235    0.516498    0.654210    11.00000   -1.20000
AFIX   0
C18   1    0.748301    0.711479    0.310819    11.00000    0.11397    0.08674 =
         0.06037    0.01989   -0.00407   -0.04674
C20   1    0.824764    0.646549    0.250663    11.00000    0.04816    0.13683 =
         0.05851    0.02831   -0.00441   -0.01820
PART 1
N300  4    0.924800    0.719208    0.461696    31.00000    0.08302    0.08320 =
         0.08643    0.00688   -0.00301   -0.00296
C1D   1    0.765390    0.355543    0.816655    41.00000    0.06355    0.06491 =
         0.06053    0.01918    0.03245    0.01301
C2D   1    0.693670    0.368160    0.794014    41.00000    0.05539    0.10619 =
         0.10142    0.03421    0.03694    0.01927
AFIX  33
H2DA  2    0.667779    0.318779    0.797170    41.00000   -1.50000
H2DB  2    0.672410    0.410600    0.814099    41.00000   -1.50000
H2DC  2    0.694139    0.383314    0.756034    41.00000   -1.50000
AFIX   0
C3D   1    0.729356    0.219893    0.841074    41.00000    0.07493    0.07583 =
         0.09619    0.03896    0.04489   -0.00662
AFIX  33
H3DA  2    0.751466    0.171106    0.854790    41.00000   -1.50000
H3DB  2    0.696667    0.238146    0.866473    41.00000   -1.50000
H3DC  2    0.705591    0.209110    0.806109    41.00000   -1.50000
AFIX   0
PART 2
C23B  1    0.937738    0.616530    0.185341   -21.00000    0.06280    0.11296 =
         0.04525    0.01559    0.01270    0.01140
AFIX  43
H23B  2    0.975362    0.603253    0.165048   -21.00000   -1.20000
AFIX   0
PART 1
C301  1    0.874135    0.682534    0.544690    31.00000    0.08113    0.11055 =
         0.07800    0.00241   -0.00483   -0.00106
AFIX  33
H30A  2    0.852552    0.734479    0.538228    31.00000   -1.50000
H30B  2    0.839203    0.641028    0.544173    31.00000   -1.50000
H30C  2    0.899343    0.682849    0.579854    31.00000   -1.50000
AFIX   0
C4D   1    0.851292    0.261024    0.849966    41.00000    0.07515    0.07650 =
         0.08435    0.03922    0.02124    0.01596
AFIX  33
H4DA  2    0.853445    0.205599    0.862218    41.00000   -1.50000
H4DB  2    0.878795    0.267297    0.818786    41.00000   -1.50000
H4DC  2    0.868875    0.296025    0.879071    41.00000   -1.50000
AFIX   0
O300  5    0.956690    0.601205    0.501169    31.00000    0.13594    0.11227 =
         0.13478    0.04919    0.03641    0.02968
C302  1    0.922286    0.665996    0.501341    31.00000    0.07004    0.07856 =
         0.08254   -0.00668   -0.00015   -0.00744
PART 2
C25B  1    0.817742    0.637318    0.192693   -21.00000    0.05557    0.13541 =
         0.05639    0.02362   -0.00344    0.00839
AFIX  43
H25B  2    0.773488    0.635964    0.175372   -21.00000   -1.20000
AFIX   0
PART 1
C303  1    0.890148    0.795642    0.454117    31.00000    0.07740    0.11224 =
         0.11635   -0.00018   -0.01442    0.01624
AFIX  33
H30D  2    0.903190    0.820111    0.420551    31.00000   -1.50000
H30E  2    0.840914    0.787206    0.452315    31.00000   -1.50000
H30F  2    0.903105    0.830858    0.484404    31.00000   -1.50000
AFIX   0
C304  1    0.968238    0.697502    0.418749    31.00000    0.12923    0.10534 =
         0.09046    0.01676    0.02000    0.01707
AFIX  33
H30G  2    0.966953    0.739797    0.391603    31.00000   -1.50000
H30H  2    1.014966    0.690465    0.433708    31.00000   -1.50000
H30I  2    0.952001    0.647649    0.402061    31.00000   -1.50000
AFIX   0
PART 2
C24B  1    0.873606    0.630381    0.161605   -21.00000    0.06925    0.15879 =
         0.05792    0.03018    0.00628    0.01452
AFIX  43
H24B  2    0.867647    0.635215    0.123596   -21.00000   -1.20000
AFIX   0
PART 1
C25A  1    0.813018    0.694977    0.204589    21.00000    0.05557    0.13541 =
         0.05639    0.02362   -0.00344    0.00839
AFIX  43
H25A  2    0.771173    0.721093    0.195482    21.00000   -1.20000
AFIX   0
C24A  1    0.870961    0.700221    0.173350    21.00000    0.06925    0.15879 =
         0.05792    0.03018    0.00628    0.01452
AFIX  43
H24A  2    0.867675    0.724998    0.138994    21.00000   -1.20000
AFIX   0
C23A  1    0.932718    0.668443    0.193894    21.00000    0.06280    0.11296 =
         0.04525    0.01559    0.01270    0.01140
AFIX  43
H23A  2    0.971275    0.677505    0.173683    21.00000   -1.20000
AFIX   0
O11   5    0.757323    0.788185    0.311321    21.00000    0.08269    0.05165 =
         0.09235    0.00045    0.02836   -0.00840
PART 2
O200  5    0.968781    0.625960    0.473154   -31.00000    0.13594    0.11227 =
         0.13478    0.04919    0.03641    0.02968
N201  4    0.898504    0.719374    0.501151   -31.00000    0.07004    0.07856 =
         0.08254   -0.00668   -0.00015   -0.00744
C201  1    0.866580    0.797296    0.492686   -31.00000    0.05813    0.07516 =
         0.07249   -0.01131    0.00015   -0.01228
AFIX  33
H20A  2    0.839535    0.810003    0.523267   -31.00000   -1.50000
H20B  2    0.901785    0.837885    0.489532   -31.00000   -1.50000
H20C  2    0.837028    0.796219    0.459585   -31.00000   -1.50000
AFIX   0
C202  1    0.937548    0.691542    0.463724   -31.00000    0.08302    0.08320 =
         0.08643    0.00688   -0.00301   -0.00296
C203  1    0.944232    0.741453    0.414166   -31.00000    0.12923    0.10534 =
         0.09046    0.01676    0.02000    0.01707
AFIX  33
H20D  2    0.915458    0.788798    0.416022   -31.00000   -1.50000
H20E  2    0.991668    0.757787    0.412011   -31.00000   -1.50000
H20F  2    0.929923    0.710286    0.382183   -31.00000   -1.50000
AFIX   0
C204  1    0.892701    0.675493    0.552251   -31.00000    0.08113    0.11055 =
         0.07800    0.00241   -0.00483   -0.00106
AFIX  33
H20G  2    0.862106    0.704276    0.574968   -31.00000   -1.50000
H20H  2    0.874510    0.622153    0.544526   -31.00000   -1.50000
H20I  2    0.937647    0.671017    0.571069   -31.00000   -1.50000
AFIX   0
N100  4    0.747652    0.304366    0.823924   -41.00000    0.06555    0.06457 =
         0.07725    0.02029    0.03061   -0.00403
C100  1    0.805594    0.343857    0.833995   -41.00000    0.06336    0.06612 =
         0.05473    0.02543    0.03257    0.00328
C101  1    0.864842    0.299454    0.860697   -41.00000    0.07515    0.07650 =
         0.08435    0.03922    0.02124    0.01596
AFIX  33
H10A  2    0.849568    0.247295    0.872777   -41.00000   -1.50000
H10B  2    0.899959    0.292237    0.834958   -41.00000   -1.50000
H10C  2    0.883543    0.329944    0.891726   -41.00000   -1.50000
AFIX   0
O100  5    0.807092    0.413720    0.813507   -41.00000    0.06599    0.05572 =
         0.04166    0.01257    0.02545    0.00462
C102  1    0.695051    0.343502    0.788191   -41.00000    0.05539    0.10619 =
         0.10142    0.03421    0.03694    0.01927
AFIX  33
H10D  2    0.655076    0.308944    0.783835   -41.00000   -1.50000
H10E  2    0.682186    0.394246    0.804090   -41.00000   -1.50000
H10F  2    0.713035    0.353249    0.752969   -41.00000   -1.50000
AFIX   0
C103  1    0.749683    0.217995    0.835653   -41.00000    0.07493    0.07583 =
         0.09619    0.03896    0.04489   -0.00662
AFIX  33
H10G  2    0.704795    0.194770    0.826896   -41.00000   -1.50000
H10H  2    0.783201    0.192329    0.813919   -41.00000   -1.50000
H10I  2    0.762396    0.209704    0.873911   -41.00000   -1.50000
AFIX   0
O11A  5    0.793753    0.763074    0.315933   -21.00000    0.08269    0.05165 =
         0.09235    0.00045    0.02836   -0.00840
HKLF 4


REM  bd652_100k_a.res in P2(1)/n
REM wR2 = 0.2468, GooF = S = 1.048, Restrained GooF = 1.047 for all data
REM R1 = 0.0782 for 14452 Fo > 4sig(Fo) and 0.0830 for all 16376 data
REM 854 parameters refined using 232 restraints

END

WGHT      0.1426     10.9000

REM Highest difference peak  0.984,  deepest hole -0.717,  1-sigma level  0.094
Q1    1   0.8573  0.9129  0.5420  11.00000  0.05    0.98
Q2    1   1.0948  0.9820  0.4444  11.00000  0.05    0.89
Q3    1   0.9514  0.9155  0.6398  11.00000  0.05    0.71
Q4    1   1.1934  0.9017  0.5650  11.00000  0.05    0.71
Q5    1   1.2623  0.8256  0.5170  11.00000  0.05    0.69
Q6    1   0.8787  0.8546  0.4560  11.00000  0.05    0.68
Q7    1   1.2198  0.8608  0.5193  11.00000  0.05    0.68
Q8    1   1.0165  0.5588  0.5144  11.00000  0.05    0.66
Q9    1   0.8308  0.8300  0.5365  11.00000  0.05    0.63
Q10   1   1.1384  0.9547  0.4808  11.00000  0.05    0.58
Q11   1   1.0715  0.9335  0.5625  11.00000  0.05    0.45
Q12   1   1.0380  0.9981  0.7553  11.00000  0.05    0.45
Q13   1   0.9170  0.7812  0.7946  11.00000  0.05    0.42
Q14   1   0.5744  0.5475  0.7984  11.00000  0.05    0.37
Q15   1   0.9318  0.5223  0.4937  11.00000  0.05    0.36
Q16   1   0.9566  0.8375  0.7600  11.00000  0.05    0.35
Q17   1   1.0191  0.9057  0.6538  11.00000  0.05    0.34
Q18   1   0.8433  0.7781  0.5012  11.00000  0.05    0.32
Q19   1   1.1829  0.6173  0.5869  11.00000  0.05    0.32
Q20   1   0.4791  0.6871  0.4494  11.00000  0.05    0.31
Q21   1   0.9855  1.0960  0.7210  11.00000  0.05    0.31
Q22   1   0.9060  0.4768  0.5393  11.00000  0.05    0.30
Q23   1   1.1282  0.7600  0.7153  11.00000  0.05    0.29
Q24   1   0.4618  0.5646  0.7597  11.00000  0.05    0.29
Q25   1   1.1964  0.6316  0.6340  11.00000  0.05    0.29
Q26   1   0.8528  0.4016  0.3798  11.00000  0.05    0.29
Q27   1   0.7975  0.7955  0.3488  11.00000  0.05    0.28
Q28   1   0.8933  0.7120  0.7775  11.00000  0.05    0.27
Q29   1   0.8766  0.6875  0.7801  11.00000  0.05    0.26
Q30   1   0.9394  0.7861  0.9766  11.00000  0.05    0.26
Q31   1   0.8947  0.5830  0.5002  11.00000  0.05    0.25
Q32   1   1.0559  0.6200  0.2249  11.00000  0.05    0.24
Q33   1   1.2418  1.1006  0.5440  11.00000  0.05    0.23
Q34   1   0.6767  0.2386  0.8345  11.00000  0.05    0.23
Q35   1   0.9980  1.0429  0.7272  11.00000  0.05    0.23
Q36   1   0.5419  0.6235  0.5778  11.00000  0.05    0.23
Q37   1   1.2005  0.9830  0.5750  11.00000  0.05    0.23
Q38   1   0.7411  0.2007  0.8837  11.00000  0.05    0.23
Q39   1   0.7706  0.7582  0.1844  11.00000  0.05    0.22
Q40   1   1.1513  0.8959  0.2647  11.00000  0.05    0.22
Q41   1   1.1908  0.6201  0.5158  11.00000  0.05    0.22
Q42   1   0.8535  0.2795  0.8994  11.00000  0.05    0.21
;
_shelx_res_checksum              74773
_shelx_fab_file                  
;
-24 0 -4 -0.8017 0.2211
-24 0 -2 -1.6141 -0.3910
-24 0 0 1.8373 0.2357
-24 0 2 0.7836 -0.0037
-24 0 4 0.2330 0.0822
-24 0 6 -1.9538 -0.3277
-24 1 -3 -1.9435 -0.0311
-24 1 -2 0.4213 -0.1506
-24 1 -1 -1.0350 -0.0813
-24 1 0 -0.3667 0.1759
-24 1 1 -1.8116 0.0077
-24 1 2 -1.0352 0.0856
-24 1 3 -0.7466 0.0231
-24 1 4 -0.3418 -0.2282
-24 1 5 -0.3412 -0.0053
-24 1 6 1.9072 0.1314
-24 1 7 -0.4176 -0.0661
-24 2 -2 -1.0650 -0.1698
-24 2 -1 1.5577 -0.0829
-24 2 0 3.4438 0.1669
-24 2 1 0.2625 0.0267
-24 2 2 -0.4550 0.0324
-24 2 3 0.4986 0.0170
-24 2 4 0.7467 -0.1107
-24 2 5 -0.1483 0.0325
-24 2 6 -1.5649 -0.0957
-24 2 7 0.5246 -0.1088
-24 3 -2 -1.7300 0.1336
-24 3 -1 2.4168 0.0815
-24 3 0 -0.0613 -0.0281
-24 3 1 1.7757 -0.0077
-24 3 2 -0.7024 0.0227
-24 3 3 0.8193 0.1473
-24 3 4 0.1998 -0.0818
-24 3 5 -1.0528 -0.2584
-24 3 6 0.7994 0.1551
-23 0 -7 0.5298 0.0297
-23 0 -5 0.3144 -0.1229
-23 0 -3 0.7189 -0.0963
-23 0 -1 0.7296 0.3163
-23 0 1 -0.1980 -0.1939
-23 0 3 -1.7700 0.0127
-23 0 5 0.2876 0.0213
-23 0 7 -1.4643 0.2470
-23 0 9 2.4861 -0.2558
-23 0 11 1.8670 0.3835
-23 1 -8 0.6366 0.0081
-23 1 -7 0.3014 0.0896
-23 1 -6 -1.4520 0.0089
-23 1 -5 0.9231 -0.3761
-23 1 -4 0.8524 -0.0577
-23 1 -3 -0.2470 0.2801
-23 1 -2 -2.2339 -0.0522
-23 1 -1 0.5716 -0.1193
-23 1 0 -0.2507 0.0658
-23 1 1 -0.4589 0.0239
-23 1 2 -0.8630 -0.0187
-23 1 3 1.5330 -0.0787
-23 1 4 -0.1207 -0.0263
-23 1 5 -1.1075 0.2091
-23 1 6 1.0208 -0.0022
-23 1 7 0.2431 -0.3160
-23 1 8 2.2018 0.0727
-23 1 9 1.6302 -0.0542
-23 1 10 -1.4650 -0.0593
-23 1 11 0.1083 0.0600
-23 1 12 0.3678 0.0309
-23 2 -8 0.0734 -0.0081
-23 2 -7 0.7435 -0.0567
-23 2 -6 -0.3156 0.0314
-23 2 -5 0.7998 -0.0711
-23 2 -4 0.3715 -0.0486
-23 2 -3 0.7781 0.1912
-23 2 -2 0.1671 0.0759
-23 2 -1 0.1767 -0.0452
-23 2 0 -0.0653 0.0462
-23 2 1 0.7122 -0.1152
-23 2 2 0.5594 0.0116
-23 2 3 -0.6065 0.0047
-23 2 4 0.0571 -0.0331
-23 2 5 0.7212 0.1068
-23 2 6 0.4898 0.0614
-23 2 7 -2.6222 -0.1142
-23 2 8 -0.0794 -0.1052
-23 2 9 1.0747 -0.1099
-23 2 10 0.2331 -0.0821
-23 2 11 -0.3991 0.1501
-23 3 -7 0.9626 -0.0247
-23 3 -6 -1.9954 0.0064
-23 3 -5 0.1943 0.0235
-23 3 -4 3.5515 -0.0131
-23 3 -3 1.3216 0.1917
-23 3 -2 -1.8338 0.0987
-23 3 -1 -0.1418 -0.0618
-23 3 0 1.1298 -0.0609
-23 3 1 -0.0450 0.0191
-23 3 2 -0.2531 -0.0328
-23 3 3 0.2714 0.0274
-23 3 4 2.2685 -0.0351
-23 3 5 -0.2015 0.0702
-23 3 6 -1.2772 0.0213
-23 3 7 -0.3585 -0.1565
-23 3 8 0.1295 -0.0884
-23 3 9 2.0286 0.2077
-23 3 10 -0.8908 0.0333
-23 3 11 -0.2638 -0.1016
-23 4 -6 -0.3931 -0.0697
-23 4 -5 0.4074 0.0325
-23 4 -4 1.1999 0.0478
-23 4 -3 0.3084 -0.0801
-23 4 -2 1.2749 0.0981
-23 4 -1 -2.4339 0.0195
-23 4 0 -0.6096 -0.1575
-23 4 1 -1.0630 -0.0179
-23 4 2 -1.3379 -0.0966
-23 4 3 1.2081 0.0904
-23 4 4 -2.1264 0.0795
-23 4 5 2.1700 -0.0437
-23 4 6 -1.1552 0.0460
-23 4 7 -0.8347 0.1563
-23 4 8 -1.4195 -0.0879
-23 4 9 0.9942 -0.2893
-23 4 10 2.5573 0.1493
-23 5 -5 0.4857 -0.1542
-23 5 -4 0.9714 -0.0138
-23 5 -3 3.2240 0.1241
-23 5 -2 -1.5060 0.0537
-23 5 -1 -1.5642 -0.0334
-23 5 0 -0.5050 -0.1024
-23 5 1 -2.2732 -0.0959
-23 5 2 -0.3311 -0.0034
-23 5 3 -0.7173 0.0163
-23 5 4 -1.0037 0.0285
-23 5 5 0.2669 0.1567
-23 5 6 -0.9973 0.0951
-23 5 7 -2.0025 -0.1549
-23 5 8 0.0897 -0.1083
-23 5 9 -0.0311 0.0570
-23 6 -3 -1.0820 0.0513
-23 6 -2 -0.0861 0.0514
-23 6 -1 -1.2953 0.0138
-23 6 0 0.0604 -0.0946
-23 6 1 -0.3729 0.0089
-23 6 2 0.1201 -0.0025
-23 6 3 0.2829 -0.0378
-23 6 4 0.4892 0.0501
-23 6 5 1.9942 0.0788
-23 6 6 0.1557 -0.0219
-23 6 7 -0.8751 0.0165
-23 7 1 -1.1010 0.0296
-23 7 2 -2.8457 -0.0717
-23 7 3 1.0152 0.0061
-22 0 -10 -0.1685 0.0707
-22 0 -8 0.2954 -0.1193
-22 0 -6 -1.5457 -0.1379
-22 0 -4 -0.0571 0.1631
-22 0 -2 -2.5846 -0.0744
-22 0 0 -0.5073 -0.1322
-22 0 2 -1.3027 0.1591
-22 0 4 2.2312 0.0418
-22 0 6 -3.4455 -0.1190
-22 0 8 3.4412 -0.0117
-22 0 10 -1.6844 0.3003
-22 0 12 4.8408 -0.1839
-22 0 14 -2.1309 0.0432
-22 1 -11 0.5505 0.0700
-22 1 -10 -0.3548 -0.2109
-22 1 -9 -0.0692 0.0609
-22 1 -8 0.0098 -0.0151
-22 1 -7 -0.4841 -0.0428
-22 1 -6 -0.7535 0.0130
-22 1 -5 0.9178 -0.0356
-22 1 -4 1.6751 0.0927
-22 1 -3 -0.0284 -0.0188
-22 1 -2 -0.8713 -0.2949
-22 1 -1 2.2512 0.1894
-22 1 0 -1.5787 0.2048
-22 1 1 1.4112 -0.1380
-22 1 2 -0.4352 -0.0544
-22 1 3 -0.7820 0.0038
-22 1 4 1.2274 0.0196
-22 1 5 1.6578 0.0017
-22 1 6 1.4347 -0.2148
-22 1 7 -3.5118 0.1156
-22 1 8 -0.5130 0.2806
-22 1 9 2.9604 -0.1318
-22 1 10 1.0633 -0.2594
-22 1 11 -1.4543 0.0537
-22 1 12 -0.3429 0.0207
-22 1 13 -0.5272 -0.0828
-22 1 14 -1.3170 -0.0572
-22 1 15 0.4750 -0.0922
-22 2 -11 -1.2889 0.0205
-22 2 -10 -0.2239 -0.0924
-22 2 -9 -0.1428 -0.0421
-22 2 -8 2.5173 -0.0617
-22 2 -7 -1.7078 -0.0204
-22 2 -6 -0.4224 0.0920
-22 2 -5 -0.5111 -0.0110
-22 2 -4 0.8072 0.0245
-22 2 -3 -0.1081 0.0997
-22 2 -2 1.4528 -0.0944
-22 2 -1 -1.1017 -0.0535
-22 2 0 3.6294 0.0347
-22 2 1 -0.6162 -0.0245
-22 2 2 -1.2260 0.0468
-22 2 3 1.2826 0.0162
-22 2 4 0.0205 -0.0743
-22 2 5 3.9050 0.1124
-22 2 6 -1.1562 -0.0393
-22 2 7 -2.8144 -0.0816
-22 2 8 1.9137 0.1213
-22 2 9 -0.7220 0.0106
-22 2 10 -0.9541 0.0327
-22 2 11 -5.2080 -0.0478
-22 2 12 3.3469 0.0332
-22 2 13 1.5161 -0.0813
-22 2 14 -1.4004 -0.0519
-22 3 -10 0.4628 -0.0614
-22 3 -9 0.2186 -0.0839
-22 3 -8 -0.0504 0.0468
-22 3 -7 0.1754 -0.0255
-22 3 -6 0.0869 0.0445
-22 3 -5 -0.5666 0.0422
-22 3 -4 1.0106 -0.0486
-22 3 -3 2.5360 0.0466
-22 3 -2 -2.0534 0.0216
-22 3 -1 2.5982 -0.0446
-22 3 0 -1.1828 0.0457
-22 3 1 -0.1336 0.0035
-22 3 2 0.0781 -0.0383
-22 3 3 -2.2478 0.0221
-22 3 4 -0.2528 -0.0667
-22 3 5 2.4714 -0.0031
-22 3 6 1.7790 0.0870
-22 3 7 -0.5375 -0.0560
-22 3 8 -0.5743 0.0519
-22 3 9 1.0400 0.1113
-22 3 10 1.8755 -0.1892
-22 3 11 -0.4404 -0.0089
-22 3 12 0.8263 -0.0070
-22 3 13 -0.1383 -0.0506
-22 3 14 -1.0307 -0.0825
-22 4 -10 -0.7440 0.0427
-22 4 -9 -1.9533 -0.0598
-22 4 -8 2.2144 -0.0149
-22 4 -7 0.1848 0.0141
-22 4 -6 0.7392 0.0350
-22 4 -5 0.1337 0.0867
-22 4 -4 2.8557 0.0609
-22 4 -3 -0.9156 -0.0832
-22 4 -2 0.1508 0.0184
-22 4 -1 0.6469 -0.0662
-22 4 0 1.5080 -0.0872
-22 4 1 1.8224 0.0500
-22 4 2 -1.6973 0.1125
-22 4 3 -0.2928 -0.0046
-22 4 4 -0.3825 -0.0477
-22 4 5 0.2294 -0.0128
-22 4 6 1.9317 0.0248
-22 4 7 -1.7311 -0.0346
-22 4 8 -0.6869 -0.0518
-22 4 9 1.2168 0.0772
-22 4 10 -0.7569 0.0769
-22 4 11 -2.0484 -0.0485
-22 4 12 -2.4571 -0.1265
-22 4 13 2.2238 0.0601
-22 5 -9 0.7700 -0.0376
-22 5 -8 1.5151 0.0069
-22 5 -7 -1.1881 0.0795
-22 5 -6 0.8452 0.0291
-22 5 -5 -0.6606 0.0786
-22 5 -4 -1.6484 -0.0049
-22 5 -3 -0.0602 -0.1341
-22 5 -2 -0.0461 -0.0260
-22 5 -1 -1.8870 0.0565
-22 5 0 2.1663 0.0313
-22 5 1 -0.9876 0.0386
-22 5 2 -1.2320 0.0270
-22 5 3 -2.0796 -0.0139
-22 5 4 -1.2692 -0.0086
-22 5 5 1.9272 -0.0910
-22 5 6 0.4310 -0.0286
-22 5 7 0.9238 0.2401
-22 5 8 -0.0396 0.0454
-22 5 9 0.5635 -0.0844
-22 5 10 -1.1139 -0.1058
-22 5 11 0.3498 -0.0318
-22 5 12 -0.0874 0.0157
-22 6 -8 0.4875 -0.0618
-22 6 -7 0.0741 0.0743
-22 6 -6 -1.3697 0.0380
-22 6 -5 -2.1580 0.0293
-22 6 -4 -0.4462 0.0041
-22 6 -3 -0.9753 -0.0259
-22 6 -2 -1.8176 -0.1217
-22 6 -1 0.9755 0.0850
-22 6 0 1.2143 0.0716
-22 6 1 2.0866 -0.0025
-22 6 2 1.1203 0.0200
-22 6 3 0.8626 -0.0323
-22 6 4 1.5857 -0.1023
-22 6 5 0.1017 -0.0019
-22 6 6 1.9481 0.0118
-22 6 7 1.4754 0.0327
-22 6 8 -1.1887 0.0446
-22 6 9 0.7623 0.0028
-22 6 10 -1.8945 -0.0241
-22 6 11 -0.2771 -0.1277
-22 7 -6 -1.1334 0.0380
-22 7 -5 -0.1927 0.0119
-22 7 -4 -0.3914 -0.0106
-22 7 -3 -0.7088 -0.0803
-22 7 -2 1.3277 -0.0774
-22 7 -1 -0.8379 0.0791
-22 7 0 2.4668 0.0592
-22 7 1 0.9809 0.0667
-22 7 2 0.6155 0.0468
-22 7 3 -2.0979 -0.1089
-22 7 4 -1.3678 -0.0120
-22 7 5 0.4445 0.0276
-22 7 6 1.1846 -0.0926
-22 7 7 -0.8863 0.0577
-22 7 8 1.5651 0.2724
-22 7 9 0.8815 -0.0236
-22 7 10 -1.7841 -0.2995
-22 8 -4 -1.7064 -0.0929
-22 8 -3 -0.1828 -0.1549
-22 8 -2 -0.7517 -0.0402
-22 8 -1 0.1444 0.0075
-22 8 0 1.4669 0.0011
-22 8 1 0.9274 0.0699
-22 8 2 -0.3741 -0.0086
-22 8 3 0.1650 -0.1016
-22 8 4 0.7001 -0.0718
-22 8 5 -0.3145 -0.0846
-22 8 6 -0.8077 0.0088
-22 8 7 2.0081 0.0579
-22 9 1 2.5278 -0.0834
-22 9 2 0.7587 0.0979
-22 9 3 2.1770 0.0676
-21 0 -13 0.9601 0.3255
-21 0 -11 -0.5160 -0.2488
-21 0 -9 1.3744 0.0287
-21 0 -7 -3.7147 0.0593
-21 0 -5 -0.5822 0.1267
-21 0 -3 -2.3925 -0.3662
-21 0 -1 -7.3064 0.2438
-21 0 1 -0.1119 -0.0569
-21 0 3 -3.9059 -0.0631
-21 0 5 8.0540 -0.1297
-21 0 7 -5.4148 0.2504
-21 0 9 1.0291 -0.0974
-21 0 11 -5.2271 -0.1469
-21 0 13 3.1948 0.1980
-21 0 15 -1.3425 -0.0774
-21 0 17 -2.9538 -0.1280
-21 1 -14 0.9992 0.0343
-21 1 -13 -0.1333 0.1447
-21 1 -12 1.7361 0.0485
-21 1 -11 1.4991 -0.1663
-21 1 -10 -0.6547 0.0757
-21 1 -9 -0.3528 0.1531
-21 1 -8 2.4845 -0.0871
-21 1 -7 1.4699 -0.0022
-21 1 -6 -2.3913 0.0046
-21 1 -5 -0.8298 -0.0558
-21 1 -4 4.4629 0.1442
-21 1 -3 2.8609 -0.0165
-21 1 -2 -4.0487 0.0104
-21 1 -1 0.2463 0.1790
-21 1 0 -0.7400 -0.1686
-21 1 1 -0.2353 -0.1984
-21 1 2 -1.2055 0.1668
-21 1 3 -0.7136 0.0411
-21 1 4 2.9105 0.0156
-21 1 5 1.8645 0.0390
-21 1 6 -2.3394 -0.0039
-21 1 7 1.3521 0.0651
-21 1 8 2.1581 -0.0573
-21 1 9 1.8382 -0.2554
-21 1 10 -1.1382 0.1972
-21 1 11 0.3877 0.2669
-21 1 12 1.4361 -0.1420
-21 1 13 0.6057 -0.1724
-21 1 14 -1.3689 0.0427
-21 1 15 -1.8340 -0.0296
-21 1 16 0.1763 0.1794
-21 1 17 -1.0001 -0.2469
-21 2 -13 -1.1784 -0.0483
-21 2 -12 1.7415 0.0415
-21 2 -11 -0.1079 -0.0881
-21 2 -10 -0.4081 -0.0699
-21 2 -9 -2.3340 0.0311
-21 2 -8 3.2650 0.0343
-21 2 -7 1.1861 0.0354
-21 2 -6 -0.2935 -0.0214
-21 2 -5 0.1822 -0.1079
-21 2 -4 2.2145 0.1486
-21 2 -3 -2.1344 0.1104
-21 2 -2 2.1226 -0.1879
-21 2 -1 -1.2647 -0.0341
-21 2 0 -0.5118 0.1442
-21 2 1 4.2799 -0.0500
-21 2 2 0.8046 -0.0248
-21 2 3 -2.8335 -0.0318
-21 2 4 -3.5240 0.0286
-21 2 5 2.1258 0.1304
-21 2 6 5.0678 -0.1013
-21 2 7 -4.3222 -0.0451
-21 2 8 -0.0372 0.1990
-21 2 9 1.9140 -0.0895
-21 2 10 0.8109 -0.0692
-21 2 11 -1.3459 0.0588
-21 2 12 -2.9362 -0.0394
-21 2 13 0.0354 0.0727
-21 2 14 2.5082 0.0763
-21 2 15 0.4472 0.0082
-21 2 16 2.3042 0.0485
-21 2 17 -1.7809 -0.2167
-21 3 -13 0.7850 -0.0700
-21 3 -12 -1.0782 -0.0785
-21 3 -11 0.9972 -0.0019
-21 3 -10 -1.6080 0.0517
-21 3 -9 -0.0437 -0.0390
-21 3 -8 0.5360 0.0205
-21 3 -7 1.3046 -0.0226
-21 3 -6 -0.2375 0.0516
-21 3 -5 0.2852 0.0119
-21 3 -4 0.8338 0.0171
-21 3 -3 1.5053 0.1207
-21 3 -2 0.5022 -0.0389
-21 3 -1 -3.2127 -0.1016
-21 3 0 4.0815 -0.0103
-21 3 1 -2.6354 -0.0049
-21 3 2 1.2798 0.0411
-21 3 3 -2.7128 0.0563
-21 3 4 1.0782 -0.0013
-21 3 5 1.4324 0.0420
-21 3 6 -1.5264 -0.0225
-21 3 7 -1.2238 -0.1167
-21 3 8 1.0662 -0.0124
-21 3 9 1.7876 0.0515
-21 3 10 0.0478 -0.0113
-21 3 11 -1.9423 0.0275
-21 3 12 1.5685 -0.0026
-21 3 13 0.8401 -0.0554
-21 3 14 0.5307 0.0106
-21 3 15 -1.3970 0.0358
-21 3 16 -0.4224 0.0668
-21 4 -12 -0.4792 -0.1364
-21 4 -11 0.2251 -0.0222
-21 4 -10 0.7301 0.0279
-21 4 -9 -1.7725 -0.0324
-21 4 -8 -1.7870 0.0238
-21 4 -7 3.5744 0.0892
-21 4 -6 1.1705 -0.0115
-21 4 -5 -0.1847 0.0220
-21 4 -4 2.6793 -0.0134
-21 4 -3 -0.8340 -0.0100
-21 4 -2 -1.8616 0.0360
-21 4 -1 -0.2081 -0.0797
-21 4 0 -2.7219 0.0033
-21 4 1 3.2163 0.1076
-21 4 2 1.7058 -0.0079
-21 4 3 -0.8147 -0.0809
-21 4 4 -1.0294 -0.0264
-21 4 5 -0.5651 0.0461
-21 4 6 0.7512 -0.0017
-21 4 7 0.5309 -0.0443
-21 4 8 -0.9884 0.0073
-21 4 9 2.4232 0.0727
-21 4 10 1.3116 0.0285
-21 4 11 1.2590 -0.1378
-21 4 12 -0.0366 0.0316
-21 4 13 -1.3978 0.0932
-21 4 14 -0.3547 0.0103
-21 4 15 -0.1048 0.0434
-21 4 16 0.9016 -0.0214
-21 5 -11 0.3838 -0.0559
-21 5 -10 -0.8004 0.1161
-21 5 -9 -0.7459 0.0542
-21 5 -8 1.2017 0.0284
-21 5 -7 -0.7936 0.0260
-21 5 -6 -1.9445 -0.0277
-21 5 -5 -1.0394 0.0004
-21 5 -4 0.0269 0.0209
-21 5 -3 -0.1597 -0.0078
-21 5 -2 -0.7996 0.0616
-21 5 -1 -0.4672 0.0093
-21 5 0 0.5942 -0.0734
-21 5 1 0.2960 -0.0064
-21 5 2 -0.4106 0.0379
-21 5 3 1.0343 -0.0131
-21 5 4 -1.5312 0.0085
-21 5 5 1.4416 -0.0062
-21 5 6 -1.0212 0.1006
-21 5 7 -2.4293 -0.0003
-21 5 8 -0.1050 -0.1185
-21 5 9 0.4652 -0.0065
-21 5 10 0.4154 0.1144
-21 5 11 -2.0949 -0.0003
-21 5 12 -0.8381 -0.0738
-21 5 13 0.2014 0.0363
-21 5 14 1.7134 0.0022
-21 5 15 -0.2619 0.0761
-21 6 -11 0.6158 -0.0282
-21 6 -10 -0.9820 0.0785
-21 6 -9 2.8526 0.0585
-21 6 -8 -0.6035 0.0367
-21 6 -7 -1.1465 0.0116
-21 6 -6 0.7244 -0.0853
-21 6 -5 -2.0550 -0.0652
-21 6 -4 -1.8524 0.0393
-21 6 -3 -0.2720 -0.0521
-21 6 -2 -3.2222 -0.0081
-21 6 -1 -1.9553 0.0627
-21 6 0 -2.3309 -0.0402
-21 6 1 0.3279 -0.0584
-21 6 2 1.2736 0.0250
-21 6 3 -0.8746 -0.0585
-21 6 4 1.6654 0.0678
-21 6 5 1.3627 0.0420
-21 6 6 -1.0425 -0.0280
-21 6 7 -0.9125 0.0519
-21 6 8 -0.5292 -0.0300
-21 6 9 1.3917 -0.0578
-21 6 10 -0.8246 -0.0116
-21 6 11 0.5587 0.0777
-21 6 12 2.1364 0.0250
-21 6 13 0.9396 0.0461
-21 6 14 -0.1455 -0.0480
-21 7 -10 -0.6879 -0.0262
-21 7 -9 -1.8718 0.0523
-21 7 -8 0.3769 0.0106
-21 7 -7 0.5957 0.0596
-21 7 -6 0.5585 -0.0604
-21 7 -5 -0.9801 -0.0842
-21 7 -4 4.0730 -0.0203
-21 7 -3 0.5855 0.1051
-21 7 -2 1.6924 -0.0169
-21 7 -1 0.2219 0.0072
-21 7 0 0.9061 0.0160
-21 7 1 -0.8139 -0.0228
-21 7 2 -0.6110 -0.0144
-21 7 3 0.8985 0.0100
-21 7 4 -0.5023 0.0182
-21 7 5 -0.7021 0.0560
-21 7 6 0.5822 -0.0359
-21 7 7 -2.4498 -0.0820
-21 7 8 -1.3268 -0.0517
-21 7 9 0.7371 0.0098
-21 7 10 -0.5280 0.0292
-21 7 11 0.8219 0.0656
-21 7 12 -1.6457 -0.0274
-21 7 13 -0.8766 -0.0542
-21 8 -8 1.5579 -0.0050
-21 8 -7 0.1676 0.0145
-21 8 -6 -0.4062 -0.0661
-21 8 -5 0.5733 -0.1216
-21 8 -4 -0.1582 -0.0031
-21 8 -3 1.1813 0.0768
-21 8 -2 -1.6036 0.0214
-21 8 -1 -1.4583 -0.0420
-21 8 0 -1.0702 -0.0189
-21 8 1 -0.7660 -0.0520
-21 8 2 -0.9066 0.0005
-21 8 3 -1.8767 0.0197
-21 8 4 0.3856 0.0943
-21 8 5 -0.2208 0.0415
-21 8 6 0.9224 -0.0571
-21 8 7 -1.0599 -0.1373
-21 8 8 -0.9615 -0.0157
-21 8 9 1.0008 0.1127
-21 8 10 1.1415 0.1001
-21 8 11 0.3652 0.0055
-21 8 12 1.3575 0.1743
-21 9 -6 -0.6428 0.0215
-21 9 -5 1.9633 -0.0459
-21 9 -4 0.4354 0.0200
-21 9 -3 1.9739 0.1073
-21 9 -2 0.3276 0.1200
-21 9 -1 -0.7022 0.0223
-21 9 0 0.3745 -0.0733
-21 9 1 -1.5565 -0.0231
-21 9 2 0.5088 0.0432
-21 9 3 -0.2588 0.0442
-21 9 4 2.4889 -0.0390
-21 9 5 -0.3134 0.0124
-21 9 6 1.1045 0.0864
-21 9 7 -0.2161 -0.0765
-21 9 8 -1.3298 -0.1625
-21 9 9 -0.6791 -0.0923
-21 10 -3 1.7349 0.0667
-21 10 -2 0.5230 -0.0016
-21 10 -1 -1.7489 -0.0666
-21 10 0 1.2147 -0.0749
-21 10 1 -1.1506 -0.0280
-21 10 2 -0.4937 -0.0595
-21 10 3 -1.9613 0.0128
-21 10 4 -0.4529 0.0759
-21 10 5 0.1387 0.0422
-21 10 6 -0.4248 0.0477
-20 0 -16 0.7151 0.0408
-20 0 -14 -0.2535 0.0978
-20 0 -12 4.1520 -0.2511
-20 0 -10 -0.7727 0.3396
-20 0 -8 1.9798 -0.1084
-20 0 -6 -2.6314 0.0171
-20 0 -4 -1.1372 -0.0179
-20 0 -2 3.3672 0.3218
-20 0 0 -1.4100 -0.3384
-20 0 2 -4.5607 0.1513
-20 0 4 -0.4477 -0.0548
-20 0 6 1.6476 0.1525
-20 0 8 6.8717 -0.4073
-20 0 10 -2.5326 0.2916
-20 0 12 0.7632 -0.0332
-20 0 14 2.3081 -0.1768
-20 0 16 0.1225 0.0333
-20 0 18 -0.1252 0.1811
-20 1 -16 -0.2977 0.0966
-20 1 -15 0.9222 0.0087
-20 1 -14 -0.9645 -0.2104
-20 1 -13 -0.4644 0.0164
-20 1 -12 0.7396 0.1193
-20 1 -11 -0.2276 -0.0964
-20 1 -10 -3.1622 0.0098
-20 1 -9 1.4373 -0.0017
-20 1 -8 -0.1896 -0.0805
-20 1 -7 2.0960 0.0625
-20 1 -6 -0.0605 0.0541
-20 1 -5 1.6582 -0.0004
-20 1 -4 -1.5654 0.1360
-20 1 -3 6.5415 -0.1640
-20 1 -2 3.8777 -0.0415
-20 1 -1 -4.8896 0.0777
-20 1 0 2.4523 -0.0964
-20 1 1 1.8451 0.0859
-20 1 2 3.8473 0.2436
-20 1 3 -7.4148 -0.1156
-20 1 4 -0.5817 -0.0285
-20 1 5 3.6910 -0.0597
-20 1 6 -0.8065 -0.0397
-20 1 7 -3.0467 0.1628
-20 1 8 -1.3058 -0.0352
-20 1 9 1.1932 0.0456
-20 1 10 -0.3421 0.2288
-20 1 11 -1.0216 -0.1389
-20 1 12 0.5793 -0.2257
-20 1 13 -0.7422 0.2281
-20 1 14 0.2625 0.1057
-20 1 15 0.2003 0.0353
-20 1 16 -0.1995 0.0761
-20 1 17 0.2426 0.1448
-20 1 18 -0.1849 0.2976
-20 1 19 -0.1825 0.3200
-20 2 -15 -0.3038 0.0250
-20 2 -14 -1.1589 -0.1225
-20 2 -13 -1.4375 -0.0794
-20 2 -12 1.1838 0.0789
-20 2 -11 -0.1393 -0.1065
-20 2 -10 -1.0991 0.0088
-20 2 -9 -1.5563 0.0874
-20 2 -8 0.6493 -0.0363
-20 2 -7 1.6376 0.0036
-20 2 -6 -2.2756 -0.0107
-20 2 -5 -0.0458 -0.0182
-20 2 -4 -0.5183 0.1163
-20 2 -3 -3.2201 -0.0913
-20 2 -2 -0.6518 -0.1087
-20 2 -1 5.4173 0.1884
-20 2 0 -0.3943 0.0433
-20 2 1 4.3998 -0.1773
-20 2 2 -3.2068 0.0620
-20 2 3 0.8127 0.0619
-20 2 4 0.5717 0.0231
-20 2 5 1.2463 -0.0569
-20 2 6 -2.0956 -0.1509
-20 2 7 2.1484 0.1672
-20 2 8 0.6772 0.0585
-20 2 9 6.4550 -0.2809
-20 2 10 -3.6805 0.0656
-20 2 11 1.2164 0.1449
-20 2 12 -0.0801 -0.0582
-20 2 13 -0.6429 -0.0152
-20 2 14 -0.9065 -0.0861
-20 2 15 0.6844 -0.0046
-20 2 16 0.6328 0.0803
-20 2 17 1.0954 0.0005
-20 2 18 0.1080 0.1558
-20 2 19 -1.3702 0.0021
-20 3 -15 0.7364 0.0031
-20 3 -14 -0.8508 -0.0703
-20 3 -13 -2.6538 -0.0847
-20 3 -12 -1.4405 0.0367
-20 3 -11 0.7452 0.0481
-20 3 -10 -0.9553 -0.0978
-20 3 -9 -2.7088 0.0057
-20 3 -8 0.7265 0.0142
-20 3 -7 -0.3856 0.0483
-20 3 -6 1.4395 0.0620
-20 3 -5 0.8454 -0.0145
-20 3 -4 -1.1626 -0.0114
-20 3 -3 3.4610 0.0168
-20 3 -2 2.2206 -0.1149
-20 3 -1 0.0993 -0.0164
-20 3 0 -1.3816 0.1048
-20 3 1 2.6938 0.0499
-20 3 2 1.4231 -0.0194
-20 3 3 -1.2255 -0.0221
-20 3 4 -4.9278 -0.0754
-20 3 5 5.2192 -0.0092
-20 3 6 -2.1800 -0.0175
-20 3 7 -3.9541 -0.0284
-20 3 8 -2.4991 0.1282
-20 3 9 -0.2532 0.0430
-20 3 10 -3.5060 -0.0891
-20 3 11 -1.2683 -0.0224
-20 3 12 1.2489 -0.0226
-20 3 13 -1.1929 0.0379
-20 3 14 -0.1758 0.0709
-20 3 15 0.8949 0.0097
-20 3 16 1.8765 0.1199
-20 3 17 0.3718 0.0442
-20 3 18 0.5721 0.0807
-20 4 -15 0.5478 -0.0139
-20 4 -14 -0.1983 0.0275
-20 4 -13 -0.3389 -0.0887
-20 4 -12 1.5800 0.0212
-20 4 -11 1.1996 0.0774
-20 4 -10 -1.8544 0.0793
-20 4 -9 1.3542 -0.0180
-20 4 -8 -1.2712 -0.0188
-20 4 -7 0.3439 0.0055
-20 4 -6 -1.1295 0.0113
-20 4 -5 -1.3031 -0.0059
-20 4 -4 -0.1202 -0.0370
-20 4 -3 -0.7633 0.0350
-20 4 -2 -4.6303 0.0478
-20 4 -1 0.9142 0.0153
-20 4 0 -0.5873 0.0121
-20 4 1 0.9642 -0.0226
-20 4 2 0.0378 -0.0375
-20 4 3 -1.1758 -0.0229
-20 4 4 3.7107 0.0097
-20 4 5 1.1520 0.0538
-20 4 6 -1.0173 0.0343
-20 4 7 -0.6270 -0.0063
-20 4 8 -1.2000 0.0153
-20 4 9 4.1766 0.0123
-20 4 10 -0.3739 -0.0631
-20 4 11 -0.3651 0.0405
-20 4 12 0.0015 0.0869
-20 4 13 1.5511 -0.0002
-20 4 14 -0.5242 -0.0951
-20 4 15 -0.4109 -0.0103
-20 4 16 -1.1052 0.0835
-20 4 17 0.6070 0.1524
-20 4 18 0.2702 0.1539
-20 5 -14 -0.9200 -0.0716
-20 5 -13 -0.3177 0.0666
-20 5 -12 -1.1508 0.0880
-20 5 -11 0.8854 0.0182
-20 5 -10 2.0765 0.0074
-20 5 -9 0.3955 0.0246
-20 5 -8 -0.6797 -0.0130
-20 5 -7 -0.2441 0.0097
-20 5 -6 -1.9353 0.0046
-20 5 -5 -1.6800 0.0269
-20 5 -4 2.0828 -0.0749
-20 5 -3 -1.1351 -0.0590
-20 5 -2 4.0961 0.0798
-20 5 -1 -1.7573 0.0036
-20 5 0 1.0419 -0.0592
-20 5 1 0.0515 0.0700
-20 5 2 0.1492 0.0286
-20 5 3 -1.7284 -0.0757
-20 5 4 -2.6317 -0.0420
-20 5 5 2.2446 -0.0198
-20 5 6 0.3628 0.0980
-20 5 7 -3.3740 0.0333
-20 5 8 0.3553 -0.1008
-20 5 9 -0.3591 0.0547
-20 5 10 -4.0486 0.0725
-20 5 11 -2.6607 -0.1092
-20 5 12 0.4377 -0.0039
-20 5 13 0.3807 0.0533
-20 5 14 -2.4855 -0.0172
-20 5 15 0.6297 0.0399
-20 5 16 1.6717 0.0202
-20 5 17 1.1171 0.1757
-20 6 -13 -1.3318 -0.0290
-20 6 -12 1.9952 0.1607
-20 6 -11 0.9913 0.0548
-20 6 -10 -1.1156 -0.0274
-20 6 -9 1.4823 -0.0133
-20 6 -8 0.5756 0.0063
-20 6 -7 -0.4181 -0.0124
-20 6 -6 -1.7287 0.0041
-20 6 -5 0.2592 -0.0432
-20 6 -4 -2.7274 -0.0138
-20 6 -3 1.7218 -0.0314
-20 6 -2 -3.1679 0.0203
-20 6 -1 0.3005 0.0684
-20 6 0 -0.4681 -0.0143
-20 6 1 0.2570 -0.0368
-20 6 2 -1.8165 0.0019
-20 6 3 -1.1560 0.0325
-20 6 4 -0.8578 0.0142
-20 6 5 3.4980 -0.0528
-20 6 6 -0.1720 0.0340
-20 6 7 -0.7920 0.0924
-20 6 8 -1.6131 -0.0559
-20 6 9 -0.9645 -0.0613
-20 6 10 1.4182 0.0564
-20 6 11 -1.9640 -0.0294
-20 6 12 1.0873 -0.0298
-20 6 13 -0.4798 -0.0168
-20 6 14 2.0976 0.0431
-20 6 15 0.7752 0.0750
-20 6 16 -0.1034 0.1500
-20 7 -12 1.3683 0.1262
-20 7 -11 0.5033 0.0220
-20 7 -10 1.1273 -0.1094
-20 7 -9 1.5398 -0.0713
-20 7 -8 -0.5388 0.0334
-20 7 -7 0.0429 0.0039
-20 7 -6 -1.9721 -0.0416
-20 7 -5 0.3203 -0.0205
-20 7 -4 -0.1261 0.0339
-20 7 -3 3.6111 -0.0382
-20 7 -2 0.3944 -0.0241
-20 7 -1 1.0868 0.0594
-20 7 0 1.3079 0.0311
-20 7 1 1.5637 -0.0443
-20 7 2 0.2415 -0.0195
-20 7 3 -2.0375 0.0123
-20 7 4 -1.2503 0.0001
-20 7 5 -0.1882 -0.0238
-20 7 6 2.7519 -0.0384
-20 7 7 -1.5099 0.0091
-20 7 8 1.7664 0.0841
-20 7 9 3.4115 -0.0529
-20 7 10 -0.1024 -0.0180
-20 7 11 -2.4945 -0.0476
-20 7 12 2.0679 0.0957
-20 7 13 2.3028 0.0371
-20 7 14 -3.2050 0.0049
-20 7 15 -1.0916 -0.0785
-20 8 -11 1.4974 0.0939
-20 8 -10 -1.5345 -0.0938
-20 8 -9 -1.7598 -0.0858
-20 8 -8 1.1223 -0.0971
-20 8 -7 1.1423 -0.0197
-20 8 -6 -2.0086 0.0488
-20 8 -5 0.5103 0.0302
-20 8 -4 0.4837 0.0215
-20 8 -3 0.4020 0.0231
-20 8 -2 0.3527 0.0268
-20 8 -1 -0.6063 -0.0183
-20 8 0 2.2058 -0.0213
-20 8 1 0.8994 0.0311
-20 8 2 1.6131 0.0022
-20 8 3 -1.7006 0.0020
-20 8 4 -1.8574 0.0068
-20 8 5 0.0663 -0.0431
-20 8 6 1.0153 -0.0306
-20 8 7 0.0765 -0.0119
-20 8 8 0.7072 0.0679
-20 8 9 -1.1170 -0.0260
-20 8 10 1.4788 -0.0941
-20 8 11 -0.6752 0.0665
-20 8 12 -0.8955 0.0764
-20 8 13 -0.4319 0.0304
-20 8 14 -1.5859 -0.1497
-20 9 -10 1.2728 0.0844
-20 9 -9 1.4404 0.0404
-20 9 -8 1.2529 -0.1057
-20 9 -7 -0.7128 -0.0575
-20 9 -6 -1.0622 0.0606
-20 9 -5 -1.7948 0.0893
-20 9 -4 -0.5840 -0.0711
-20 9 -3 -0.7622 -0.0336
-20 9 -2 -1.6462 0.0053
-20 9 -1 -0.9769 -0.0419
-20 9 0 0.5180 0.0462
-20 9 1 2.4070 0.0176
-20 9 2 -0.7518 -0.0191
-20 9 3 1.0458 -0.0034
-20 9 4 0.1155 -0.0820
-20 9 5 -0.1386 -0.0534
-20 9 6 0.3848 0.0020
-20 9 7 0.7253 0.0820
-20 9 8 1.0845 -0.0018
-20 9 9 2.0320 0.0911
-20 9 10 1.6292 0.0158
-20 9 11 -1.3046 -0.0543
-20 9 12 -0.6661 -0.1799
-20 9 13 2.3185 0.1183
-20 10 -8 -1.5724 0.0819
-20 10 -7 1.9140 -0.0421
-20 10 -6 -0.2857 0.0460
-20 10 -5 0.0095 0.1236
-20 10 -4 -1.4084 0.0818
-20 10 -3 0.9938 -0.0930
-20 10 -2 -0.0110 -0.1086
-20 10 -1 1.5570 0.0335
-20 10 0 0.0253 -0.0193
-20 10 1 2.2584 -0.0301
-20 10 2 1.8089 0.0871
-20 10 3 0.0254 0.0229
-20 10 4 0.0371 -0.0556
-20 10 5 -2.1812 -0.1127
-20 10 6 0.1186 -0.0687
-20 10 7 0.0547 0.0955
-20 10 8 0.3072 0.1018
-20 10 9 -0.4938 0.0956
-20 10 10 0.3122 -0.1557
-20 10 11 -0.7148 -0.0530
-20 11 -5 -1.9518 -0.0066
-20 11 -4 0.1174 -0.0061
-20 11 -3 -0.3264 -0.0862
-20 11 -2 -1.1879 -0.0582
-20 11 -1 -2.1248 0.0442
-20 11 0 1.6375 0.1029
-20 11 1 1.3236 0.0299
-20 11 2 0.0180 0.0365
-20 11 3 0.1148 -0.0630
-20 11 4 -1.7252 -0.1083
-20 11 5 -0.2200 -0.0477
-20 11 6 -0.2449 -0.0688
-20 11 7 -1.2180 0.0737
-19 0 -17 2.2041 0.0073
-19 0 -15 1.2063 -0.1153
-19 0 -13 0.9350 0.1215
-19 0 -11 -0.9783 0.1318
-19 0 -9 -2.5275 -0.2854
-19 0 -7 -2.1712 0.2396
-19 0 -5 -5.1437 0.0566
-19 0 -3 -1.8200 0.0939
-19 0 -1 0.2948 -0.2327
-19 0 1 14.7110 0.4626
-19 0 3 -3.5407 -0.2043
-19 0 5 7.1628 -0.0667
-19 0 7 0.4792 -0.0875
-19 0 9 11.0142 0.3957
-19 0 11 2.6997 -0.4580
-19 0 13 1.0698 0.2110
-19 0 15 -0.8536 0.0889
-19 0 17 -1.2657 0.0583
-19 0 19 -1.3770 -0.2732
-19 1 -17 -0.8798 -0.0435
-19 1 -16 -1.1179 -0.0323
-19 1 -15 0.4846 -0.0394
-19 1 -14 -1.2707 0.0240
-19 1 -13 -0.0709 0.1703
-19 1 -12 0.6874 -0.1033
-19 1 -11 0.7707 -0.2220
-19 1 -10 -3.8306 0.1235
-19 1 -9 -2.1823 0.1264
-19 1 -8 3.0464 -0.0641
-19 1 -7 -1.4627 0.0016
-19 1 -6 2.9117 -0.1135
-19 1 -5 1.4696 0.0804
-19 1 -4 -1.6515 0.0330
-19 1 -3 -0.1372 -0.2685
-19 1 -2 -2.4218 0.0928
-19 1 -1 -0.5723 0.2370
-19 1 0 2.3039 -0.1402
-19 1 1 2.3126 -0.0417
-19 1 2 0.3138 -0.0618
-19 1 3 2.9153 -0.0531
-19 1 4 0.6567 0.0582
-19 1 5 4.8056 -0.0130
-19 1 6 -6.9657 -0.0479
-19 1 7 -2.6003 0.1748
-19 1 8 1.8156 -0.2076
-19 1 9 -1.2716 -0.0447
-19 1 10 -0.9418 0.1316
-19 1 11 -1.8014 -0.1194
-19 1 12 1.3867 0.0584
-19 1 13 -0.5245 0.3039
-19 1 14 2.5860 -0.1562
-19 1 15 -0.6380 -0.1246
-19 1 16 0.2326 -0.0277
-19 1 17 -0.2199 -0.0077
-19 1 18 2.5505 -0.0800
-19 1 19 0.3050 -0.0953
-19 1 20 -1.1407 -0.0631
-19 2 -17 -1.1283 -0.0047
-19 2 -16 0.3428 0.0205
-19 2 -15 1.7012 -0.0316
-19 2 -14 -0.8535 -0.0791
-19 2 -13 -2.9887 0.0601
-19 2 -12 1.4595 0.0545
-19 2 -11 2.2507 -0.0746
-19 2 -10 -2.0310 0.1064
-19 2 -9 -1.1886 0.0597
-19 2 -8 -0.3389 -0.1532
-19 2 -7 0.1027 0.0086
-19 2 -6 -0.9606 0.0694
-19 2 -5 -4.3498 0.0047
-19 2 -4 -0.4816 0.0195
-19 2 -3 -0.5788 -0.0828
-19 2 -2 -1.9500 0.0481
-19 2 -1 -1.8782 0.1234
-19 2 0 -2.5971 -0.1650
-19 2 1 7.6858 -0.0074
-19 2 2 5.9752 0.2086
-19 2 3 -4.2214 -0.0631
-19 2 4 3.0175 -0.0623
-19 2 5 3.8191 -0.0224
-19 2 6 3.8008 -0.0245
-19 2 7 -2.8982 0.1256
-19 2 8 -1.3416 -0.1220
-19 2 9 3.8315 -0.1375
-19 2 10 2.4369 0.2252
-19 2 11 -0.2769 -0.0179
-19 2 12 0.8064 -0.2794
-19 2 13 -0.5674 0.0649
-19 2 14 -2.2140 0.0770
-19 2 15 -0.2387 0.0365
-19 2 16 0.1026 -0.1061
-19 2 17 -0.3017 -0.1213
-19 2 18 -1.7984 -0.1322
-19 2 19 -0.0317 0.0572
-19 2 20 -1.5156 -0.0694
-19 3 -17 0.1432 -0.0255
-19 3 -16 -0.9557 -0.0934
-19 3 -15 0.0011 0.0567
-19 3 -14 -1.2163 0.0020
-19 3 -13 -0.0566 -0.0584
-19 3 -12 -1.9613 0.0426
-19 3 -11 0.7180 0.0020
-19 3 -10 -1.0847 -0.0286
-19 3 -9 -1.5805 0.0391
-19 3 -8 1.2789 -0.0167
-19 3 -7 0.4048 -0.0175
-19 3 -6 -1.1872 -0.0375
-19 3 -5 2.1478 -0.0822
-19 3 -4 4.4953 0.0758
-19 3 -3 -4.0325 0.0709
-19 3 -2 3.7234 -0.0574
-19 3 -1 -5.7623 0.1028
-19 3 0 -0.2733 0.0598
-19 3 1 -1.7767 -0.1574
-19 3 2 -1.3290 -0.0326
-19 3 3 -0.4741 0.0185
-19 3 4 1.2519 0.0753
-19 3 5 3.1152 0.0558
-19 3 6 0.5404 -0.0620
-19 3 7 -5.0636 0.0488
-19 3 8 2.4123 -0.0042
-19 3 9 2.1387 -0.1331
-19 3 10 -0.1176 -0.0316
-19 3 11 -2.6287 0.1199
-19 3 12 -1.9503 0.0295
-19 3 13 1.4897 -0.0274
-19 3 14 -0.8582 -0.0256
-19 3 15 2.7754 -0.0141
-19 3 16 -2.2821 -0.0770
-19 3 17 0.2948 -0.0635
-19 3 18 1.9572 -0.0752
-19 3 19 0.8995 0.0072
-19 3 20 -0.0808 0.0085
-19 4 -17 -1.5788 -0.0149
-19 4 -16 -0.9468 -0.0602
-19 4 -15 1.3727 -0.0448
-19 4 -14 2.3861 0.0988
-19 4 -13 -2.2457 0.0243
-19 4 -12 -0.4032 -0.0030
-19 4 -11 2.5081 0.0580
-19 4 -10 0.4324 -0.0495
-19 4 -9 -0.4258 -0.0216
-19 4 -8 -0.2121 -0.0069
-19 4 -7 -0.2476 -0.0083
-19 4 -6 1.0760 -0.0018
-19 4 -5 -2.5800 0.0021
-19 4 -4 -1.9273 0.0296
-19 4 -3 4.5501 0.0525
-19 4 -2 -1.7365 -0.0601
-19 4 -1 -2.1056 -0.0366
-19 4 0 -3.3444 0.0602
-19 4 1 1.5616 0.0529
-19 4 2 2.7557 -0.0310
-19 4 3 -2.5935 0.0200
-19 4 4 -1.6554 0.0078
-19 4 5 3.3894 -0.0151
-19 4 6 -0.8083 -0.0382
-19 4 7 -0.3579 -0.0577
-19 4 8 -2.0984 0.0292
-19 4 9 -0.5042 0.0780
-19 4 10 0.4790 -0.0201
-19 4 11 -0.8674 -0.0211
-19 4 12 2.4840 0.0109
-19 4 13 0.2762 -0.0572
-19 4 14 -1.5206 0.0293
-19 4 15 -1.4678 0.0226
-19 4 16 -0.8944 0.0120
-19 4 17 0.4618 -0.0279
-19 4 18 -1.6478 -0.0308
-19 4 19 0.8674 -0.0943
-19 5 -16 -0.5987 -0.0692
-19 5 -15 -0.3826 -0.0044
-19 5 -14 -1.2147 0.0993
-19 5 -13 0.5770 0.0176
-19 5 -12 0.6698 -0.0707
-19 5 -11 0.6250 -0.0166
-19 5 -10 1.0443 0.0371
-19 5 -9 0.1924 0.0174
-19 5 -8 0.8929 -0.0175
-19 5 -7 0.3120 -0.0284
-19 5 -6 -2.3991 -0.0396
-19 5 -5 -1.1214 -0.0027
-19 5 -4 0.9370 -0.0469
-19 5 -3 -0.2134 0.0345
-19 5 -2 -0.0544 0.0593
-19 5 -1 0.2277 -0.0424
-19 5 0 -2.2187 -0.0196
-19 5 1 -0.1016 0.0134
-19 5 2 -0.9010 -0.0708
-19 5 3 -3.9575 -0.0158
-19 5 4 2.1328 0.0570
-19 5 5 -0.7992 -0.0085
-19 5 6 5.4622 -0.0027
-19 5 7 -3.1163 -0.0580
-19 5 8 0.1090 -0.0529
-19 5 9 4.1906 0.0735
-19 5 10 3.5325 -0.0352
-19 5 11 -0.6152 -0.0901
-19 5 12 -2.1589 0.0878
-19 5 13 2.8568 0.0531
-19 5 14 -2.3970 -0.0583
-19 5 15 0.3718 -0.0587
-19 5 16 -2.2468 -0.0106
-19 5 17 -0.7075 -0.0501
-19 5 18 0.6388 -0.2074
-19 5 19 1.9994 -0.1063
-19 6 -15 -0.2980 0.0003
-19 6 -14 2.4515 0.0654
-19 6 -13 -0.3528 0.1218
-19 6 -12 -2.2087 -0.0254
-19 6 -11 0.1987 -0.0707
-19 6 -10 -1.1512 -0.0570
-19 6 -9 -0.2718 0.0480
-19 6 -8 1.1519 0.0329
-19 6 -7 1.2891 -0.0222
-19 6 -6 -1.1039 -0.0201
-19 6 -5 -0.4846 0.0016
-19 6 -4 0.0566 0.0339
-19 6 -3 -0.6150 -0.0051
-19 6 -2 2.7524 0.0469
-19 6 -1 -3.7488 0.0341
-19 6 0 1.4869 -0.0788
-19 6 1 -2.8560 0.0249
-19 6 2 5.5618 0.0002
-19 6 3 -5.8070 -0.0135
-19 6 4 1.7223 0.0336
-19 6 5 0.3854 0.0157
-19 6 6 0.3046 0.0022
-19 6 7 -1.6890 -0.0130
-19 6 8 2.9352 -0.0900
-19 6 9 -0.9350 0.0032
-19 6 10 -1.8814 0.0825
-19 6 11 0.6066 0.0043
-19 6 12 2.3285 -0.0353
-19 6 13 2.7325 0.0564
-19 6 14 -2.6315 0.0181
-19 6 15 0.2134 -0.0226
-19 6 16 0.6653 -0.1422
-19 6 17 0.0203 -0.1272
-19 6 18 -0.7395 -0.1864
-19 7 -14 0.3604 0.0702
-19 7 -13 -0.7035 -0.0030
-19 7 -12 1.7367 -0.0802
-19 7 -11 -1.4084 0.0092
-19 7 -10 -0.1462 -0.0246
-19 7 -9 0.3195 0.0209
-19 7 -8 0.3898 0.0177
-19 7 -7 -1.4466 -0.0545
-19 7 -6 0.1610 -0.0352
-19 7 -5 -2.8205 0.0168
-19 7 -4 0.1257 0.0399
-19 7 -3 -1.1906 -0.0106
-19 7 -2 -1.3611 0.0085
-19 7 -1 -1.2492 -0.0158
-19 7 0 -0.2180 -0.0618
-19 7 1 0.8725 -0.0391
-19 7 2 0.1922 0.0001
-19 7 3 1.6393 0.0771
-19 7 4 -2.5160 0.0163
-19 7 5 1.2429 -0.0277
-19 7 6 1.2707 -0.0390
-19 7 7 0.1158 0.0097
-19 7 8 -3.7303 -0.0097
-19 7 9 3.8064 -0.0128
-19 7 10 4.5344 0.0528
-19 7 11 1.7740 0.0779
-19 7 12 -0.9825 0.0047
-19 7 13 0.6235 -0.0149
-19 7 14 2.7810 0.0009
-19 7 15 -2.4927 -0.0702
-19 7 16 0.2224 -0.1206
-19 7 17 -3.5901 -0.1468
-19 8 -13 1.0256 -0.0603
-19 8 -12 -1.5220 -0.0774
-19 8 -11 -1.3736 -0.0640
-19 8 -10 -2.6144 0.0621
-19 8 -9 -1.7177 -0.0389
-19 8 -8 0.7315 0.0457
-19 8 -7 2.6873 0.0105
-19 8 -6 1.6316 -0.0431
-19 8 -5 0.9428 0.0015
-19 8 -4 -0.1264 0.0585
-19 8 -3 3.1328 0.0109
-19 8 -2 -2.4760 -0.0711
-19 8 -1 0.1774 -0.0087
-19 8 0 -2.0611 0.0505
-19 8 1 1.9253 0.0053
-19 8 2 0.1381 -0.0212
-19 8 3 0.4928 -0.0042
-19 8 4 0.3260 0.0023
-19 8 5 0.2514 -0.0111
-19 8 6 -0.3424 -0.0272
-19 8 7 -1.6886 -0.0111
-19 8 8 1.5933 0.0534
-19 8 9 1.2597 0.0434
-19 8 10 -1.4067 -0.0230
-19 8 11 -3.6366 -0.0053
-19 8 12 1.7649 -0.0062
-19 8 13 1.2545 -0.0120
-19 8 14 -0.3233 0.0098
-19 8 15 -1.9313 0.0517
-19 8 16 1.2118 -0.1565
-19 9 -12 -1.0963 -0.1301
-19 9 -11 0.3109 -0.0610
-19 9 -10 -1.6881 0.0599
-19 9 -9 -0.0183 0.0413
-19 9 -8 1.5673 0.0305
-19 9 -7 1.5167 0.0246
-19 9 -6 0.3040 -0.0175
-19 9 -5 -0.9143 -0.0251
-19 9 -4 0.3973 0.0189
-19 9 -3 -0.0575 -0.0132
-19 9 -2 0.5128 -0.0520
-19 9 -1 -1.5287 -0.0284
-19 9 0 -0.6758 0.0135
-19 9 1 -0.0955 0.0037
-19 9 2 -0.1718 0.0244
-19 9 3 2.0915 -0.0005
-19 9 4 -0.7338 -0.0373
-19 9 5 0.7903 -0.0166
-19 9 6 1.2826 0.0111
-19 9 7 -0.1289 -0.0014
-19 9 8 -4.2509 0.0204
-19 9 9 -1.5813 0.0279
-19 9 10 1.5967 0.0087
-19 9 11 1.2523 -0.0136
-19 9 12 -1.8861 0.0576
-19 9 13 -1.2292 0.0450
-19 9 14 1.9539 0.0647
-19 9 15 0.5133 -0.0000
-19 10 -11 -0.5484 -0.0921
-19 10 -10 0.5082 -0.0015
-19 10 -9 -2.3293 0.1469
-19 10 -8 1.8433 0.0281
-19 10 -7 -2.0622 0.0349
-19 10 -6 1.8557 -0.0295
-19 10 -5 -0.7934 -0.0490
-19 10 -4 1.6523 -0.0087
-19 10 -3 1.0262 0.0359
-19 10 -2 1.0831 0.0577
-19 10 -1 -0.5718 -0.0031
-19 10 0 -1.2341 0.0167
-19 10 1 0.3540 -0.0016
-19 10 2 -0.5097 -0.0459
-19 10 3 0.1214 -0.0095
-19 10 4 0.8979 0.0953
-19 10 5 1.4484 0.1432
-19 10 6 -2.0972 -0.0027
-19 10 7 -0.3313 -0.0652
-19 10 8 -0.4763 -0.0916
-19 10 9 1.7546 -0.0270
-19 10 10 -0.5560 0.0229
-19 10 11 -1.7513 0.1191
-19 10 12 0.7449 0.1207
-19 10 13 1.5002 -0.0213
-19 11 -8 0.2389 0.0115
-19 11 -7 -0.1010 0.0432
-19 11 -6 1.6806 -0.0113
-19 11 -5 0.0655 -0.1191
-19 11 -4 -0.4021 -0.0484
-19 11 -3 2.2180 0.0471
-19 11 -2 -0.4358 0.0010
-19 11 -1 1.8182 0.0631
-19 11 0 -1.6970 0.0012
-19 11 1 0.2452 -0.0568
-19 11 2 -1.6622 -0.0852
-19 11 3 0.5517 0.0865
-19 11 4 -1.9526 0.0384
-19 11 5 -0.0978 0.0281
-19 11 6 -0.7257 0.0145
-19 11 7 1.1144 -0.0447
-19 11 8 -3.1257 -0.0351
-19 11 9 -1.4523 -0.0541
-19 11 10 -0.2837 0.0206
-19 11 11 0.0256 0.0083
-19 12 -6 1.0495 0.0471
-19 12 -5 -0.0124 -0.0552
-19 12 -4 1.9633 -0.0611
-19 12 -3 0.2402 0.0640
-19 12 -2 0.0058 0.0772
-19 12 -1 -0.9302 0.0867
-19 12 0 -0.3796 -0.0693
-19 12 1 -2.6602 -0.0965
-19 12 2 -0.4995 -0.0629
-19 12 3 0.7116 0.1033
-19 12 4 1.1793 0.0282
-19 12 5 1.9480 0.0893
-19 12 6 0.5548 0.1744
-19 12 7 0.3503 -0.0505
-19 12 8 -0.3831 -0.1382
-19 13 0 -0.9444 -0.0733
-19 13 1 -0.2193 0.0479
-19 13 2 -1.4077 -0.1140
-19 13 3 -0.0703 -0.0586
-18 0 -16 4.5179 -0.0717
-18 0 -14 -1.1575 0.1696
-18 0 -12 4.5482 -0.2921
-18 0 -10 3.4416 0.0575
-18 0 -8 -3.0956 0.1181
-18 0 -6 3.3265 -0.0870
-18 0 -4 1.6848 -0.0661
-18 0 -2 0.1529 0.0985
-18 0 0 -0.1784 0.1729
-18 0 2 -0.6028 -0.3897
-18 0 4 8.0600 0.1930
-18 0 6 3.3459 0.0720
-18 0 8 0.4337 -0.0741
-18 0 10 1.5843 -0.2838
-18 0 12 0.8047 0.5970
-18 0 14 3.1796 -0.2815
-18 0 16 -2.3188 0.0619
-18 0 18 1.3070 -0.0452
-18 0 20 -2.9809 0.2288
-18 0 22 1.0845 -0.5680
-18 1 -17 -0.6249 0.1134
-18 1 -16 0.4695 -0.0051
-18 1 -15 0.2283 -0.0461
-18 1 -14 -1.4589 -0.0141
-18 1 -13 2.2180 0.0548
-18 1 -12 1.2792 -0.1303
-18 1 -11 2.5377 0.1025
-18 1 -10 -0.0139 0.1896
-18 1 -9 -2.0411 -0.1499
-18 1 -8 -2.3855 -0.1782
-18 1 -7 3.9963 0.1231
-18 1 -6 1.0197 -0.0199
-18 1 -5 -3.5660 0.0578
-18 1 -4 -0.6276 -0.1012
-18 1 -3 5.1865 0.0088
-18 1 -2 9.6271 0.2499
-18 1 -1 -16.4062 -0.0936
-18 1 0 -5.9715 -0.3357
-18 1 1 5.8072 0.1798
-18 1 2 3.1612 0.1456
-18 1 3 -6.1291 -0.0570
-18 1 4 0.5624 -0.0552
-18 1 5 9.9616 -0.1609
-18 1 6 6.6078 0.0616
-18 1 7 -3.3411 0.0239
-18 1 8 1.6951 -0.3297
-18 1 9 -1.8351 0.1558
-18 1 10 -2.2699 0.2960
-18 1 11 0.1514 -0.2168
-18 1 12 -2.6876 -0.0661
-18 1 13 0.3546 -0.0561
-18 1 14 -3.3974 -0.1639
-18 1 15 3.7491 0.0817
-18 1 16 -1.9077 0.1162
-18 1 17 0.7639 -0.0544
-18 1 18 -0.5182 0.0607
-18 1 19 -1.3840 0.0155
-18 1 20 0.4790 -0.0943
-18 1 21 0.1453 0.0164
-18 1 22 0.8382 -0.2408
-18 2 -17 -1.5022 0.0407
-18 2 -16 1.0692 -0.0291
-18 2 -15 1.5662 -0.0362
-18 2 -14 -0.9392 -0.0449
-18 2 -13 -1.8649 0.0937
-18 2 -12 1.5911 0.0407
-18 2 -11 1.4574 -0.1483
-18 2 -10 0.6292 0.0309
-18 2 -9 4.8835 -0.0248
-18 2 -8 0.4358 -0.0465
-18 2 -7 -3.1522 0.0870
-18 2 -6 0.9499 -0.0473
-18 2 -5 -0.1627 -0.0134
-18 2 -4 0.1276 0.0450
-18 2 -3 4.0443 -0.0842
-18 2 -2 0.5500 0.0655
-18 2 -1 1.9068 0.0966
-18 2 0 -0.0655 -0.1132
-18 2 1 -1.1076 0.0714
-18 2 2 -1.9102 0.0354
-18 2 3 -4.0071 -0.1932
-18 2 4 2.2032 0.0685
-18 2 5 1.6398 0.0661
-18 2 6 -4.0247 0.0181
-18 2 7 0.9030 0.0965
-18 2 8 -2.7295 -0.1182
-18 2 9 -1.5472 -0.0165
-18 2 10 -0.0336 0.1215
-18 2 11 -2.0603 -0.2239
-18 2 12 0.1157 0.0095
-18 2 13 -2.9114 0.2961
-18 2 14 3.9491 0.0029
-18 2 15 0.5292 -0.1164
-18 2 16 -1.0015 -0.0197
-18 2 17 -0.4024 0.0310
-18 2 18 1.6200 0.1580
-18 2 19 0.5827 -0.0499
-18 2 20 -1.2001 0.0272
-18 2 21 -0.8330 0.2694
-18 2 22 0.5343 -0.2355
-18 3 -17 -0.2994 0.0444
-18 3 -16 0.6720 0.0088
-18 3 -15 0.8693 0.0080
-18 3 -14 -2.7036 -0.0824
-18 3 -13 -2.6396 0.0092
-18 3 -12 0.3534 0.0960
-18 3 -11 1.3433 -0.0293
-18 3 -10 0.9768 -0.0755
-18 3 -9 -0.5042 0.0095
-18 3 -8 -2.0252 -0.0417
-18 3 -7 1.8576 0.0030
-18 3 -6 -0.2778 0.0497
-18 3 -5 0.0399 0.0406
-18 3 -4 -2.0739 0.0342
-18 3 -3 1.5400 -0.0696
-18 3 -2 7.4346 -0.0514
-18 3 -1 1.5982 0.1129
-18 3 0 -6.7881 -0.0485
-18 3 1 0.3568 -0.0751
-18 3 2 0.2985 0.1143
-18 3 3 -6.2741 0.0931
-18 3 4 -2.1097 -0.0467
-18 3 5 -0.9829 -0.1305
-18 3 6 6.3554 0.0024
-18 3 7 -2.7742 0.1214
-18 3 8 3.4810 -0.0093
-18 3 9 -0.0410 -0.0882
-18 3 10 -0.7495 0.0967
-18 3 11 -1.5062 0.0664
-18 3 12 0.8538 -0.1308
-18 3 13 0.6982 -0.1121
-18 3 14 -3.3034 0.0399
-18 3 15 -0.0243 0.0784
-18 3 16 1.7960 0.0786
-18 3 17 -1.3740 0.0120
-18 3 18 0.1891 -0.0178
-18 3 19 0.1605 0.1216
-18 3 20 -0.8687 -0.1498
-18 3 21 1.2013 0.0021
-18 4 -17 -0.5739 -0.0075
-18 4 -16 0.8524 -0.0658
-18 4 -15 -1.3241 0.0472
-18 4 -14 1.9383 0.0824
-18 4 -13 -0.8219 -0.0587
-18 4 -12 0.5492 -0.0155
-18 4 -11 0.4815 0.0006
-18 4 -10 -0.6232 -0.0340
-18 4 -9 1.3897 0.0315
-18 4 -8 1.5267 0.0364
-18 4 -7 0.7624 0.0068
-18 4 -6 0.5984 0.0108
-18 4 -5 0.2489 -0.0627
-18 4 -4 -0.6982 0.0128
-18 4 -3 2.2194 0.0221
-18 4 -2 3.8723 -0.0499
-18 4 -1 0.7832 0.0168
-18 4 0 3.6329 0.0876
-18 4 1 -1.5353 -0.0667
-18 4 2 3.9586 -0.0987
-18 4 3 -9.5304 0.0053
-18 4 4 1.6962 0.0204
-18 4 5 -0.6102 0.0084
-18 4 6 -2.8754 0.0055
-18 4 7 -4.6056 -0.0368
-18 4 8 1.2684 0.0726
-18 4 9 -3.2125 -0.0545
-18 4 10 -1.1723 -0.0934
-18 4 11 -1.1205 0.0232
-18 4 12 -0.3593 0.0919
-18 4 13 0.3736 -0.0263
-18 4 14 0.2128 -0.0054
-18 4 15 1.5278 0.0075
-18 4 16 -2.4593 -0.0033
-18 4 17 -0.3214 -0.0017
-18 4 18 1.3216 -0.0052
-18 4 19 -0.1406 -0.0640
-18 4 20 -0.0567 0.0617
-18 4 21 -1.3191 0.0499
-18 5 -17 -0.7688 0.0424
-18 5 -16 0.1146 0.0197
-18 5 -15 1.8483 -0.0065
-18 5 -14 -0.8714 0.0346
-18 5 -13 -0.9835 -0.0186
-18 5 -12 3.0364 -0.0020
-18 5 -11 -0.0446 0.0571
-18 5 -10 0.3602 -0.0306
-18 5 -9 1.6353 -0.0233
-18 5 -8 0.6217 0.0643
-18 5 -7 0.1902 0.0107
-18 5 -6 0.7338 0.0263
-18 5 -5 -1.8878 0.0246
-18 5 -4 -0.3861 -0.0197
-18 5 -3 0.4198 0.0321
-18 5 -2 -1.1759 0.0070
-18 5 -1 1.2850 -0.1007
-18 5 0 0.8010 0.0067
-18 5 1 4.0886 0.0544
-18 5 2 -1.6382 -0.0619
-18 5 3 0.0986 0.0209
-18 5 4 -7.1444 0.0406
-18 5 5 1.9481 -0.0299
-18 5 6 -4.2936 0.0202
-18 5 7 2.6351 -0.0045
-18 5 8 -0.5088 -0.0129
-18 5 9 2.3342 0.0602
-18 5 10 -1.7083 -0.0323
-18 5 11 2.6214 -0.0209
-18 5 12 1.7295 0.0587
-18 5 13 2.0318 -0.0604
-18 5 14 2.0676 -0.0539
-18 5 15 -2.7734 0.0612
-18 5 16 2.3055 0.0765
-18 5 17 -0.9711 -0.0015
-18 5 18 -0.4147 -0.0384
-18 5 19 0.8875 0.0447
-18 5 20 -1.3339 -0.0570
-18 6 -17 -0.9426 0.0544
-18 6 -16 1.9030 0.0616
-18 6 -15 0.5368 0.0289
-18 6 -14 0.6825 0.0143
-18 6 -13 1.0080 0.0145
-18 6 -12 0.7996 -0.0386
-18 6 -11 -0.5815 -0.0256
-18 6 -10 -0.1228 0.0369
-18 6 -9 -1.1129 0.0345
-18 6 -8 -0.0166 0.0075
-18 6 -7 -1.1414 -0.0005
-18 6 -6 -0.3745 0.0050
-18 6 -5 2.4978 0.0311
-18 6 -4 -3.5412 -0.0646
-18 6 -3 -0.0966 -0.0102
-18 6 -2 -1.4597 0.0539
-18 6 -1 2.5723 -0.0351
-18 6 0 -2.0609 -0.0449
-18 6 1 4.0117 0.0288
-18 6 2 1.2034 0.0082
-18 6 3 -0.4894 -0.0231
-18 6 4 -3.4680 -0.0132
-18 6 5 5.9972 0.0225
-18 6 6 3.2192 0.0313
-18 6 7 -3.7565 0.0075
-18 6 8 1.3254 -0.0126
-18 6 9 0.5051 0.0694
-18 6 10 1.0871 0.0054
-18 6 11 -3.4152 -0.0965
-18 6 12 0.1234 -0.0100
-18 6 13 -0.1985 0.0684
-18 6 14 1.2926 -0.0369
-18 6 15 1.6604 -0.0208
-18 6 16 -0.8600 -0.0405
-18 6 17 -0.6083 0.1091
-18 6 18 0.3324 0.0202
-18 6 19 0.1183 -0.0236
-18 6 20 -0.2117 -0.1055
-18 7 -16 -1.4270 0.0307
-18 7 -15 0.8554 -0.0215
-18 7 -14 -0.9575 -0.1144
-18 7 -13 -1.6911 0.0047
-18 7 -12 2.0986 0.0728
-18 7 -11 0.7393 0.0206
-18 7 -10 -2.7753 -0.0528
-18 7 -9 -1.8466 0.0055
-18 7 -8 0.2620 0.0082
-18 7 -7 3.1461 0.0085
-18 7 -6 -0.5372 0.0089
-18 7 -5 -0.4238 0.0326
-18 7 -4 1.0260 0.0164
-18 7 -3 1.5722 -0.0520
-18 7 -2 -0.4555 -0.0575
-18 7 -1 -1.6724 0.0149
-18 7 0 1.8109 0.0131
-18 7 1 1.1623 0.0292
-18 7 2 2.9070 0.0508
-18 7 3 -3.1234 -0.0232
-18 7 4 1.1963 -0.0611
-18 7 5 -2.8670 -0.0108
-18 7 6 -2.9073 0.0281
-18 7 7 -3.6613 0.0397
-18 7 8 1.6532 -0.0379
-18 7 9 -0.5810 -0.0173
-18 7 10 -4.3684 -0.0299
-18 7 11 -0.3799 -0.0286
-18 7 12 0.2317 -0.0623
-18 7 13 0.3112 -0.0245
-18 7 14 -0.5195 0.0553
-18 7 15 1.7494 -0.0136
-18 7 16 0.1422 0.0924
-18 7 17 1.9772 0.0350
-18 7 18 -1.5732 0.1369
-18 7 19 0.5731 0.0810
-18 8 -15 0.9864 -0.0364
-18 8 -14 -1.1065 -0.1128
-18 8 -13 -0.2403 -0.1193
-18 8 -12 2.9204 0.0507
-18 8 -11 -0.4860 0.1012
-18 8 -10 0.4288 -0.0132
-18 8 -9 -0.6250 -0.0238
-18 8 -8 1.8167 0.0275
-18 8 -7 -1.4128 -0.0392
-18 8 -6 1.4938 -0.0148
-18 8 -5 -2.7352 0.0086
-18 8 -4 2.8787 0.0067
-18 8 -3 -1.2689 -0.0477
-18 8 -2 1.1992 -0.0403
-18 8 -1 -1.4663 0.0180
-18 8 0 0.9738 0.0587
-18 8 1 0.0419 -0.0043
-18 8 2 2.2155 -0.0108
-18 8 3 0.8475 0.0209
-18 8 4 -4.1315 -0.0234
-18 8 5 1.6047 -0.0428
-18 8 6 4.7516 -0.0068
-18 8 7 1.3944 0.0218
-18 8 8 -2.4821 0.0164
-18 8 9 2.3596 0.0067
-18 8 10 1.3035 -0.0568
-18 8 11 -1.6891 -0.0243
-18 8 12 -3.9008 0.0158
-18 8 13 0.0168 -0.0481
-18 8 14 0.5007 -0.0045
-18 8 15 0.1631 -0.0082
-18 8 16 1.3826 0.0504
-18 8 17 -1.4221 0.1077
-18 8 18 1.2470 0.2422
-18 9 -14 -0.2016 -0.0728
-18 9 -13 -3.5088 -0.0578
-18 9 -12 1.2738 0.0562
-18 9 -11 1.6225 0.0612
-18 9 -10 -1.6669 -0.0601
-18 9 -9 -0.3923 -0.0654
-18 9 -8 0.0060 0.0190
-18 9 -7 0.6432 0.0322
-18 9 -6 1.7490 0.0358
-18 9 -5 0.0839 0.0203
-18 9 -4 0.7855 -0.0409
-18 9 -3 4.2923 -0.0176
-18 9 -2 -0.7000 0.0026
-18 9 -1 1.9631 -0.0001
-18 9 0 0.1111 0.0622
-18 9 1 3.2014 0.0365
-18 9 2 -1.2254 -0.0543
-18 9 3 -0.1092 -0.0124
-18 9 4 -1.2725 0.0072
-18 9 5 0.8484 -0.0359
-18 9 6 -2.8262 0.0081
-18 9 7 -1.9855 0.0263
-18 9 8 0.6916 -0.0164
-18 9 9 -0.3551 -0.0682
-18 9 10 -3.1953 -0.0303
-18 9 11 -4.0119 0.0142
-18 9 12 0.1807 -0.0044
-18 9 13 -0.5325 -0.0235
-18 9 14 -1.3110 -0.0501
-18 9 15 -0.2001 -0.0141
-18 9 16 0.2021 0.0852
-18 9 17 0.4190 0.0140
-18 10 -13 -1.0120 0.0592
-18 10 -12 0.8624 0.1235
-18 10 -11 2.3818 0.0925
-18 10 -10 0.7057 0.0500
-18 10 -9 -0.4970 -0.0988
-18 10 -8 -1.6384 -0.0418
-18 10 -7 -0.1580 0.0385
-18 10 -6 -2.4233 0.0161
-18 10 -5 -3.5600 -0.0521
-18 10 -4 -2.1905 -0.0161
-18 10 -3 -0.7170 0.0414
-18 10 -2 0.1279 0.0356
-18 10 -1 -0.8263 0.0213
-18 10 0 1.1310 -0.0353
-18 10 1 -2.5677 -0.0175
-18 10 2 3.7310 0.0253
-18 10 3 -2.3667 -0.0025
-18 10 4 -0.5383 -0.0246
-18 10 5 -1.3073 0.0018
-18 10 6 1.3371 -0.0102
-18 10 7 0.8454 -0.0061
-18 10 8 0.6430 0.0216
-18 10 9 -1.2362 0.0257
-18 10 10 1.7962 -0.0486
-18 10 11 1.5798 -0.1041
-18 10 12 -2.3620 -0.0794
-18 10 13 0.0481 0.0166
-18 10 14 0.0481 0.0688
-18 10 15 -0.7207 -0.1181
-18 10 16 0.1505 -0.0915
-18 11 -11 0.2906 0.0485
-18 11 -10 -1.7243 -0.0650
-18 11 -9 -1.2724 -0.0598
-18 11 -8 0.2268 -0.0611
-18 11 -7 0.4717 -0.0280
-18 11 -6 0.6982 0.0051
-18 11 -5 0.1403 0.0627
-18 11 -4 1.2773 0.0091
-18 11 -3 -0.2382 -0.0716
-18 11 -2 0.0879 -0.0379
-18 11 -1 -2.3065 0.0138
-18 11 0 1.2955 0.0030
-18 11 1 -0.4914 0.0039
-18 11 2 -1.5060 0.0162
-18 11 3 -0.4038 -0.0186
-18 11 4 0.0716 -0.0344
-18 11 5 -3.3875 -0.0562
-18 11 6 2.1207 -0.0002
-18 11 7 -1.9712 0.0051
-18 11 8 1.2961 0.1497
-18 11 9 1.6425 0.0257
-18 11 10 -0.3856 -0.0594
-18 11 11 -0.6007 -0.1025
-18 11 12 -0.1874 -0.0892
-18 11 13 1.6963 -0.1085
-18 11 14 -1.7129 -0.1211
-18 12 -9 0.7645 -0.0115
-18 12 -8 -0.3924 -0.0832
-18 12 -7 1.0284 0.0132
-18 12 -6 -0.2309 0.0634
-18 12 -5 -0.3586 0.1162
-18 12 -4 -1.0505 0.0179
-18 12 -3 0.6959 0.0076
-18 12 -2 -0.7672 -0.0458
-18 12 -1 -1.5207 -0.0985
-18 12 0 1.2243 0.0401
-18 12 1 -0.2684 0.0401
-18 12 2 1.3337 -0.0260
-18 12 3 0.8239 0.0468
-18 12 4 -3.2309 -0.0388
-18 12 5 4.2829 -0.0716
-18 12 6 -0.6262 0.0248
-18 12 7 0.8780 -0.0542
-18 12 8 -0.4562 -0.0191
-18 12 9 -0.5589 0.1290
-18 12 10 2.2665 0.0180
-18 12 11 -1.0493 -0.1347
-18 12 12 -0.4750 -0.2027
-18 13 -6 -1.2113 -0.0727
-18 13 -5 -0.2349 0.1153
-18 13 -4 1.1517 0.0288
-18 13 -3 -0.0343 -0.0278
-18 13 -2 -0.6469 -0.1064
-18 13 -1 -1.5032 -0.0798
-18 13 0 2.8953 0.0746
-18 13 1 -0.8506 0.0582
-18 13 2 -0.3465 -0.0097
-18 13 3 -0.9790 0.0780
-18 13 4 2.8129 0.0638
-18 13 5 -1.6425 -0.1003
-18 13 6 -0.5275 -0.0835
-18 13 7 -0.5781 0.0392
-18 13 8 1.7927 0.1139
-18 13 9 -1.2044 0.1821
-18 14 -1 -0.8823 0.0587
-18 14 0 0.4255 0.0556
-18 14 1 0.3299 0.1675
-18 14 2 2.1755 0.1157
-18 14 3 0.4399 -0.1168
-17 0 -15 2.3863 0.0181
-17 0 -13 -1.6815 -0.2552
-17 0 -11 3.6836 0.1720
-17 0 -9 5.1658 -0.2169
-17 0 -7 7.6776 -0.1159
-17 0 -5 -9.3065 0.0718
-17 0 -3 11.6906 0.2102
-17 0 -1 -5.8963 -0.3081
-17 0 1 8.1628 -0.1172
-17 0 3 -12.6043 0.2924
-17 0 5 3.8510 -0.3455
-17 0 7 4.3633 -0.0449
-17 0 9 3.1984 0.1314
-17 0 11 -1.8806 0.0616
-17 0 13 -5.9454 -0.5197
-17 0 15 -0.7463 0.4340
-17 0 17 2.2286 -0.1625
-17 0 19 -1.1095 0.0444
-17 0 21 0.9544 -0.2177
-17 0 23 -1.8615 0.4637
-17 1 -16 1.4722 -0.1457
-17 1 -15 0.6656 -0.0692
-17 1 -14 -2.1255 0.1135
-17 1 -13 -0.3347 0.1211
-17 1 -12 -2.7464 -0.0846
-17 1 -11 -2.5880 0.1428
-17 1 -10 0.8016 -0.0197
-17 1 -9 0.8354 -0.2520
-17 1 -8 -5.8673 0.0996
-17 1 -7 -2.4467 0.2597
-17 1 -6 -1.3177 -0.0330
-17 1 -5 4.0144 -0.0678
-17 1 -4 -7.1166 -0.0075
-17 1 -3 -1.7448 0.0875
-17 1 -2 5.0737 0.0543
-17 1 -1 5.1038 -0.2242
-17 1 0 -1.3430 0.1662
-17 1 1 0.1800 0.3479
-17 1 2 -0.7340 -0.2795
-17 1 3 1.6038 -0.2054
-17 1 4 0.9692 0.2156
-17 1 5 0.6738 -0.0405
-17 1 6 3.5948 0.0553
-17 1 7 -1.2711 -0.0867
-17 1 8 6.6798 0.0048
-17 1 9 3.4817 0.2676
-17 1 10 -1.0536 -0.1937
-17 1 11 -0.9664 -0.4901
-17 1 12 -5.6404 0.2755
-17 1 13 -0.2037 0.1881
-17 1 14 -0.9603 -0.0431
-17 1 15 -0.3716 -0.0524
-17 1 16 -4.9250 -0.0585
-17 1 17 -2.9045 -0.0947
-17 1 18 1.9680 0.0087
-17 1 19 1.7998 -0.1239
-17 1 20 -2.5219 0.1529
-17 1 21 1.6145 0.2936
-17 1 22 0.5268 0.0461
-17 1 23 0.0442 0.0266
-17 2 -16 1.7813 -0.0137
-17 2 -15 0.3309 0.0257
-17 2 -14 0.8658 0.0068
-17 2 -13 -4.5359 0.0290
-17 2 -12 -2.3309 -0.0885
-17 2 -11 -0.2100 -0.0532
-17 2 -10 -2.9825 0.1070
-17 2 -9 -1.9966 -0.0296
-17 2 -8 0.1353 -0.0686
-17 2 -7 3.6827 0.0137
-17 2 -6 4.3778 -0.0581
-17 2 -5 -3.3399 0.0851
-17 2 -4 -7.7021 -0.0036
-17 2 -3 5.8267 -0.0810
-17 2 -2 5.8871 0.1609
-17 2 -1 -1.2141 -0.0437
-17 2 0 0.7311 -0.2043
-17 2 1 4.6756 0.0499
-17 2 2 10.6383 0.0054
-17 2 3 -9.3644 -0.0229
-17 2 4 0.7516 0.1566
-17 2 5 -1.9969 -0.0842
-17 2 6 -4.8865 -0.0202
-17 2 7 -6.3995 0.0243
-17 2 8 1.1673 -0.0765
-17 2 9 -2.6532 0.0539
-17 2 10 -2.2991 0.1234
-17 2 11 -0.8072 -0.0912
-17 2 12 -1.5699 0.0874
-17 2 13 -1.6355 0.0322
-17 2 14 -6.0807 -0.2172
-17 2 15 0.7698 -0.0151
-17 2 16 -3.2675 0.0770
-17 2 17 3.1625 -0.0345
-17 2 18 -0.3259 0.0097
-17 2 19 -0.4653 -0.0890
-17 2 20 0.8065 0.1319
-17 2 21 0.3940 0.0314
-17 2 22 1.0361 -0.0447
-17 2 23 -1.0918 0.1018
-17 3 -16 0.1050 -0.0561
-17 3 -15 2.2737 0.0073
-17 3 -14 -2.5364 0.0144
-17 3 -13 -0.5374 0.0342
-17 3 -12 -1.1569 -0.0045
-17 3 -11 -2.8357 -0.0972
-17 3 -10 -0.2571 0.0520
-17 3 -9 2.6854 0.0611
-17 3 -8 0.5512 -0.0286
-17 3 -7 -0.4138 0.0027
-17 3 -6 -1.8154 0.0281
-17 3 -5 3.1793 -0.0575
-17 3 -4 2.4870 -0.0366
-17 3 -3 -4.9272 -0.0300
-17 3 -2 -0.2188 0.0531
-17 3 -1 0.1696 0.0684
-17 3 0 4.7184 -0.0956
-17 3 1 3.8267 0.0386
-17 3 2 -1.9936 0.0529
-17 3 3 -0.0752 -0.1103
-17 3 4 -5.2107 -0.0439
-17 3 5 0.5430 0.1078
-17 3 6 -7.5725 0.1040
-17 3 7 -0.9845 -0.0037
-17 3 8 -5.4263 -0.1094
-17 3 9 8.0807 0.0091
-17 3 10 -1.2507 0.1004
-17 3 11 3.9250 -0.0873
-17 3 12 -3.9629 -0.0822
-17 3 13 1.3986 0.0955
-17 3 14 3.5254 0.0719
-17 3 15 0.1414 -0.0320
-17 3 16 -0.3415 -0.0712
-17 3 17 -2.1017 -0.0808
-17 3 18 1.1035 0.0433
-17 3 19 2.1817 0.0185
-17 3 20 -1.1055 -0.0956
-17 3 21 0.1688 0.1442
-17 3 22 0.9670 0.1802
-17 3 23 -0.9456 -0.0651
-17 4 -16 -0.1263 0.0248
-17 4 -15 1.5605 0.0548
-17 4 -14 1.0012 -0.0464
-17 4 -13 -0.4804 -0.0735
-17 4 -12 -2.2013 0.0166
-17 4 -11 -1.3313 0.0374
-17 4 -10 -1.3288 0.0096
-17 4 -9 -4.4109 0.0187
-17 4 -8 -2.1215 -0.0400
-17 4 -7 1.7122 -0.0111
-17 4 -6 1.7275 0.0082
-17 4 -5 5.3189 -0.0390
-17 4 -4 -3.9124 0.0827
-17 4 -3 1.1636 0.0012
-17 4 -2 0.0952 -0.0925
-17 4 -1 -2.4744 -0.0232
-17 4 0 -2.7029 0.0131
-17 4 1 6.1232 -0.0787
-17 4 2 3.3848 0.0189
-17 4 3 1.9674 0.1421
-17 4 4 -1.4549 -0.0179
-17 4 5 6.4456 -0.0559
-17 4 6 -1.4820 -0.0382
-17 4 7 -4.8506 -0.0019
-17 4 8 1.9286 0.0355
-17 4 9 -0.1874 -0.0310
-17 4 10 -2.2775 0.0023
-17 4 11 -3.3139 0.1169
-17 4 12 4.9382 -0.0175
-17 4 13 -0.8307 -0.1666
-17 4 14 -1.9181 -0.0555
-17 4 15 -2.2399 0.0485
-17 4 16 -2.7253 -0.0034
-17 4 17 -0.6744 -0.0444
-17 4 18 2.0936 0.0017
-17 4 19 -2.2737 0.0799
-17 4 20 -0.4901 0.0697
-17 4 21 -0.8392 -0.0178
-17 4 22 1.8387 0.0872
-17 5 -16 -1.1970 -0.0258
-17 5 -15 2.9113 0.0404
-17 5 -14 0.9393 0.0879
-17 5 -13 0.4768 -0.0993
-17 5 -12 2.6764 -0.0255
-17 5 -11 -0.0457 0.0169
-17 5 -10 0.1954 0.0143
-17 5 -9 1.4324 0.0372
-17 5 -8 1.4292 0.0386
-17 5 -7 2.2650 -0.0232
-17 5 -6 1.7069 -0.0178
-17 5 -5 -0.8379 -0.0175
-17 5 -4 2.1234 0.0106
-17 5 -3 -0.1595 0.0486
-17 5 -2 -3.4901 -0.0336
-17 5 -1 -4.7883 -0.0321
-17 5 0 -5.6913 0.1021
-17 5 1 3.8309 -0.0174
-17 5 2 4.9038 -0.0919
-17 5 3 -6.7135 0.0324
-17 5 4 3.4293 0.0313
-17 5 5 -1.3292 -0.0225
-17 5 6 2.3776 0.0407
-17 5 7 -6.5218 -0.0194
-17 5 8 -2.4413 0.0539
-17 5 9 2.0855 0.0583
-17 5 10 4.9963 -0.0680
-17 5 11 3.2550 -0.0274
-17 5 12 0.1671 0.0788
-17 5 13 -0.7565 -0.0264
-17 5 14 3.4653 0.0584
-17 5 15 1.8747 0.0119
-17 5 16 -0.8945 0.0049
-17 5 17 1.4379 -0.0356
-17 5 18 -0.0309 -0.0196
-17 5 19 2.2388 0.0119
-17 5 20 -0.4413 0.1318
-17 5 21 0.1843 0.0445
-17 5 22 1.2534 0.2120
-17 6 -16 1.4245 -0.0347
-17 6 -15 1.6204 -0.0032
-17 6 -14 -1.2258 0.0197
-17 6 -13 0.6618 -0.0149
-17 6 -12 0.3586 -0.0257
-17 6 -11 1.2439 0.0413
-17 6 -10 -2.3702 0.0730
-17 6 -9 -1.7927 -0.0418
-17 6 -8 0.0069 -0.0339
-17 6 -7 -2.5359 -0.0129
-17 6 -6 -1.7556 0.0286
-17 6 -5 -2.2397 -0.0157
-17 6 -4 -0.1780 -0.0357
-17 6 -3 -1.2456 0.0268
-17 6 -2 -0.0620 0.0042
-17 6 -1 -3.4784 -0.1156
-17 6 0 -3.0317 0.0023
-17 6 1 0.7092 0.0459
-17 6 2 0.5984 -0.0135
-17 6 3 4.8420 -0.0303
-17 6 4 1.0130 0.0224
-17 6 5 8.6666 -0.0156
-17 6 6 1.4104 -0.0030
-17 6 7 2.6804 -0.0486
-17 6 8 1.7886 0.0276
-17 6 9 4.9746 0.0438
-17 6 10 -2.4945 -0.0379
-17 6 11 -2.6335 -0.0512
-17 6 12 0.8321 0.0586
-17 6 13 -0.1393 0.0326
-17 6 14 -1.5918 -0.0332
-17 6 15 -0.7940 0.0200
-17 6 16 1.9518 0.0158
-17 6 17 -4.0663 -0.0275
-17 6 18 1.4767 -0.0579
-17 6 19 0.0024 0.0707
-17 6 20 -1.7960 0.0856
-17 6 21 0.1924 0.1336
-17 7 -16 -0.7231 -0.0348
-17 7 -15 -0.7155 -0.0668
-17 7 -14 1.6769 0.0079
-17 7 -13 -2.7371 0.0417
-17 7 -12 -0.3113 -0.0095
-17 7 -11 0.8664 -0.0236
-17 7 -10 -0.0220 0.0538
-17 7 -9 -2.3023 0.0643
-17 7 -8 2.2062 -0.0448
-17 7 -7 0.0917 -0.0281
-17 7 -6 0.8777 -0.0034
-17 7 -5 0.4140 0.0082
-17 7 -4 1.2430 -0.0093
-17 7 -3 2.3949 0.0203
-17 7 -2 1.4178 0.0316
-17 7 -1 1.6928 0.0113
-17 7 0 -9.1277 -0.0208
-17 7 1 1.7675 -0.0336
-17 7 2 0.6473 0.0113
-17 7 3 2.4749 0.0026
-17 7 4 -6.9626 0.0191
-17 7 5 5.0965 0.0475
-17 7 6 0.4325 0.0164
-17 7 7 -1.1905 -0.0561
-17 7 8 -5.0759 -0.0655
-17 7 9 -0.6860 0.0206
-17 7 10 3.5913 0.0280
-17 7 11 -2.5415 0.0159
-17 7 12 0.4121 -0.0076
-17 7 13 -4.8407 0.0193
-17 7 14 1.7519 0.0173
-17 7 15 0.6957 -0.0198
-17 7 16 0.0123 -0.0406
-17 7 17 -0.8241 -0.0205
-17 7 18 1.1194 0.0306
-17 7 19 0.4184 -0.1307
-17 7 20 1.5590 -0.0030
-17 8 -16 0.1236 0.0022
-17 8 -15 3.4803 -0.0475
-17 8 -14 -2.5635 -0.0273
-17 8 -13 -0.5016 0.0297
-17 8 -12 -0.8148 0.0564
-17 8 -11 1.3167 -0.0245
-17 8 -10 1.5384 -0.0118
-17 8 -9 -1.5424 0.0176
-17 8 -8 -0.3078 -0.0049
-17 8 -7 4.0700 -0.0112
-17 8 -6 -3.9376 0.0345
-17 8 -5 -0.7452 -0.0045
-17 8 -4 -2.2030 -0.0176
-17 8 -3 1.7109 0.0091
-17 8 -2 -2.2681 -0.0381
-17 8 -1 -0.2269 0.0074
-17 8 0 0.4318 0.0179
-17 8 1 0.3098 -0.0182
-17 8 2 0.8320 0.0116
-17 8 3 -2.7482 0.0216
-17 8 4 2.9947 -0.0618
-17 8 5 0.2947 0.0060
-17 8 6 -1.5485 0.0280
-17 8 7 -2.1277 0.0103
-17 8 8 4.5675 -0.0101
-17 8 9 1.8817 0.0051
-17 8 10 -0.2063 0.0417
-17 8 11 -2.8396 0.0211
-17 8 12 1.3311 -0.0123
-17 8 13 0.6955 -0.0235
-17 8 14 -0.7402 0.0543
-17 8 15 -2.6767 0.0132
-17 8 16 2.0007 -0.0332
-17 8 17 0.0389 -0.0427
-17 8 18 -0.9172 -0.0772
-17 8 19 1.4494 -0.1881
-17 9 -16 0.1138 0.0476
-17 9 -15 0.0713 0.0382
-17 9 -14 0.6467 0.1072
-17 9 -13 0.7371 0.0377
-17 9 -12 -1.1876 -0.0592
-17 9 -11 0.1315 0.0074
-17 9 -10 1.1392 -0.0209
-17 9 -9 -0.8641 -0.0014
-17 9 -8 -0.9585 0.0432
-17 9 -7 3.1913 0.0018
-17 9 -6 1.7564 -0.0187
-17 9 -5 -2.5851 -0.0054
-17 9 -4 1.9422 0.0049
-17 9 -3 0.9892 0.0317
-17 9 -2 3.9674 0.0080
-17 9 -1 -0.2354 0.0057
-17 9 0 -1.1799 0.0162
-17 9 1 -0.8491 -0.0588
-17 9 2 -1.6618 -0.0506
-17 9 3 2.6520 0.0572
-17 9 4 -3.0521 0.0417
-17 9 5 -1.4967 -0.0099
-17 9 6 4.5118 0.0246
-17 9 7 0.6339 0.0006
-17 9 8 -3.6697 -0.0123
-17 9 9 -1.5541 -0.0215
-17 9 10 2.4471 0.0392
-17 9 11 0.7085 0.0882
-17 9 12 -0.2449 0.0315
-17 9 13 -2.2987 0.0219
-17 9 14 -1.6029 0.0448
-17 9 15 0.6512 -0.0120
-17 9 16 -1.6095 -0.0804
-17 9 17 -1.6856 -0.0765
-17 9 18 -0.5573 -0.2074
-17 9 19 -0.7855 -0.1452
-17 10 -15 1.7851 0.0905
-17 10 -14 1.1962 0.1132
-17 10 -13 -0.7962 0.1075
-17 10 -12 0.3478 -0.0688
-17 10 -11 -0.1360 -0.0152
-17 10 -10 -0.8467 0.0123
-17 10 -9 -0.2007 -0.0153
-17 10 -8 -0.8988 -0.0041
-17 10 -7 0.9081 0.0465
-17 10 -6 -0.4811 -0.0354
-17 10 -5 -1.0150 -0.0299
-17 10 -4 0.0110 0.0260
-17 10 -3 0.8274 0.0323
-17 10 -2 -0.4791 0.0210
-17 10 -1 -1.0206 -0.0515
-17 10 0 -1.1970 -0.0344
-17 10 1 1.4385 -0.0015
-17 10 2 -0.8982 0.0029
-17 10 3 2.4821 -0.0408
-17 10 4 -3.3112 0.0649
-17 10 5 6.7494 0.0217
-17 10 6 -5.6095 -0.0337
-17 10 7 -1.9547 -0.0287
-17 10 8 0.0461 0.0263
-17 10 9 3.4859 0.0220
-17 10 10 1.8054 -0.0077
-17 10 11 -1.2879 0.0093
-17 10 12 2.7387 0.0208
-17 10 13 0.1694 -0.0089
-17 10 14 1.0786 0.0083
-17 10 15 -2.5269 0.0314
-17 10 16 0.6549 -0.0265
-17 10 17 1.0864 0.0081
-17 11 -13 2.5771 0.0449
-17 11 -12 -0.5532 -0.0982
-17 11 -11 0.8833 -0.1540
-17 11 -10 -1.1924 0.0745
-17 11 -9 0.9514 0.0489
-17 11 -8 -0.5670 -0.0846
-17 11 -7 2.0558 0.0352
-17 11 -6 2.2879 0.0455
-17 11 -5 0.7977 -0.0142
-17 11 -4 -0.4687 0.0115
-17 11 -3 1.4212 0.0522
-17 11 -2 0.2638 -0.0033
-17 11 -1 -0.8942 -0.0372
-17 11 0 -2.8724 -0.0155
-17 11 1 -1.1508 -0.0216
-17 11 2 0.4003 0.0782
-17 11 3 -3.9586 0.0487
-17 11 4 3.2282 0.0345
-17 11 5 -1.0892 0.0349
-17 11 6 1.7680 -0.0161
-17 11 7 1.9403 -0.0563
-17 11 8 1.8501 0.0104
-17 11 9 1.3371 0.0030
-17 11 10 1.8318 0.0589
-17 11 11 2.5459 0.1059
-17 11 12 2.5558 0.0158
-17 11 13 0.7340 -0.0198
-17 11 14 0.5106 -0.0260
-17 11 15 0.9028 0.1200
-17 11 16 2.1813 -0.0441
-17 12 -12 -0.8687 -0.0592
-17 12 -11 0.9202 -0.1448
-17 12 -10 -0.4410 0.0263
-17 12 -9 1.3016 0.1131
-17 12 -8 -0.0247 0.0507
-17 12 -7 1.3441 -0.0297
-17 12 -6 -0.1515 0.0556
-17 12 -5 0.4369 -0.0566
-17 12 -4 1.9399 -0.0446
-17 12 -3 -0.0015 -0.0067
-17 12 -2 1.2635 0.0195
-17 12 -1 -0.4967 0.0693
-17 12 0 1.0166 -0.0042
-17 12 1 -1.1057 -0.0351
-17 12 2 -0.2081 0.0174
-17 12 3 1.7860 0.0187
-17 12 4 3.0994 0.0525
-17 12 5 -1.2291 -0.0025
-17 12 6 1.6903 0.0897
-17 12 7 -3.9726 0.0060
-17 12 8 -0.8120 -0.1521
-17 12 9 1.4245 -0.0214
-17 12 10 -1.4017 0.0033
-17 12 11 0.3079 -0.0087
-17 12 12 -1.1665 0.0212
-17 12 13 0.9108 0.1116
-17 12 14 0.0939 -0.0119
-17 13 -9 -0.7560 0.0862
-17 13 -8 1.0280 0.1075
-17 13 -7 0.5939 -0.0963
-17 13 -6 -0.7640 0.0014
-17 13 -5 -0.4679 -0.0033
-17 13 -4 -0.7672 -0.0293
-17 13 -3 1.6212 -0.0451
-17 13 -2 1.0428 0.0456
-17 13 -1 1.1060 0.0614
-17 13 0 -2.5977 -0.0380
-17 13 1 0.3368 0.0131
-17 13 2 1.2419 -0.0281
-17 13 3 -1.0374 0.0024
-17 13 4 -1.7290 0.0217
-17 13 5 3.1336 -0.0176
-17 13 6 -0.5040 0.0242
-17 13 7 1.5978 0.1762
-17 13 8 -2.3276 -0.0613
-17 13 9 1.6179 -0.0611
-17 13 10 -0.5961 0.0683
-17 13 11 -0.2872 0.1813
-17 13 12 0.0090 0.1121
-17 14 -6 -1.1222 -0.0902
-17 14 -5 -1.6054 -0.1511
-17 14 -4 0.2215 0.0025
-17 14 -3 -0.9242 -0.0256
-17 14 -2 -2.8702 0.0908
-17 14 -1 0.9589 0.1301
-17 14 0 -0.5100 0.0326
-17 14 1 0.4274 0.0504
-17 14 2 -1.0978 -0.0825
-17 14 3 -0.3595 -0.0996
-17 14 4 2.3383 0.0492
-17 14 5 1.2986 0.0555
-17 14 6 0.2855 -0.0768
-17 14 7 -2.3644 0.1197
-17 14 8 1.1044 0.0054
-17 14 9 0.5723 -0.2003
-16 0 -14 3.9485 -0.0440
-16 0 -12 -2.8241 0.1338
-16 0 -10 5.8851 -0.3475
-16 0 -8 -2.8161 0.3221
-16 0 -6 12.1802 0.0495
-16 0 -4 -11.1679 -0.1020
-16 0 -2 1.1924 -0.1158
-16 0 0 2.5923 0.3690
-16 0 2 3.4368 -0.3017
-16 0 4 10.5370 -0.1717
-16 0 6 1.0086 0.2775
-16 0 8 2.4685 0.1288
-16 0 10 5.3354 -0.4589
-16 0 12 -5.8770 -0.0144
-16 0 14 1.4121 0.1637
-16 0 16 -8.1313 -0.3981
-16 0 18 2.0608 0.0614
-16 0 20 -1.4965 0.1011
-16 0 22 1.7330 0.0886
-16 0 24 -1.7454 -0.4115
-16 1 -15 0.6604 0.0432
-16 1 -14 -1.5425 0.1079
-16 1 -13 3.0914 -0.1243
-16 1 -12 4.0444 -0.1830
-16 1 -11 -0.5498 0.0596
-16 1 -10 1.4065 0.0324
-16 1 -9 -8.4708 -0.0283
-16 1 -8 -5.4469 0.2088
-16 1 -7 4.5831 -0.1327
-16 1 -6 4.4302 -0.1489
-16 1 -5 -8.8067 0.0829
-16 1 -4 1.5018 0.0703
-16 1 -3 2.5707 0.0607
-16 1 -2 5.6701 0.0214
-16 1 -1 -13.3700 -0.1440
-16 1 0 -3.5739 0.1912
-16 1 1 8.6286 -0.0128
-16 1 2 3.4180 -0.4135
-16 1 3 0.9853 0.2401
-16 1 4 0.0870 0.4448
-16 1 5 5.2070 -0.1180
-16 1 6 -2.5396 -0.0981
-16 1 7 1.3071 -0.0350
-16 1 8 -6.8525 0.0676
-16 1 9 6.8289 0.1129
-16 1 10 -3.6733 -0.2756
-16 1 11 7.6430 0.1429
-16 1 12 0.9103 0.5666
-16 1 13 3.8095 -0.2551
-16 1 14 2.4918 -0.3951
-16 1 15 0.4559 0.1401
-16 1 16 2.4709 0.1362
-16 1 17 -1.8236 0.0553
-16 1 18 0.5133 -0.0616
-16 1 19 -1.6379 0.0534
-16 1 20 -0.1481 0.1507
-16 1 21 2.0208 -0.1585
-16 1 22 1.2047 -0.3536
-16 1 23 -0.8666 0.0882
-16 1 24 -0.1313 0.1479
-16 2 -15 0.1397 -0.0625
-16 2 -14 1.3778 0.0160
-16 2 -13 1.8317 0.0267
-16 2 -12 -3.1987 -0.0644
-16 2 -11 -6.0628 0.0198
-16 2 -10 -1.4774 0.1024
-16 2 -9 -1.0096 -0.1808
-16 2 -8 -4.2026 0.0037
-16 2 -7 -7.2287 0.1249
-16 2 -6 3.5210 0.0079
-16 2 -5 11.3235 -0.0259
-16 2 -4 -3.3766 -0.0929
-16 2 -3 0.8213 -0.0406
-16 2 -2 -1.1374 0.1368
-16 2 -1 1.7120 -0.1706
-16 2 0 -0.2702 -0.0241
-16 2 1 8.3130 0.2882
-16 2 2 -1.7765 -0.0555
-16 2 3 4.2605 -0.1533
-16 2 4 -2.6511 -0.0159
-16 2 5 8.3756 0.0334
-16 2 6 -1.8722 0.0893
-16 2 7 -6.5293 -0.0028
-16 2 8 -7.3346 -0.0840
-16 2 9 -3.9809 0.1926
-16 2 10 1.7973 -0.0069
-16 2 11 -3.3641 -0.2073
-16 2 12 -1.0008 0.0405
-16 2 13 -4.0373 0.0409
-16 2 14 4.4404 -0.0297
-16 2 15 0.0888 0.0912
-16 2 16 -5.2275 -0.0005
-16 2 17 -4.4534 -0.0572
-16 2 18 2.8088 0.0063
-16 2 19 0.0606 -0.1109
-16 2 20 -1.0158 0.0326
-16 2 21 -0.2684 -0.0093
-16 2 22 0.4522 -0.0756
-16 2 23 1.0617 0.0135
-16 2 24 0.1603 -0.0348
-16 3 -15 1.3222 0.0218
-16 3 -14 0.9032 -0.0352
-16 3 -13 -2.3842 -0.0396
-16 3 -12 7.0413 -0.0069
-16 3 -11 3.3049 -0.0030
-16 3 -10 5.6822 0.0643
-16 3 -9 -0.7372 -0.0199
-16 3 -8 -1.6365 -0.0388
-16 3 -7 -2.4712 0.0208
-16 3 -6 5.2490 -0.0556
-16 3 -5 -6.2758 0.0062
-16 3 -4 -0.0578 0.0172
-16 3 -3 4.2722 -0.0202
-16 3 -2 0.2750 0.0643
-16 3 -1 -3.1351 -0.0336
-16 3 0 -9.2770 -0.1112
-16 3 1 2.4362 0.0674
-16 3 2 -0.7540 0.0359
-16 3 3 -6.4365 -0.0440
-16 3 4 2.8805 0.0315
-16 3 5 -4.1595 0.0396
-16 3 6 2.9249 -0.0151
-16 3 7 -3.5014 -0.0674
-16 3 8 2.3666 -0.0326
-16 3 9 -4.3510 0.1010
-16 3 10 2.4216 0.0361
-16 3 11 2.3489 -0.0504
-16 3 12 6.9128 0.0308
-16 3 13 2.8729 0.0423
-16 3 14 5.2891 -0.1049
-16 3 15 -0.0687 -0.0456
-16 3 16 2.7958 0.0735
-16 3 17 3.8031 0.0830
-16 3 18 -0.1843 -0.0078
-16 3 19 0.9299 -0.0293
-16 3 20 -2.5529 0.0047
-16 3 21 0.5966 0.0141
-16 3 22 -0.7445 -0.0864
-16 3 23 0.0906 -0.1175
-16 3 24 -0.6472 0.0775
-16 4 -15 -2.5217 -0.0362
-16 4 -14 -0.3639 -0.0894
-16 4 -13 4.1071 0.0195
-16 4 -12 -0.2659 0.0703
-16 4 -11 -2.8290 -0.0578
-16 4 -10 -1.3588 -0.0266
-16 4 -9 -1.4843 0.0710
-16 4 -8 0.1675 -0.0080
-16 4 -7 -3.2652 0.0323
-16 4 -6 -1.5836 0.0310
-16 4 -5 4.1263 0.0189
-16 4 -4 1.6124 -0.0132
-16 4 -3 4.2257 -0.0709
-16 4 -2 0.9909 -0.0268
-16 4 -1 -5.6038 0.0945
-16 4 0 -3.8156 0.0160
-16 4 1 -0.1390 -0.0115
-16 4 2 -2.6071 0.0593
-16 4 3 -2.9425 0.0147
-16 4 4 -3.1488 -0.1399
-16 4 5 8.6763 0.0195
-16 4 6 6.3988 0.0824
-16 4 7 3.0133 0.0491
-16 4 8 -3.4833 -0.0159
-16 4 9 1.9504 -0.0308
-16 4 10 2.2467 -0.0042
-16 4 11 0.7582 0.0257
-16 4 12 -1.6301 -0.1080
-16 4 13 2.5516 0.0087
-16 4 14 1.5708 0.1469
-16 4 15 4.1038 0.0746
-16 4 16 -0.4372 -0.0399
-16 4 17 -4.7663 0.0098
-16 4 18 2.0783 0.0581
-16 4 19 -1.0910 -0.0091
-16 4 20 -2.4940 -0.0743
-16 4 21 0.7284 -0.0116
-16 4 22 -1.5083 0.0376
-16 4 23 0.5788 -0.0277
-16 5 -15 0.0006 0.0384
-16 5 -14 1.8354 -0.0148
-16 5 -13 -1.6704 -0.0944
-16 5 -12 4.6496 0.0704
-16 5 -11 2.3425 0.0964
-16 5 -10 3.8948 -0.0044
-16 5 -9 1.3020 -0.0270
-16 5 -8 1.6336 -0.0265
-16 5 -7 0.2315 -0.0249
-16 5 -6 1.2502 0.0223
-16 5 -5 -5.9707 -0.0187
-16 5 -4 -3.2541 0.0410
-16 5 -3 0.6909 0.0466
-16 5 -2 4.0518 -0.0412
-16 5 -1 -3.4677 -0.0454
-16 5 0 -6.8437 0.0642
-16 5 1 1.7504 -0.0489
-16 5 2 -5.0431 -0.0366
-16 5 3 1.5569 0.0833
-16 5 4 -3.7007 0.0111
-16 5 5 6.9482 -0.0426
-16 5 6 -2.6688 -0.0109
-16 5 7 5.1055 0.0060
-16 5 8 4.4597 0.0236
-16 5 9 -0.1002 0.0074
-16 5 10 -2.1629 -0.0820
-16 5 11 -0.7966 0.0849
-16 5 12 3.4832 0.0678
-16 5 13 -3.4137 -0.0452
-16 5 14 2.2682 0.0088
-16 5 15 -0.9147 0.0215
-16 5 16 -1.8856 0.0120
-16 5 17 1.3693 -0.0155
-16 5 18 1.8695 -0.0420
-16 5 19 -0.3782 0.0014
-16 5 20 0.4258 0.0646
-16 5 21 -0.5881 -0.2493
-16 5 22 1.7684 -0.0626
-16 5 23 0.2808 -0.1051
-16 6 -15 1.1952 0.0145
-16 6 -14 -4.6761 0.0828
-16 6 -13 1.7783 0.0241
-16 6 -12 2.1978 0.0045
-16 6 -11 -1.1115 0.0231
-16 6 -10 -0.0524 -0.0377
-16 6 -9 1.7199 -0.0164
-16 6 -8 -2.0982 0.0394
-16 6 -7 0.2639 0.0311
-16 6 -6 -2.6881 0.0317
-16 6 -5 -1.4555 -0.0291
-16 6 -4 -4.7545 -0.0129
-16 6 -3 0.8747 0.0217
-16 6 -2 5.4579 -0.0164
-16 6 -1 0.3392 0.0071
-16 6 0 -1.9442 0.0452
-16 6 1 2.7055 0.0087
-16 6 2 3.1567 -0.0776
-16 6 3 -10.2616 -0.0178
-16 6 4 -3.2922 0.0077
-16 6 5 -0.9009 0.0116
-16 6 6 10.4029 0.0010
-16 6 7 -2.8052 -0.0077
-16 6 8 2.5610 0.0148
-16 6 9 -1.0453 -0.0104
-16 6 10 5.0631 -0.0530
-16 6 11 -1.7344 0.0345
-16 6 12 -4.9960 0.0280
-16 6 13 -0.1823 -0.0335
-16 6 14 2.8856 0.0074
-16 6 15 1.7643 0.0401
-16 6 16 2.3206 -0.0143
-16 6 17 -0.6636 0.0322
-16 6 18 -0.5665 0.0234
-16 6 19 1.5745 0.0039
-16 6 20 -1.0447 -0.1333
-16 6 21 -0.4428 -0.1247
-16 6 22 -0.5257 -0.1294
-16 7 -15 -0.5684 -0.0713
-16 7 -14 -0.0570 0.0265
-16 7 -13 -1.9331 0.0321
-16 7 -12 0.0350 0.0079
-16 7 -11 3.0531 0.0192
-16 7 -10 -1.7715 0.0390
-16 7 -9 -0.7736 -0.0558
-16 7 -8 -1.1596 -0.0563
-16 7 -7 0.2032 0.0146
-16 7 -6 1.3979 0.0653
-16 7 -5 -4.3518 -0.0027
-16 7 -4 -1.3674 -0.0478
-16 7 -3 -1.1105 0.0062
-16 7 -2 3.4852 0.0338
-16 7 -1 2.3820 -0.0266
-16 7 0 4.5479 -0.0280
-16 7 1 -2.0869 0.0466
-16 7 2 -1.1784 0.0507
-16 7 3 -3.8358 -0.0472
-16 7 4 1.8083 -0.0214
-16 7 5 -2.8730 0.0292
-16 7 6 -1.8186 0.0157
-16 7 7 -3.4028 -0.0234
-16 7 8 5.4275 0.0407
-16 7 9 1.0562 0.0679
-16 7 10 -5.9245 -0.0022
-16 7 11 -1.7359 -0.0100
-16 7 12 0.5108 0.0052
-16 7 13 -0.5568 -0.0267
-16 7 14 -3.5458 -0.0228
-16 7 15 2.1439 -0.0221
-16 7 16 -3.0547 0.0628
-16 7 17 -1.1666 0.0878
-16 7 18 1.1515 -0.0860
-16 7 19 0.4451 -0.0867
-16 7 20 -0.4269 0.0030
-16 7 21 -0.3250 -0.0484
-16 8 -15 0.9094 -0.0072
-16 8 -14 -0.5444 -0.0098
-16 8 -13 -2.1405 0.0754
-16 8 -12 0.5844 -0.0090
-16 8 -11 0.0184 -0.0752
-16 8 -10 -1.7384 -0.0544
-16 8 -9 -1.5420 0.0390
-16 8 -8 2.7930 -0.0250
-16 8 -7 1.9179 -0.0084
-16 8 -6 2.3310 0.0199
-16 8 -5 -1.3486 0.0079
-16 8 -4 1.2288 -0.0299
-16 8 -3 -2.8291 -0.0199
-16 8 -2 5.0974 0.0084
-16 8 -1 0.7336 0.0642
-16 8 0 -0.8748 0.0216
-16 8 1 4.5824 -0.0206
-16 8 2 7.8105 0.0090
-16 8 3 -1.0247 -0.0208
-16 8 4 -10.8051 -0.0173
-16 8 5 -0.7312 0.0073
-16 8 6 0.7789 0.0135
-16 8 7 0.0613 -0.0205
-16 8 8 -7.4508 0.0157
-16 8 9 1.1068 -0.0106
-16 8 10 0.3208 -0.0084
-16 8 11 3.8862 0.0030
-16 8 12 -3.5766 -0.0037
-16 8 13 -0.1603 -0.0181
-16 8 14 1.9400 0.0220
-16 8 15 0.6274 -0.0088
-16 8 16 -0.4309 -0.0351
-16 8 17 2.1398 -0.0127
-16 8 18 0.3483 0.0925
-16 8 19 -0.5058 0.1268
-16 8 20 1.2497 0.0596
-16 8 21 -1.2261 -0.0414
-16 9 -15 0.5379 0.0881
-16 9 -14 -1.3296 -0.0126
-16 9 -13 2.0882 -0.0455
-16 9 -12 0.3258 0.0707
-16 9 -11 1.2079 -0.0185
-16 9 -10 0.6621 -0.0962
-16 9 -9 0.0630 -0.0335
-16 9 -8 -0.5913 0.0392
-16 9 -7 1.5454 -0.0140
-16 9 -6 0.4740 -0.0290
-16 9 -5 1.3631 0.0320
-16 9 -4 -1.1135 0.0029
-16 9 -3 3.7945 -0.0143
-16 9 -2 -4.1253 -0.0323
-16 9 -1 0.2583 -0.0088
-16 9 0 3.5846 0.0444
-16 9 1 1.2185 0.0125
-16 9 2 0.5672 0.0122
-16 9 3 -7.5260 0.0291
-16 9 4 5.5284 -0.0210
-16 9 5 -0.3502 -0.0491
-16 9 6 -1.0317 0.0098
-16 9 7 -4.1095 0.0029
-16 9 8 3.6790 0.0394
-16 9 9 4.1900 -0.0211
-16 9 10 -3.3686 -0.0097
-16 9 11 0.7398 0.0168
-16 9 12 0.5453 -0.0317
-16 9 13 3.1205 0.0095
-16 9 14 -2.6062 -0.0005
-16 9 15 0.1790 -0.0300
-16 9 16 0.5268 -0.0547
-16 9 17 -1.7630 0.1985
-16 9 18 -0.0312 0.0577
-16 9 19 -0.0018 0.1303
-16 9 20 -0.2503 0.0567
-16 10 -15 0.1578 0.0691
-16 10 -14 -0.9232 0.0372
-16 10 -13 -0.8618 -0.0852
-16 10 -12 -1.0916 -0.0623
-16 10 -11 0.0731 0.0297
-16 10 -10 -0.5081 -0.0104
-16 10 -9 -1.6689 -0.0040
-16 10 -8 -3.1787 0.0127
-16 10 -7 2.4688 -0.0079
-16 10 -6 2.8024 -0.0603
-16 10 -5 -0.9597 0.0004
-16 10 -4 1.6237 0.0325
-16 10 -3 -0.3259 -0.0119
-16 10 -2 2.8231 0.0074
-16 10 -1 -2.8418 0.0076
-16 10 0 -0.4501 -0.0241
-16 10 1 -4.1270 0.0259
-16 10 2 6.5423 -0.0090
-16 10 3 0.8613 0.0157
-16 10 4 0.5917 -0.0098
-16 10 5 -3.1060 -0.0079
-16 10 6 5.3352 -0.0190
-16 10 7 -0.7772 0.0369
-16 10 8 -0.9779 0.0425
-16 10 9 0.6033 -0.0179
-16 10 10 -0.2774 -0.0513
-16 10 11 5.7085 0.0408
-16 10 12 -0.4995 -0.0451
-16 10 13 1.2961 -0.0460
-16 10 14 -0.9267 -0.0321
-16 10 15 3.3023 0.0414
-16 10 16 -2.7256 0.0454
-16 10 17 1.7288 0.0432
-16 10 18 -0.1390 0.0493
-16 10 19 1.3332 0.2602
-16 11 -15 0.3957 -0.0989
-16 11 -14 -0.9751 0.0126
-16 11 -13 -2.4292 -0.1124
-16 11 -12 2.3280 -0.0268
-16 11 -11 0.9113 0.0508
-16 11 -10 1.0622 0.0730
-16 11 -9 -1.5453 -0.0951
-16 11 -8 2.7836 -0.0157
-16 11 -7 -1.4239 0.0714
-16 11 -6 0.1257 0.0174
-16 11 -5 -0.9190 -0.0102
-16 11 -4 -0.2944 0.0061
-16 11 -3 0.4672 -0.0494
-16 11 -2 -1.9634 -0.0066
-16 11 -1 -1.9689 0.0125
-16 11 0 -1.5576 0.0120
-16 11 1 1.3592 0.0531
-16 11 2 -1.6961 0.0353
-16 11 3 -1.4123 -0.0578
-16 11 4 -2.2553 -0.0474
-16 11 5 4.7586 0.0150
-16 11 6 -3.1288 -0.0018
-16 11 7 -0.1823 -0.0005
-16 11 8 -0.4463 0.0764
-16 11 9 4.5643 0.0355
-16 11 10 -2.2655 -0.0545
-16 11 11 -0.5691 -0.0441
-16 11 12 0.6907 -0.0303
-16 11 13 3.5073 0.0189
-16 11 14 1.0498 0.0455
-16 11 15 1.3302 -0.0502
-16 11 16 2.5836 -0.0186
-16 11 17 1.5869 -0.0026
-16 12 -13 -0.9006 -0.0052
-16 12 -12 0.4796 0.0028
-16 12 -11 -0.2177 0.0420
-16 12 -10 0.6317 0.0521
-16 12 -9 -0.5424 0.0463
-16 12 -8 -0.7562 -0.0528
-16 12 -7 -0.8253 -0.0724
-16 12 -6 0.3904 0.0015
-16 12 -5 -2.8777 -0.0095
-16 12 -4 -0.7339 -0.0145
-16 12 -3 0.4758 -0.0501
-16 12 -2 -0.0034 0.0144
-16 12 -1 -0.7002 0.0369
-16 12 0 -1.5730 0.0091
-16 12 1 1.6996 -0.0250
-16 12 2 0.6333 0.0026
-16 12 3 1.5783 0.0311
-16 12 4 -2.3757 -0.0721
-16 12 5 4.7656 -0.0165
-16 12 6 2.9208 -0.0051
-16 12 7 -2.9268 0.0394
-16 12 8 -0.8264 0.0246
-16 12 9 -0.9646 0.0122
-16 12 10 -2.7199 0.0113
-16 12 11 -1.6102 -0.0735
-16 12 12 -1.0309 0.0328
-16 12 13 -0.1205 -0.0543
-16 12 14 -1.3049 -0.0084
-16 12 15 -1.4273 -0.0862
-16 12 16 -0.3879 0.0615
-16 13 -11 1.3862 0.0804
-16 13 -10 0.4615 -0.0055
-16 13 -9 -1.0949 0.0120
-16 13 -8 -0.1564 0.0107
-16 13 -7 0.8306 -0.0122
-16 13 -6 -2.8000 -0.0679
-16 13 -5 1.1520 0.0430
-16 13 -4 -0.3732 0.0320
-16 13 -3 -0.3489 -0.0043
-16 13 -2 -0.4652 -0.1075
-16 13 -1 0.0354 -0.0154
-16 13 0 3.4591 0.0820
-16 13 1 1.0545 -0.0638
-16 13 2 -0.1217 -0.0095
-16 13 3 -2.2683 -0.0695
-16 13 4 1.4821 0.0445
-16 13 5 0.2907 -0.0145
-16 13 6 -0.2110 -0.1072
-16 13 7 -3.7515 0.0412
-16 13 8 0.2023 0.0432
-16 13 9 0.6394 0.0446
-16 13 10 -1.5310 0.1473
-16 13 11 -1.9869 0.0149
-16 13 12 -0.4063 -0.0527
-16 13 13 1.5170 0.0344
-16 13 14 -0.3720 0.1407
-16 14 -9 -2.1129 -0.1616
-16 14 -8 -0.8091 0.0115
-16 14 -7 -0.5386 0.0040
-16 14 -6 0.3478 -0.1582
-16 14 -5 -2.5715 0.0443
-16 14 -4 -1.9653 0.1024
-16 14 -3 0.0547 0.1094
-16 14 -2 0.6454 -0.0219
-16 14 -1 -0.7016 -0.0490
-16 14 0 -0.1877 -0.0633
-16 14 1 0.0424 0.0106
-16 14 2 3.3369 0.0211
-16 14 3 0.5831 0.0233
-16 14 4 -3.0011 0.0175
-16 14 5 -0.0627 0.0380
-16 14 6 3.7539 -0.1442
-16 14 7 0.5457 -0.0716
-16 14 8 -0.8697 0.0477
-16 14 9 0.5737 -0.0522
-16 14 10 0.4318 0.0076
-16 14 11 -0.6150 -0.0141
-16 15 -5 1.0518 -0.0307
-16 15 -4 1.0442 0.0198
-16 15 -3 2.4728 0.1410
-16 15 -2 -3.2915 -0.0805
-16 15 -1 1.1200 -0.1330
-16 15 0 -0.1350 -0.1310
-16 15 1 3.3993 0.0327
-16 15 2 -1.1826 0.0578
-16 15 3 -1.3883 0.0023
-16 15 4 -2.0402 -0.0958
-16 15 5 1.1092 0.1299
-16 15 6 0.2612 -0.0015
-16 15 7 -3.4583 -0.3155
-16 15 8 -0.0532 0.0242
-15 0 -13 0.4586 -0.1047
-15 0 -11 6.1545 -0.1575
-15 0 -9 -1.2108 0.3606
-15 0 -7 4.7700 -0.4564
-15 0 -5 -0.2812 0.1253
-15 0 -3 10.8229 0.1063
-15 0 -1 -7.2070 0.2493
-15 0 1 11.7143 -0.5990
-15 0 3 -1.4402 0.6467
-15 0 5 8.4486 0.0075
-15 0 7 3.1818 -0.0639
-15 0 9 -8.0806 -0.1433
-15 0 11 -3.4768 0.5540
-15 0 13 -8.2563 -0.4208
-15 0 15 1.0575 -0.1168
-15 0 17 1.7760 0.1599
-15 0 19 -3.8677 0.0286
-15 0 21 1.2357 -0.2859
-15 0 23 0.6614 0.0770
-15 1 -14 1.7656 -0.0892
-15 1 -13 -0.6836 -0.0855
-15 1 -12 0.1303 0.0931
-15 1 -11 -3.4313 0.1871
-15 1 -10 9.0780 -0.1886
-15 1 -9 4.2550 -0.1683
-15 1 -8 -10.4900 0.0157
-15 1 -7 -9.1460 -0.1069
-15 1 -6 9.9019 0.0914
-15 1 -5 6.5342 0.0815
-15 1 -4 -4.7318 -0.1576
-15 1 -3 2.0188 0.0502
-15 1 -2 6.0308 -0.0465
-15 1 -1 6.0586 -0.2048
-15 1 0 -5.1838 0.1032
-15 1 1 0.5756 0.0329
-15 1 2 3.5809 -0.0615
-15 1 3 -1.7144 0.3328
-15 1 4 3.4132 -0.2565
-15 1 5 -4.2854 -0.2973
-15 1 6 8.5443 0.2029
-15 1 7 -5.9863 0.1352
-15 1 8 -3.2390 0.0342
-15 1 9 -10.3745 0.1280
-15 1 10 7.0332 -0.1363
-15 1 11 -7.8049 0.2056
-15 1 12 -2.8809 -0.0557
-15 1 13 -3.7572 -0.4478
-15 1 14 8.5473 0.1824
-15 1 15 -1.8263 0.5461
-15 1 16 0.9664 -0.1478
-15 1 17 0.4537 -0.2162
-15 1 18 2.3841 -0.0667
-15 1 19 1.7822 0.1225
-15 1 20 -1.4427 0.0662
-15 1 21 -0.8469 -0.1017
-15 1 22 0.1123 0.1573
-15 1 23 0.8419 0.2855
-15 1 24 -0.7454 -0.2261
-15 1 25 0.9205 -0.2256
-15 2 -14 -3.1161 0.1196
-15 2 -13 -1.5674 -0.0040
-15 2 -12 -2.5477 -0.0097
-15 2 -11 1.2898 0.1118
-15 2 -10 0.2224 0.0387
-15 2 -9 -3.9802 -0.0749
-15 2 -8 -1.6692 0.1367
-15 2 -7 4.3336 0.0084
-15 2 -6 -0.0364 -0.2105
-15 2 -5 -0.1124 0.0024
-15 2 -4 0.0696 0.0323
-15 2 -3 10.3144 0.1073
-15 2 -2 6.2715 0.0057
-15 2 -1 -2.1568 -0.1475
-15 2 0 -3.4808 0.1762
-15 2 1 2.5070 0.1042
-15 2 2 4.0496 -0.3124
-15 2 3 -7.2338 0.0116
-15 2 4 -4.5320 0.2375
-15 2 5 -4.8475 0.0508
-15 2 6 -3.4018 -0.0891
-15 2 7 1.2399 -0.1071
-15 2 8 2.7092 0.0433
-15 2 9 -3.4549 0.1396
-15 2 10 -4.3370 -0.1975
-15 2 11 -0.9149 -0.0382
-15 2 12 2.1583 0.3392
-15 2 13 2.7843 0.0063
-15 2 14 -4.2925 -0.1552
-15 2 15 2.5975 -0.0309
-15 2 16 -0.8203 -0.0174
-15 2 17 0.1214 0.0614
-15 2 18 4.1092 0.0237
-15 2 19 -2.0706 -0.1009
-15 2 20 -0.5228 0.1170
-15 2 21 0.8069 0.0189
-15 2 22 -0.4250 -0.1306
-15 2 23 1.0797 0.0303
-15 2 24 0.1465 0.0841
-15 2 25 0.0416 0.0409
-15 3 -14 0.4769 -0.0652
-15 3 -13 -1.4930 0.0450
-15 3 -12 -2.4006 0.0733
-15 3 -11 -1.9740 -0.0127
-15 3 -10 1.4054 0.0700
-15 3 -9 9.8569 -0.0476
-15 3 -8 2.0978 -0.0387
-15 3 -7 -4.9026 0.0363
-15 3 -6 -4.8577 0.0465
-15 3 -5 0.0729 0.0242
-15 3 -4 0.7485 -0.0514
-15 3 -3 -2.9313 -0.0810
-15 3 -2 4.8286 0.0269
-15 3 -1 2.1125 -0.0621
-15 3 0 0.9400 0.0238
-15 3 1 1.7787 0.1053
-15 3 2 -4.7183 -0.0093
-15 3 3 -0.4994 -0.0697
-15 3 4 -7.8347 -0.0545
-15 3 5 2.6165 -0.0370
-15 3 6 -1.3851 0.0621
-15 3 7 4.3669 0.0069
-15 3 8 -1.8623 -0.0006
-15 3 9 -0.7752 0.0839
-15 3 10 4.2851 0.0111
-15 3 11 -0.4598 -0.0858
-15 3 12 -4.4945 -0.0246
-15 3 13 -7.5372 0.0214
-15 3 14 6.4607 -0.0289
-15 3 15 -2.3543 0.0423
-15 3 16 -2.1571 0.0375
-15 3 17 1.8019 -0.0538
-15 3 18 2.5879 -0.0582
-15 3 19 -0.1091 0.0433
-15 3 20 1.5120 0.0108
-15 3 21 -0.9786 0.0347
-15 3 22 0.1024 0.0114
-15 3 23 -1.9698 0.0523
-15 3 24 -0.0060 0.0098
-15 3 25 0.9088 -0.1090
-15 4 -14 -4.6818 -0.0097
-15 4 -13 -0.5271 0.0492
-15 4 -12 -2.4242 0.0173
-15 4 -11 2.0092 -0.0554
-15 4 -10 2.1728 0.0513
-15 4 -9 1.9660 0.0937
-15 4 -8 -1.7853 -0.1190
-15 4 -7 9.1415 -0.0391
-15 4 -6 7.5629 0.0303
-15 4 -5 -1.2555 0.0176
-15 4 -4 -2.3305 0.0099
-15 4 -3 3.5611 0.0229
-15 4 -2 3.5976 0.0516
-15 4 -1 -1.7426 0.0295
-15 4 0 -3.0292 -0.1170
-15 4 1 -0.5152 -0.0568
-15 4 2 0.0967 0.0727
-15 4 3 -8.4601 -0.0001
-15 4 4 0.6867 0.0022
-15 4 5 -6.4440 0.1019
-15 4 6 -0.4304 0.0297
-15 4 7 -4.6771 -0.0662
-15 4 8 11.3108 -0.0449
-15 4 9 0.3370 0.0407
-15 4 10 3.5666 0.0403
-15 4 11 -2.7385 0.0618
-15 4 12 0.6945 -0.0095
-15 4 13 0.8783 0.0831
-15 4 14 1.6272 0.0131
-15 4 15 -1.7061 -0.0987
-15 4 16 1.7802 -0.0452
-15 4 17 0.1442 0.0429
-15 4 18 1.0099 0.0174
-15 4 19 0.3727 0.0064
-15 4 20 -2.9185 0.0216
-15 4 21 0.7048 0.0579
-15 4 22 -0.1862 -0.0132
-15 4 23 -0.4010 -0.0284
-15 4 24 -1.1976 -0.0416
-15 5 -14 -0.3146 -0.0231
-15 5 -13 0.7166 -0.0012
-15 5 -12 -2.0564 0.0820
-15 5 -11 -2.0115 -0.0225
-15 5 -10 -0.8142 -0.0653
-15 5 -9 2.3736 -0.0009
-15 5 -8 3.6510 0.0305
-15 5 -7 4.3494 0.0131
-15 5 -6 2.3433 -0.0251
-15 5 -5 -5.0381 0.0020
-15 5 -4 -6.3631 0.0089
-15 5 -3 1.6150 -0.0209
-15 5 -2 -1.6046 -0.0676
-15 5 -1 -2.0866 0.0212
-15 5 0 2.5153 0.0183
-15 5 1 7.0297 -0.0182
-15 5 2 7.5704 -0.0004
-15 5 3 -5.4258 0.0420
-15 5 4 3.3784 -0.0632
-15 5 5 0.5053 -0.0240
-15 5 6 1.6232 0.0099
-15 5 7 -4.2438 0.0262
-15 5 8 -0.8922 -0.0085
-15 5 9 2.2813 -0.0461
-15 5 10 2.2631 -0.0184
-15 5 11 0.3455 0.0762
-15 5 12 -5.9744 -0.0591
-15 5 13 -8.2374 -0.1096
-15 5 14 -3.2178 0.1026
-15 5 15 1.7421 0.0534
-15 5 16 -7.4153 -0.0498
-15 5 17 -1.3756 -0.0671
-15 5 18 1.8348 -0.0167
-15 5 19 -0.9485 0.0658
-15 5 20 -0.2690 0.0236
-15 5 21 2.1778 -0.0406
-15 5 22 1.5175 0.1113
-15 5 23 -0.0473 0.0898
-15 5 24 -0.1791 0.0172
-15 6 -14 -2.7604 0.0203
-15 6 -13 -1.5797 -0.0309
-15 6 -12 2.3344 -0.0263
-15 6 -11 0.2501 0.0396
-15 6 -10 -0.6949 -0.0019
-15 6 -9 0.2672 0.0080
-15 6 -8 -2.2364 0.0009
-15 6 -7 -1.3633 0.0148
-15 6 -6 3.4786 -0.0097
-15 6 -5 1.8606 -0.0247
-15 6 -4 -2.9114 0.0332
-15 6 -3 -6.3082 0.0526
-15 6 -2 5.9834 -0.0167
-15 6 -1 -0.8819 0.0022
-15 6 0 1.1866 0.0087
-15 6 1 4.1534 -0.0205
-15 6 2 4.1029 -0.0228
-15 6 3 2.7829 0.0730
-15 6 4 -4.0645 0.0200
-15 6 5 3.0947 -0.0317
-15 6 6 -10.5380 -0.0363
-15 6 7 1.7586 0.0016
-15 6 8 -3.7107 0.0202
-15 6 9 6.6215 0.0072
-15 6 10 -3.0051 -0.0479
-15 6 11 2.8443 0.0569
-15 6 12 -3.6208 -0.0019
-15 6 13 -0.0567 -0.0456
-15 6 14 1.6266 0.0126
-15 6 15 0.9441 0.0044
-15 6 16 -1.0722 -0.0398
-15 6 17 1.6144 -0.0021
-15 6 18 1.9760 -0.0603
-15 6 19 1.6878 0.0390
-15 6 20 -0.2859 0.0631
-15 6 21 -1.1690 0.0223
-15 6 22 1.2161 0.1454
-15 6 23 0.5203 0.1176
-15 7 -14 -1.8085 0.0248
-15 7 -13 0.6796 0.0348
-15 7 -12 -1.6033 -0.0528
-15 7 -11 -0.7149 -0.0427
-15 7 -10 -3.9779 0.0053
-15 7 -9 -1.0978 0.0072
-15 7 -8 -1.9663 -0.0209
-15 7 -7 0.6576 0.0490
-15 7 -6 2.5066 0.0105
-15 7 -5 -0.0975 -0.0683
-15 7 -4 -4.9650 0.0038
-15 7 -3 4.9703 0.0363
-15 7 -2 1.6182 -0.0254
-15 7 -1 -3.4602 -0.0207
-15 7 0 -7.9481 0.0221
-15 7 1 5.2641 0.0081
-15 7 2 8.9873 -0.0191
-15 7 3 -3.5065 -0.0381
-15 7 4 -5.5829 0.0376
-15 7 5 3.0699 0.0360
-15 7 6 0.2337 -0.0305
-15 7 7 -6.0465 -0.0442
-15 7 8 -7.0872 0.0149
-15 7 9 -0.2015 -0.0055
-15 7 10 2.7778 -0.0375
-15 7 11 1.7582 0.0053
-15 7 12 1.1005 0.0441
-15 7 13 -1.3517 -0.0089
-15 7 14 -1.1585 -0.0335
-15 7 15 0.6481 0.0274
-15 7 16 -0.3797 -0.0366
-15 7 17 -4.0525 -0.0051
-15 7 18 2.0607 -0.0396
-15 7 19 -1.0251 0.0637
-15 7 20 0.1716 0.0829
-15 7 21 0.6815 0.0184
-15 7 22 0.2045 0.0605
-15 7 23 -0.4529 0.1232
-15 8 -14 0.5249 -0.0018
-15 8 -13 -3.6033 -0.0092
-15 8 -12 -2.5655 -0.0676
-15 8 -11 2.6226 -0.0612
-15 8 -10 -2.8016 0.0503
-15 8 -9 -1.8019 0.0870
-15 8 -8 -0.8828 -0.0518
-15 8 -7 0.5624 -0.0400
-15 8 -6 -0.0283 0.0352
-15 8 -5 3.6550 0.0126
-15 8 -4 8.3937 -0.0155
-15 8 -3 -2.9764 0.0056
-15 8 -2 -1.9895 0.0258
-15 8 -1 -2.5465 -0.0321
-15 8 0 4.6070 -0.0288
-15 8 1 -3.6751 0.0284
-15 8 2 5.3747 0.0639
-15 8 3 4.2566 0.0195
-15 8 4 7.0077 -0.0186
-15 8 5 2.5031 0.0261
-15 8 6 -2.6768 -0.0180
-15 8 7 -3.3340 -0.0668
-15 8 8 1.2823 -0.0174
-15 8 9 -1.4818 0.0070
-15 8 10 -1.1644 -0.0152
-15 8 11 0.6762 0.0082
-15 8 12 1.2691 -0.0075
-15 8 13 -2.3278 0.0284
-15 8 14 -0.9542 -0.0036
-15 8 15 2.3846 -0.0390
-15 8 16 -3.6926 -0.0041
-15 8 17 -0.1829 -0.0060
-15 8 18 -0.3594 -0.0659
-15 8 19 1.5360 -0.0299
-15 8 20 -1.3838 0.0031
-15 8 21 -0.0045 0.0671
-15 8 22 -0.5446 0.1403
-15 9 -14 -0.5056 0.0114
-15 9 -13 -0.4175 -0.0056
-15 9 -12 -1.0075 -0.0067
-15 9 -11 2.4047 -0.0579
-15 9 -10 1.9455 0.0042
-15 9 -9 -2.7269 0.0667
-15 9 -8 0.6976 0.0564
-15 9 -7 0.8528 -0.0732
-15 9 -6 3.6761 -0.0312
-15 9 -5 -1.0241 0.0123
-15 9 -4 -2.2026 -0.0110
-15 9 -3 0.7316 -0.0014
-15 9 -2 5.7910 0.0169
-15 9 -1 -3.4714 0.0243
-15 9 0 -11.0130 0.0187
-15 9 1 -3.0128 -0.0240
-15 9 2 2.0986 -0.0230
-15 9 3 1.1079 0.0107
-15 9 4 -8.0451 0.0168
-15 9 5 2.9034 0.0103
-15 9 6 2.8718 0.0110
-15 9 7 2.1527 -0.0141
-15 9 8 -5.5295 -0.0415
-15 9 9 1.3679 -0.0481
-15 9 10 2.0326 0.0154
-15 9 11 1.2573 0.0056
-15 9 12 0.0214 -0.0348
-15 9 13 1.9055 -0.0089
-15 9 14 -0.3055 0.0232
-15 9 15 0.8403 -0.0188
-15 9 16 1.9822 0.0056
-15 9 17 -0.1024 -0.0692
-15 9 18 -0.2902 -0.0621
-15 9 19 0.7167 -0.0244
-15 9 20 -0.7964 -0.0449
-15 9 21 0.9394 0.0047
-15 10 -14 0.9194 0.0261
-15 10 -13 -1.6989 -0.0297
-15 10 -12 -1.1080 -0.0217
-15 10 -11 -1.0715 0.0821
-15 10 -10 1.8214 0.0030
-15 10 -9 -1.1385 -0.0484
-15 10 -8 -2.5807 0.0404
-15 10 -7 0.0300 0.0160
-15 10 -6 -3.0840 -0.0528
-15 10 -5 -3.5451 -0.0002
-15 10 -4 2.5543 0.0239
-15 10 -3 4.3236 0.0304
-15 10 -2 -4.7961 -0.0123
-15 10 -1 -4.8953 -0.0083
-15 10 0 -2.1784 -0.0169
-15 10 1 -1.1506 0.0170
-15 10 2 -7.2377 0.0128
-15 10 3 1.0324 0.0216
-15 10 4 3.4095 -0.0123
-15 10 5 8.7561 -0.0212
-15 10 6 0.9040 -0.0120
-15 10 7 -1.7221 0.0343
-15 10 8 4.0456 0.0026
-15 10 9 2.0025 0.0158
-15 10 10 -0.4528 0.0528
-15 10 11 -0.7010 0.0472
-15 10 12 1.5438 -0.0330
-15 10 13 -2.5446 -0.0002
-15 10 14 -1.6969 0.0517
-15 10 15 0.5135 -0.0247
-15 10 16 0.2601 -0.0231
-15 10 17 -2.3619 -0.0277
-15 10 18 -0.5026 -0.0742
-15 10 19 0.1246 -0.1034
-15 10 20 0.5402 -0.1441
-15 11 -14 -0.0037 -0.0667
-15 11 -13 0.4078 0.0965
-15 11 -12 -0.1897 -0.0252
-15 11 -11 1.0653 0.0252
-15 11 -10 1.1341 0.0656
-15 11 -9 1.3839 -0.0356
-15 11 -8 -3.3241 -0.0125
-15 11 -7 2.4318 0.0242
-15 11 -6 -2.0226 -0.0317
-15 11 -5 0.4355 -0.0473
-15 11 -4 -4.1109 0.0180
-15 11 -3 0.0687 0.0344
-15 11 -2 3.1826 -0.0076
-15 11 -1 -0.1774 0.0098
-15 11 0 -1.7324 0.0032
-15 11 1 -3.7596 0.0030
-15 11 2 5.3858 -0.0318
-15 11 3 -3.7108 -0.0093
-15 11 4 1.4623 0.0352
-15 11 5 -3.6559 0.0537
-15 11 6 3.4027 -0.0645
-15 11 7 -3.5607 -0.0337
-15 11 8 -0.0420 0.0012
-15 11 9 -3.2209 -0.0181
-15 11 10 0.6516 -0.0241
-15 11 11 -5.4694 0.0308
-15 11 12 1.0309 0.0501
-15 11 13 -0.5457 -0.0238
-15 11 14 1.5727 0.0040
-15 11 15 -0.6231 0.0343
-15 11 16 1.7388 0.0137
-15 11 17 1.3211 -0.0615
-15 11 18 -0.9197 -0.0552
-15 11 19 -1.0558 -0.1537
-15 12 -14 1.7197 -0.0744
-15 12 -13 -0.9747 0.1515
-15 12 -12 1.6745 0.0410
-15 12 -11 -0.1553 -0.0769
-15 12 -10 -0.2103 0.0373
-15 12 -9 0.2914 -0.0133
-15 12 -8 0.3721 -0.0733
-15 12 -7 -2.0393 0.0230
-15 12 -6 0.6880 0.0321
-15 12 -5 -4.0903 -0.0247
-15 12 -4 -2.0884 -0.0318
-15 12 -3 1.8661 0.0494
-15 12 -2 -0.5861 0.0443
-15 12 -1 0.2570 0.0016
-15 12 0 -1.5666 -0.0430
-15 12 1 3.5795 0.0019
-15 12 2 -0.1847 0.0324
-15 12 3 -2.5413 0.0062
-15 12 4 2.6484 -0.0008
-15 12 5 2.6690 0.0426
-15 12 6 3.6457 0.0219
-15 12 7 -1.2289 -0.0192
-15 12 8 0.7534 -0.0673
-15 12 9 1.5315 -0.0112
-15 12 10 -2.0473 0.0537
-15 12 11 -3.4584 -0.0137
-15 12 12 1.3649 -0.0099
-15 12 13 -1.5711 0.0249
-15 12 14 -2.3875 -0.0315
-15 12 15 -1.4014 0.0184
-15 12 16 1.5809 0.0247
-15 12 17 -0.6164 -0.0642
-15 13 -13 0.5463 0.0128
-15 13 -12 0.7448 0.0297
-15 13 -11 0.8734 -0.0929
-15 13 -10 0.0003 -0.0615
-15 13 -9 -0.9834 0.0576
-15 13 -8 -2.1145 0.0150
-15 13 -7 2.7894 -0.0748
-15 13 -6 0.2150 0.0105
-15 13 -5 -1.7984 0.0043
-15 13 -4 -0.3510 0.0212
-15 13 -3 0.7959 0.0238
-15 13 -2 -0.0973 0.0347
-15 13 -1 2.0873 0.0168
-15 13 0 -3.6042 -0.0159
-15 13 1 3.8514 -0.0249
-15 13 2 2.6683 -0.0206
-15 13 3 0.2615 0.0741
-15 13 4 -5.5765 0.0314
-15 13 5 3.3128 -0.0059
-15 13 6 -2.0127 0.0382
-15 13 7 -1.5143 -0.0118
-15 13 8 -2.1886 -0.0154
-15 13 9 0.1283 -0.1193
-15 13 10 1.7266 0.0056
-15 13 11 -3.2491 0.0055
-15 13 12 0.6964 -0.0410
-15 13 13 0.2796 0.0580
-15 13 14 1.1255 0.0092
-15 13 15 -2.4845 -0.0233
-15 13 16 -0.9343 0.0722
-15 14 -11 -0.4044 -0.0634
-15 14 -10 -0.5123 -0.1666
-15 14 -9 -0.5290 -0.0446
-15 14 -8 0.9305 0.0510
-15 14 -7 -0.3982 0.0885
-15 14 -6 -0.0897 -0.0233
-15 14 -5 0.8546 -0.0244
-15 14 -4 -0.8843 -0.0067
-15 14 -3 0.8785 0.0188
-15 14 -2 0.8210 0.0533
-15 14 -1 1.7064 0.0089
-15 14 0 1.7182 -0.0392
-15 14 1 -1.3252 -0.0455
-15 14 2 1.2619 0.0264
-15 14 3 -2.4739 -0.0139
-15 14 4 -0.2129 -0.0352
-15 14 5 -0.3006 0.0271
-15 14 6 0.2469 0.0628
-15 14 7 -0.7926 0.1180
-15 14 8 -1.5307 -0.0460
-15 14 9 2.2089 -0.0842
-15 14 10 1.7006 -0.0638
-15 14 11 -2.3718 0.0594
-15 14 12 1.9157 -0.0392
-15 14 13 0.6049 -0.0062
-15 15 -8 -0.7361 -0.0132
-15 15 -7 1.1248 0.1222
-15 15 -6 2.6094 0.0956
-15 15 -5 -2.8667 -0.0433
-15 15 -4 0.9793 -0.0007
-15 15 -3 0.1312 -0.0160
-15 15 -2 0.6069 0.0027
-15 15 -1 -1.7357 -0.0066
-15 15 0 -2.5005 0.0586
-15 15 1 -3.7638 0.0546
-15 15 2 3.9653 0.0003
-15 15 3 -0.9822 -0.0102
-15 15 4 -0.7814 -0.0720
-15 15 5 0.2390 0.0109
-15 15 6 0.9581 -0.0240
-15 15 7 -0.2796 -0.0732
-15 15 8 -0.1993 0.0510
-15 15 9 0.7865 0.0150
-15 15 10 1.6328 -0.1982
-15 15 11 -1.2858 -0.0497
-15 16 -4 1.9989 -0.1235
-15 16 -3 -0.4121 -0.1507
-15 16 -2 -0.4665 0.1564
-15 16 -1 1.0536 0.1384
-15 16 0 0.4815 0.0315
-15 16 1 1.8984 -0.0186
-15 16 2 -2.4601 -0.0907
-15 16 3 0.9972 0.0356
-15 16 4 -1.0969 -0.0584
-15 16 5 0.1421 -0.1386
-15 16 6 -0.5462 0.1520
-14 0 -12 -7.4541 0.2930
-14 0 -10 13.9515 -0.0928
-14 0 -8 -7.4937 -0.2893
-14 0 -6 9.5946 0.3369
-14 0 -4 -12.5695 -0.2459
-14 0 -2 0.3984 -0.1012
-14 0 0 -9.2397 -0.0710
-14 0 2 5.7896 0.7258
-14 0 4 -9.2020 -0.7211
-14 0 6 4.6279 0.4441
-14 0 8 -3.0418 0.0284
-14 0 10 3.6847 0.2725
-14 0 12 -6.3365 -0.6551
-14 0 14 1.7170 0.5821
-14 0 16 -6.2094 -0.1809
-14 0 18 2.9749 -0.1065
-14 0 20 -1.9182 -0.1071
-14 0 22 -1.7828 0.3312
-14 0 24 -1.1943 -0.2731
-14 0 26 0.7442 0.1377
-14 1 -13 -3.6335 -0.0028
-14 1 -12 -2.3392 0.1114
-14 1 -11 -2.1395 -0.0766
-14 1 -10 -5.6844 -0.3024
-14 1 -9 -3.7721 0.2633
-14 1 -8 -1.2867 0.1926
-14 1 -7 1.6429 -0.1513
-14 1 -6 -2.0786 0.0207
-14 1 -5 -2.5765 0.0062
-14 1 -4 3.3059 -0.1265
-14 1 -3 8.3782 0.0704
-14 1 -2 9.5550 -0.1531
-14 1 -1 -1.4006 -0.0142
-14 1 0 5.1370 0.3664
-14 1 1 6.8676 -0.1818
-14 1 2 0.4326 -0.3401
-14 1 3 8.4313 0.1498
-14 1 4 -2.4692 -0.1352
-14 1 5 -1.0058 0.1174
-14 1 6 -8.9525 0.2503
-14 1 7 4.1390 -0.2023
-14 1 8 -0.2886 -0.0478
-14 1 9 -8.0597 -0.0671
-14 1 10 -9.1030 -0.2509
-14 1 11 -2.1269 0.1211
-14 1 12 -3.2562 0.1122
-14 1 13 -6.6629 -0.0082
-14 1 14 -0.3826 0.1245
-14 1 15 -11.4558 -0.2908
-14 1 16 -5.3048 -0.3178
-14 1 17 1.6040 0.2274
-14 1 18 -0.1269 0.1570
-14 1 19 -0.4158 -0.0278
-14 1 20 -0.1955 -0.0265
-14 1 21 -0.2481 -0.1086
-14 1 22 1.6076 0.0431
-14 1 23 -0.3548 -0.0447
-14 1 24 0.9117 -0.2684
-14 1 25 0.9630 0.1921
-14 1 26 1.7788 0.3339
-14 2 -13 8.2446 -0.0936
-14 2 -12 -4.1548 0.0548
-14 2 -11 -6.1943 0.1635
-14 2 -10 2.2464 -0.1080
-14 2 -9 6.4965 -0.0686
-14 2 -8 -4.6313 0.0889
-14 2 -7 -6.7092 -0.1013
-14 2 -6 4.8601 -0.0227
-14 2 -5 6.9282 0.2037
-14 2 -4 -4.5527 -0.0340
-14 2 -3 -4.3867 -0.1019
-14 2 -2 0.4931 -0.0792
-14 2 -1 1.3945 -0.0516
-14 2 0 -1.2604 0.1831
-14 2 1 0.1239 -0.0988
-14 2 2 0.9953 -0.1200
-14 2 3 -0.7013 0.3197
-14 2 4 -10.8175 0.0630
-14 2 5 -6.1473 -0.3035
-14 2 6 4.2248 -0.0448
-14 2 7 -5.5240 0.1209
-14 2 8 -5.3808 0.1279
-14 2 9 3.2277 -0.0147
-14 2 10 12.0159 -0.1314
-14 2 11 2.7468 0.2416
-14 2 12 -1.9519 0.0677
-14 2 13 4.1572 -0.3519
-14 2 14 7.1600 -0.0399
-14 2 15 -0.0148 0.2696
-14 2 16 -1.6878 0.0662
-14 2 17 -2.9706 -0.0619
-14 2 18 -0.5202 -0.0649
-14 2 19 2.9421 -0.0475
-14 2 20 -0.9669 0.1315
-14 2 21 2.2045 -0.1697
-14 2 22 -0.3560 -0.0394
-14 2 23 -0.0666 0.2707
-14 2 24 0.0229 -0.0141
-14 2 25 -0.5229 -0.2149
-14 2 26 0.0772 0.0456
-14 3 -13 -4.7553 0.0170
-14 3 -12 -3.3218 -0.0996
-14 3 -11 0.6727 -0.0303
-14 3 -10 0.0897 0.0548
-14 3 -9 -9.1365 -0.0799
-14 3 -8 1.3448 0.0237
-14 3 -7 7.6539 0.0759
-14 3 -6 2.0393 -0.0432
-14 3 -5 -6.9629 -0.0456
-14 3 -4 -6.5714 -0.0365
-14 3 -3 1.4243 0.0369
-14 3 -2 -0.4997 0.0855
-14 3 -1 -0.9953 -0.0893
-14 3 0 0.4992 -0.0127
-14 3 1 5.2346 0.0684
-14 3 2 -3.8993 -0.0786
-14 3 3 -2.0823 -0.0374
-14 3 4 7.7568 0.0694
-14 3 5 -0.0095 0.0822
-14 3 6 -3.9041 0.0375
-14 3 7 -4.2118 -0.0875
-14 3 8 3.6041 -0.0389
-14 3 9 3.2117 0.0394
-14 3 10 -1.1935 -0.0406
-14 3 11 2.7593 -0.0442
-14 3 12 -1.2864 0.1251
-14 3 13 -2.3477 0.0750
-14 3 14 -1.6014 0.0117
-14 3 15 -0.1453 -0.0433
-14 3 16 -9.4634 -0.0279
-14 3 17 2.4134 -0.0173
-14 3 18 0.9284 0.0179
-14 3 19 -0.8280 0.0531
-14 3 20 -1.1584 0.0167
-14 3 21 -1.1868 0.0037
-14 3 22 0.6117 -0.1073
-14 3 23 0.0945 -0.0312
-14 3 24 -0.1975 0.0162
-14 3 25 -0.4457 0.0364
-14 4 -13 5.7808 0.0472
-14 4 -12 3.0722 0.0558
-14 4 -11 -0.6890 -0.0832
-14 4 -10 1.3367 -0.0390
-14 4 -9 2.1867 -0.0229
-14 4 -8 5.3376 -0.0479
-14 4 -7 0.6405 0.0832
-14 4 -6 1.6497 0.0411
-14 4 -5 3.3619 -0.0484
-14 4 -4 5.0299 -0.0013
-14 4 -3 -3.6357 -0.0198
-14 4 -2 -0.1400 -0.0180
-14 4 -1 -11.2163 -0.0405
-14 4 0 1.5593 -0.0261
-14 4 1 0.7586 0.0621
-14 4 2 2.1790 0.0844
-14 4 3 2.0450 -0.0248
-14 4 4 -4.8084 -0.0537
-14 4 5 5.2689 -0.0335
-14 4 6 1.2387 -0.0175
-14 4 7 4.9759 -0.0232
-14 4 8 -14.2416 0.0923
-14 4 9 4.7697 0.0219
-14 4 10 2.8055 -0.0204
-14 4 11 9.2889 -0.0206
-14 4 12 -10.1977 -0.0426
-14 4 13 2.6539 -0.0186
-14 4 14 3.8584 0.0208
-14 4 15 3.2989 0.0196
-14 4 16 -1.7660 0.0559
-14 4 17 -0.2073 0.0356
-14 4 18 -2.2283 -0.0702
-14 4 19 -1.5314 -0.0143
-14 4 20 -0.6530 0.0230
-14 4 21 0.7093 -0.0156
-14 4 22 2.5088 -0.0065
-14 4 23 -1.7533 0.0766
-14 4 24 0.0725 0.0298
-14 4 25 -0.0218 -0.0291
-14 5 -13 5.1580 0.0225
-14 5 -12 -4.4370 0.0269
-14 5 -11 1.9582 -0.0826
-14 5 -10 2.1912 -0.0143
-14 5 -9 -1.9147 0.1475
-14 5 -8 -7.4197 0.0041
-14 5 -7 1.1309 -0.0736
-14 5 -6 10.8140 -0.0058
-14 5 -5 -5.9981 0.0489
-14 5 -4 -4.9022 -0.0101
-14 5 -3 0.7765 -0.0077
-14 5 -2 -0.2157 0.0343
-14 5 -1 -6.7107 0.0537
-14 5 0 -6.5890 -0.0256
-14 5 1 5.6491 -0.0914
-14 5 2 1.3572 0.0781
-14 5 3 0.0967 -0.0216
-14 5 4 4.4917 -0.0602
-14 5 5 5.9249 0.0066
-14 5 6 2.0630 0.0490
-14 5 7 -1.1722 -0.0398
-14 5 8 -1.8544 -0.0377
-14 5 9 1.0191 -0.0518
-14 5 10 0.2469 -0.0030
-14 5 11 4.5537 0.0032
-14 5 12 2.7411 -0.0384
-14 5 13 1.8361 0.0283
-14 5 14 1.2770 0.1144
-14 5 15 2.7782 -0.0833
-14 5 16 -3.1434 -0.0178
-14 5 17 -3.2943 0.1171
-14 5 18 3.8802 0.0398
-14 5 19 -1.8853 -0.0005
-14 5 20 0.5601 -0.0362
-14 5 21 -2.4991 -0.0245
-14 5 22 1.8683 0.0850
-14 5 23 0.9729 -0.0902
-14 5 24 0.2355 -0.0700
-14 5 25 -0.1610 0.0851
-14 6 -13 2.1174 -0.0275
-14 6 -12 3.4898 0.0614
-14 6 -11 -0.4210 0.0025
-14 6 -10 0.2275 -0.0684
-14 6 -9 -5.6414 -0.0462
-14 6 -8 -3.4998 0.0759
-14 6 -7 -5.2809 0.0620
-14 6 -6 -6.1552 -0.0319
-14 6 -5 -5.7931 0.0020
-14 6 -4 -0.3698 0.0189
-14 6 -3 5.8828 -0.0383
-14 6 -2 5.0855 -0.0571
-14 6 -1 -10.2397 0.0510
-14 6 0 -2.6081 0.0626
-14 6 1 4.4095 -0.0087
-14 6 2 8.6658 0.0053
-14 6 3 -4.4095 0.0129
-14 6 4 2.6704 -0.0111
-14 6 5 2.4160 -0.0087
-14 6 6 10.8624 0.0241
-14 6 7 0.3659 0.0000
-14 6 8 -3.4511 0.0522
-14 6 9 -7.4103 -0.0466
-14 6 10 1.0667 -0.0376
-14 6 11 2.8864 0.0721
-14 6 12 -3.6120 0.0159
-14 6 13 -1.7090 -0.0614
-14 6 14 1.9547 0.0237
-14 6 15 2.8517 0.0405
-14 6 16 -1.8047 0.0263
-14 6 17 1.7515 0.0266
-14 6 18 0.0007 -0.0010
-14 6 19 0.3701 0.0516
-14 6 20 -0.0770 -0.0598
-14 6 21 0.6264 -0.1193
-14 6 22 0.5628 0.0024
-14 6 23 0.0538 -0.0231
-14 6 24 0.5339 -0.1084
-14 7 -13 -0.7833 -0.0568
-14 7 -12 1.6134 -0.0458
-14 7 -11 -3.2466 0.0528
-14 7 -10 2.7842 0.0465
-14 7 -9 -2.5220 -0.0156
-14 7 -8 -2.0930 -0.0385
-14 7 -7 -6.3173 0.0216
-14 7 -6 1.1947 -0.0291
-14 7 -5 6.4912 -0.0262
-14 7 -4 -4.3156 0.0499
-14 7 -3 0.3976 0.0334
-14 7 -2 6.9100 -0.0266
-14 7 -1 1.7682 0.0099
-14 7 0 -6.7308 -0.0124
-14 7 1 -7.3425 -0.0179
-14 7 2 -5.4632 -0.0118
-14 7 3 -5.5753 0.0199
-14 7 4 1.6242 0.0117
-14 7 5 -1.4556 -0.0115
-14 7 6 0.6410 -0.0331
-14 7 7 2.2346 -0.0054
-14 7 8 -2.0738 0.0089
-14 7 9 -0.4466 -0.0021
-14 7 10 -4.3415 0.0124
-14 7 11 4.4201 0.0319
-14 7 12 -0.4776 -0.0272
-14 7 13 5.4740 -0.0426
-14 7 14 1.4497 -0.0167
-14 7 15 4.0434 0.0218
-14 7 16 -0.7658 0.0293
-14 7 17 -1.9532 0.0169
-14 7 18 0.9840 -0.0052
-14 7 19 2.7988 0.0187
-14 7 20 -2.0827 -0.0748
-14 7 21 -1.8546 -0.0820
-14 7 22 -0.0682 -0.1233
-14 7 23 -0.1478 -0.0489
-14 7 24 0.7975 -0.1616
-14 8 -13 -2.9085 0.0142
-14 8 -12 2.1719 0.0182
-14 8 -11 -0.8822 -0.0039
-14 8 -10 4.3799 0.0144
-14 8 -9 -2.4266 0.0013
-14 8 -8 -0.9478 -0.0285
-14 8 -7 5.4933 0.0299
-14 8 -6 -0.8033 0.0384
-14 8 -5 -5.6777 -0.0684
-14 8 -4 -4.2564 -0.0340
-14 8 -3 5.7490 0.0129
-14 8 -2 6.6698 -0.0057
-14 8 -1 0.3290 0.0138
-14 8 0 -11.4398 0.0263
-14 8 1 6.0800 0.0199
-14 8 2 2.9391 0.0149
-14 8 3 0.2593 -0.0734
-14 8 4 -6.2649 -0.0249
-14 8 5 3.7211 0.0556
-14 8 6 7.4926 0.0006
-14 8 7 2.7878 0.0180
-14 8 8 -0.5299 0.0759
-14 8 9 -1.0053 -0.0011
-14 8 10 -1.9895 -0.0469
-14 8 11 0.7510 -0.0275
-14 8 12 -1.2940 0.0227
-14 8 13 -3.0662 0.0384
-14 8 14 -0.2251 -0.0214
-14 8 15 -2.0056 -0.0148
-14 8 16 0.3404 0.0668
-14 8 17 -0.5637 0.0040
-14 8 18 0.4370 -0.0432
-14 8 19 -4.1185 0.0122
-14 8 20 -0.5684 0.0743
-14 8 21 0.3524 -0.0825
-14 8 22 -0.2609 -0.0703
-14 8 23 -0.5630 -0.1016
-14 9 -13 -1.8063 0.0198
-14 9 -12 0.9573 -0.0078
-14 9 -11 0.8213 0.0379
-14 9 -10 3.0965 0.0100
-14 9 -9 3.5736 -0.0095
-14 9 -8 0.8986 -0.0390
-14 9 -7 2.3478 -0.0869
-14 9 -6 -5.0825 0.0421
-14 9 -5 3.0221 0.0103
-14 9 -4 1.2531 -0.0071
-14 9 -3 -1.2821 -0.0058
-14 9 -2 -2.1857 0.0226
-14 9 -1 3.9271 -0.0006
-14 9 0 5.3963 -0.0205
-14 9 1 -3.3534 -0.0070
-14 9 2 -6.4640 0.0357
-14 9 3 -9.3435 0.0102
-14 9 4 3.2276 -0.0441
-14 9 5 -1.1205 0.0070
-14 9 6 -0.4266 -0.0110
-14 9 7 -0.6050 0.0231
-14 9 8 5.3905 0.0119
-14 9 9 -1.2522 -0.0132
-14 9 10 1.8626 0.0341
-14 9 11 -3.1059 -0.0170
-14 9 12 2.1010 -0.0339
-14 9 13 -5.0554 -0.0116
-14 9 14 4.0387 0.0306
-14 9 15 -0.6298 -0.0463
-14 9 16 3.0531 0.0293
-14 9 17 -1.9821 0.0204
-14 9 18 -0.4395 0.0696
-14 9 19 2.6576 -0.0172
-14 9 20 1.1156 -0.0504
-14 9 21 -0.5867 0.0293
-14 9 22 -0.6222 -0.0295
-14 10 -13 0.7149 0.0314
-14 10 -12 1.4029 0.0591
-14 10 -11 1.0795 0.0180
-14 10 -10 2.0578 -0.0720
-14 10 -9 1.1568 -0.0430
-14 10 -8 -2.1559 0.0577
-14 10 -7 1.9904 -0.0011
-14 10 -6 4.4124 -0.0567
-14 10 -5 -4.0585 0.0315
-14 10 -4 -8.7494 0.0077
-14 10 -3 -1.0556 -0.0360
-14 10 -2 1.7961 -0.0197
-14 10 -1 2.6625 0.0364
-14 10 0 -10.5482 0.0429
-14 10 1 3.3953 -0.0312
-14 10 2 3.3392 -0.0168
-14 10 3 -2.8701 -0.0143
-14 10 4 -3.1886 0.0163
-14 10 5 -1.4437 0.0179
-14 10 6 3.3255 -0.0286
-14 10 7 1.7234 0.0291
-14 10 8 0.7331 0.0279
-14 10 9 2.4764 -0.0109
-14 10 10 0.9324 0.0015
-14 10 11 -0.6701 -0.0051
-14 10 12 0.1135 -0.0024
-14 10 13 1.8559 0.0350
-14 10 14 -0.9629 0.0049
-14 10 15 -1.5805 -0.0422
-14 10 16 0.4058 0.0170
-14 10 17 1.4226 0.0266
-14 10 18 1.4327 0.0990
-14 10 19 0.1542 0.0602
-14 10 20 -1.4511 0.0711
-14 10 21 0.3033 0.0542
-14 11 -13 -0.9028 -0.0298
-14 11 -12 1.2278 0.0123
-14 11 -11 -0.5453 0.0601
-14 11 -10 0.8550 -0.0087
-14 11 -9 -1.3035 -0.0909
-14 11 -8 0.7155 -0.0115
-14 11 -7 2.2719 0.0310
-14 11 -6 -0.9528 0.0107
-14 11 -5 -2.0810 0.0200
-14 11 -4 1.4682 0.0019
-14 11 -3 2.1483 0.0011
-14 11 -2 -1.0097 -0.0291
-14 11 -1 0.5279 -0.0313
-14 11 0 5.2441 -0.0131
-14 11 1 10.9284 0.0172
-14 11 2 -0.2021 0.0083
-14 11 3 -0.4641 0.0050
-14 11 4 -2.7873 0.0029
-14 11 5 6.6151 -0.0272
-14 11 6 -5.9894 -0.0022
-14 11 7 -1.7155 0.0210
-14 11 8 -0.1822 0.0235
-14 11 9 -2.5778 -0.0213
-14 11 10 -3.0778 -0.0250
-14 11 11 -0.7364 -0.0017
-14 11 12 0.4178 -0.0324
-14 11 13 -1.0323 -0.0486
-14 11 14 0.0072 0.0205
-14 11 15 0.5456 0.0349
-14 11 16 -0.4645 -0.0138
-14 11 17 -0.7653 -0.0394
-14 11 18 -1.6143 0.1036
-14 11 19 -0.6542 0.0751
-14 11 20 1.4992 0.0714
-14 12 -13 1.0715 -0.0824
-14 12 -12 1.4529 -0.0480
-14 12 -11 1.6969 -0.0019
-14 12 -10 -0.8438 0.0082
-14 12 -9 -2.2061 0.0140
-14 12 -8 0.0255 0.0153
-14 12 -7 2.0963 0.0421
-14 12 -6 1.6000 0.0003
-14 12 -5 2.9709 -0.0181
-14 12 -4 -5.4260 -0.0100
-14 12 -3 0.1181 0.0098
-14 12 -2 1.6919 0.0010
-14 12 -1 0.9973 -0.0059
-14 12 0 0.1773 -0.0396
-14 12 1 -0.4023 -0.0039
-14 12 2 7.5946 -0.0038
-14 12 3 -3.6458 -0.0314
-14 12 4 -2.8810 0.0195
-14 12 5 -0.4223 0.0235
-14 12 6 2.5607 0.0039
-14 12 7 -3.9037 0.0189
-14 12 8 0.7156 0.0075
-14 12 9 1.7076 0.0362
-14 12 10 3.4761 -0.0079
-14 12 11 -2.9966 -0.0826
-14 12 12 3.7099 0.0263
-14 12 13 1.9948 0.0437
-14 12 14 2.9058 -0.0356
-14 12 15 -1.9430 0.0199
-14 12 16 0.5725 -0.0078
-14 12 17 2.8505 0.0254
-14 12 18 1.3908 0.0071
-14 13 -13 -0.3108 -0.1023
-14 13 -12 -2.1033 -0.0438
-14 13 -11 0.8694 0.0504
-14 13 -10 0.3018 -0.0047
-14 13 -9 -0.3964 -0.0046
-14 13 -8 -0.5046 -0.0118
-14 13 -7 1.3116 -0.0036
-14 13 -6 0.9309 0.0461
-14 13 -5 -1.6016 0.0265
-14 13 -4 1.6183 0.0294
-14 13 -3 -0.3846 -0.0355
-14 13 -2 2.9819 -0.0128
-14 13 -1 -1.2157 -0.0347
-14 13 0 -0.9253 -0.0205
-14 13 1 1.6736 0.0251
-14 13 2 1.8427 0.0533
-14 13 3 -2.7822 0.0082
-14 13 4 -1.5729 -0.0349
-14 13 5 2.6440 -0.0641
-14 13 6 -0.2963 -0.0352
-14 13 7 -6.7075 0.0030
-14 13 8 1.2685 0.0003
-14 13 9 1.1380 -0.0235
-14 13 10 -0.6802 0.0221
-14 13 11 0.2168 0.0022
-14 13 12 0.6924 -0.0564
-14 13 13 1.3639 0.0260
-14 13 14 -2.6375 -0.0425
-14 13 15 -0.4833 -0.0018
-14 13 16 0.4395 -0.0402
-14 13 17 -1.1853 -0.0843
-14 14 -13 -0.7591 0.0096
-14 14 -12 0.0100 -0.0927
-14 14 -11 0.0994 -0.0154
-14 14 -10 1.7015 0.0316
-14 14 -9 -1.7035 0.0386
-14 14 -8 -0.6218 0.0477
-14 14 -7 1.9164 0.0080
-14 14 -6 0.6317 -0.0233
-14 14 -5 1.2291 -0.0179
-14 14 -4 1.0533 0.0221
-14 14 -3 1.1886 -0.0626
-14 14 -2 5.0618 -0.0497
-14 14 -1 1.4349 -0.0017
-14 14 0 -2.5790 0.0146
-14 14 1 3.4624 -0.0182
-14 14 2 -1.1174 -0.0576
-14 14 3 2.2125 0.0332
-14 14 4 -6.6184 0.0602
-14 14 5 0.4396 -0.0775
-14 14 6 -1.0805 -0.0833
-14 14 7 -0.1308 -0.0161
-14 14 8 -3.1991 0.0615
-14 14 9 3.0849 0.0702
-14 14 10 1.3211 0.0609
-14 14 11 0.2483 0.0645
-14 14 12 -2.5967 -0.0172
-14 14 13 3.2593 0.0664
-14 14 14 0.5940 0.0383
-14 14 15 0.3917 -0.0406
-14 15 -10 1.1614 0.0819
-14 15 -9 0.8182 -0.0152
-14 15 -8 1.0994 0.0688
-14 15 -7 0.2122 0.0555
-14 15 -6 0.5877 0.0570
-14 15 -5 0.2042 -0.0368
-14 15 -4 0.5079 -0.0996
-14 15 -3 0.7142 0.1070
-14 15 -2 -2.1157 0.0238
-14 15 -1 -0.5631 -0.0874
-14 15 0 -0.4294 0.0418
-14 15 1 -2.6771 0.0017
-14 15 2 -1.0494 -0.0103
-14 15 3 0.3254 0.0074
-14 15 4 -1.2606 -0.0750
-14 15 5 2.7507 0.0248
-14 15 6 4.2771 0.0123
-14 15 7 1.2686 -0.1207
-14 15 8 -1.5142 -0.0311
-14 15 9 2.7390 -0.0165
-14 15 10 0.4571 -0.0873
-14 15 11 0.3119 0.0351
-14 15 12 -0.1455 0.0710
-14 15 13 2.0114 -0.0348
-14 16 -7 0.3411 -0.1047
-14 16 -6 -1.0357 0.0125
-14 16 -5 -0.4339 0.0721
-14 16 -4 -0.9362 -0.0900
-14 16 -3 -1.8268 0.0870
-14 16 -2 1.4044 0.0502
-14 16 -1 0.6122 -0.0488
-14 16 0 -0.1674 -0.0484
-14 16 1 -0.0933 -0.0253
-14 16 2 2.2536 -0.0015
-14 16 3 -2.0415 0.0202
-14 16 4 -0.2621 0.0421
-14 16 5 -0.7780 0.0362
-14 16 6 -0.6341 0.0585
-14 16 7 -1.2621 -0.1127
-14 16 8 0.5176 -0.0992
-14 16 9 -0.3435 0.0631
-14 17 -1 -2.5408 -0.0462
-14 17 0 2.1804 -0.0706
-14 17 1 -0.4324 0.0075
-13 0 -11 3.2436 -0.2975
-13 0 -9 2.3677 0.1233
-13 0 -7 0.6713 0.0086
-13 0 -5 -4.1206 -0.3375
-13 0 -3 2.6663 0.0579
-13 0 -1 -6.9114 0.1117
-13 0 1 -4.4079 -0.1462
-13 0 3 9.4699 -0.3494
-13 0 5 -9.3433 0.6962
-13 0 7 4.4883 -0.4532
-13 0 9 1.9104 -0.0527
-13 0 11 4.7845 -0.0722
-13 0 13 5.6603 0.5824
-13 0 15 4.9747 -0.8020
-13 0 17 -0.9978 0.4139
-13 0 19 -0.8011 -0.0133
-13 0 21 1.5386 0.1377
-13 0 23 0.4569 -0.3174
-13 0 25 0.3332 0.4024
-13 1 -12 -8.2198 0.1572
-13 1 -11 -7.0591 -0.0570
-13 1 -10 6.2200 -0.0162
-13 1 -9 -2.8805 0.3081
-13 1 -8 -8.0491 -0.1303
-13 1 -7 -5.3810 -0.3345
-13 1 -6 8.5078 0.1817
-13 1 -5 0.7304 0.2003
-13 1 -4 -4.2293 0.0148
-13 1 -3 -2.8152 -0.0095
-13 1 -2 10.3256 -0.0652
-13 1 -1 6.9365 0.1075
-13 1 0 -2.2905 0.0287
-13 1 1 6.4218 -0.4877
-13 1 2 5.7028 0.3456
-13 1 3 -2.2453 0.4717
-13 1 4 -6.6021 -0.2278
-13 1 5 -0.7516 -0.1985
-13 1 6 12.5832 0.0251
-13 1 7 -0.9096 -0.1286
-13 1 8 -9.4099 0.1459
-13 1 9 1.0534 -0.0680
-13 1 10 6.5835 0.0989
-13 1 11 0.9553 0.3113
-13 1 12 -11.8477 -0.3044
-13 1 13 -3.2244 -0.3703
-13 1 14 5.2813 0.1434
-13 1 15 5.5988 0.0498
-13 1 16 -10.7156 0.1473
-13 1 17 1.3575 0.1240
-13 1 18 -2.0471 -0.2578
-13 1 19 -1.3469 0.0189
-13 1 20 1.4837 0.0047
-13 1 21 0.6331 -0.1877
-13 1 22 1.1260 0.0206
-13 1 23 2.1004 0.1896
-13 1 24 -0.5110 -0.0784
-13 1 25 0.4960 0.0782
-13 1 26 2.2844 -0.0085
-13 1 27 0.8353 -0.3986
-13 2 -12 5.7318 0.0793
-13 2 -11 4.8667 -0.0244
-13 2 -10 -2.6684 -0.1348
-13 2 -9 -5.6685 0.0335
-13 2 -8 0.9868 0.1244
-13 2 -7 0.8991 -0.0566
-13 2 -6 2.3604 0.0240
-13 2 -5 -5.0436 0.0257
-13 2 -4 2.5838 -0.1641
-13 2 -3 1.9923 0.0632
-13 2 -2 4.3533 0.0295
-13 2 -1 -8.8818 -0.0268
-13 2 0 5.7534 0.0720
-13 2 1 -11.7986 -0.1458
-13 2 2 0.4218 -0.0289
-13 2 3 1.1851 0.1566
-13 2 4 6.8389 -0.2140
-13 2 5 -3.6902 -0.0367
-13 2 6 -8.2080 0.2618
-13 2 7 4.4350 0.0194
-13 2 8 -6.4235 -0.0678
-13 2 9 1.6555 -0.1146
-13 2 10 -4.3526 -0.0395
-13 2 11 7.1385 0.1410
-13 2 12 -3.3303 -0.0974
-13 2 13 9.6571 -0.0823
-13 2 14 -0.2528 0.3871
-13 2 15 5.2627 0.0531
-13 2 16 2.1307 -0.3205
-13 2 17 2.8827 -0.0504
-13 2 18 1.1043 0.1182
-13 2 19 0.1349 0.1194
-13 2 20 -0.1028 0.0849
-13 2 21 -0.1124 -0.0788
-13 2 22 3.3597 0.1242
-13 2 23 1.4916 0.0751
-13 2 24 0.9737 -0.2835
-13 2 25 -1.5929 -0.0591
-13 2 26 -0.1255 0.1598
-13 3 -12 -5.5502 -0.0323
-13 3 -11 -2.0241 0.1082
-13 3 -10 -0.8294 0.0132
-13 3 -9 8.0422 -0.0931
-13 3 -8 -2.9670 0.1221
-13 3 -7 -1.1136 0.0415
-13 3 -6 4.1889 -0.0780
-13 3 -5 0.2797 0.0364
-13 3 -4 1.7898 0.0332
-13 3 -3 -2.7524 0.0408
-13 3 -2 -0.9225 -0.0443
-13 3 -1 -5.9852 -0.1022
-13 3 0 -7.7109 0.0959
-13 3 1 2.2834 0.0239
-13 3 2 5.3012 -0.0422
-13 3 3 -1.5545 0.0855
-13 3 4 -9.3325 0.0598
-13 3 5 2.4385 -0.1299
-13 3 6 12.9283 -0.0961
-13 3 7 8.2961 0.0092
-13 3 8 -10.3303 0.0949
-13 3 9 0.8403 0.0252
-13 3 10 10.4169 -0.0932
-13 3 11 7.7482 0.0864
-13 3 12 -3.2670 0.0563
-13 3 13 -2.6352 -0.0689
-13 3 14 4.1710 -0.0378
-13 3 15 6.6374 0.0165
-13 3 16 1.9208 0.0754
-13 3 17 0.2191 0.0245
-13 3 18 5.6765 -0.0666
-13 3 19 -4.2382 0.0512
-13 3 20 0.6629 0.0211
-13 3 21 -1.1170 -0.0828
-13 3 22 -1.4186 -0.0088
-13 3 23 -1.0658 0.0994
-13 3 24 -1.7960 0.0677
-13 3 25 -0.6416 -0.0393
-13 3 26 -0.0500 -0.0687
-13 4 -12 -0.1594 -0.0271
-13 4 -11 7.0772 -0.0920
-13 4 -10 12.6166 0.1541
-13 4 -9 -2.4657 0.0692
-13 4 -8 -1.3841 -0.0724
-13 4 -7 7.7339 0.0308
-13 4 -6 0.9977 -0.0384
-13 4 -5 -2.9569 -0.0219
-13 4 -4 -1.3829 0.0308
-13 4 -3 9.0070 -0.0054
-13 4 -2 5.8155 0.0492
-13 4 -1 -5.0161 0.0577
-13 4 0 -0.3792 -0.0314
-13 4 1 -4.4619 -0.0320
-13 4 2 -1.6889 -0.0406
-13 4 3 -2.1076 -0.0701
-13 4 4 4.8884 0.0126
-13 4 5 1.7961 0.0782
-13 4 6 0.1463 0.0003
-13 4 7 2.4126 -0.0766
-13 4 8 2.3712 -0.0210
-13 4 9 -6.5891 -0.0610
-13 4 10 0.5457 -0.0483
-13 4 11 -3.8744 -0.0318
-13 4 12 -3.3536 -0.0054
-13 4 13 -4.5360 0.0716
-13 4 14 6.0117 -0.0374
-13 4 15 -1.4417 -0.0706
-13 4 16 0.8112 0.0111
-13 4 17 1.8599 0.0303
-13 4 18 1.8190 -0.0541
-13 4 19 0.2540 0.0379
-13 4 20 -0.2953 0.0218
-13 4 21 -0.0534 0.0269
-13 4 22 -0.2209 0.0271
-13 4 23 2.5705 -0.0409
-13 4 24 0.3774 -0.0921
-13 4 25 0.1851 -0.0176
-13 4 26 -0.2570 -0.1239
-13 5 -12 6.2191 0.0196
-13 5 -11 -5.0998 -0.0430
-13 5 -10 1.7927 0.0432
-13 5 -9 0.2627 0.0690
-13 5 -8 -2.9157 -0.0816
-13 5 -7 0.2477 -0.0364
-13 5 -6 -3.0083 0.1113
-13 5 -5 -3.8500 0.0288
-13 5 -4 -5.6249 0.0059
-13 5 -3 11.3818 -0.0205
-13 5 -2 3.0119 0.0376
-13 5 -1 -5.3338 -0.0065
-13 5 0 -9.0874 -0.0455
-13 5 1 0.5853 0.0314
-13 5 2 5.0959 0.0845
-13 5 3 -2.0189 -0.0446
-13 5 4 -6.5378 -0.0188
-13 5 5 -1.8477 0.0393
-13 5 6 5.6656 0.0052
-13 5 7 10.7178 -0.0770
-13 5 8 -1.8653 0.0304
-13 5 9 -2.8242 0.0463
-13 5 10 0.6352 0.0221
-13 5 11 3.7333 -0.0280
-13 5 12 -1.3380 -0.0582
-13 5 13 -0.2388 0.0330
-13 5 14 1.5747 -0.0128
-13 5 15 3.3159 -0.1063
-13 5 16 1.7723 0.0544
-13 5 17 0.6811 0.0228
-13 5 18 1.7269 -0.1013
-13 5 19 2.5352 0.0528
-13 5 20 -2.7027 0.0470
-13 5 21 2.1138 -0.0178
-13 5 22 -0.6730 0.0605
-13 5 23 -0.0678 -0.0474
-13 5 24 0.0770 0.0343
-13 5 25 -0.7917 0.0068
-13 5 26 1.1830 -0.1264
-13 6 -12 -5.3626 -0.0039
-13 6 -11 -1.7577 -0.0212
-13 6 -10 2.3598 -0.0184
-13 6 -9 6.4253 0.0553
-13 6 -8 -11.3381 0.0559
-13 6 -7 -0.6572 -0.1015
-13 6 -6 3.3017 -0.0820
-13 6 -5 -7.6011 0.0252
-13 6 -4 -8.5752 0.0458
-13 6 -3 -1.3606 -0.0239
-13 6 -2 9.2997 0.0114
-13 6 -1 6.4673 0.0475
-13 6 0 -1.2858 -0.0223
-13 6 1 0.0249 -0.0927
-13 6 2 -4.1795 0.0245
-13 6 3 2.8961 0.0284
-13 6 4 -4.6144 0.0156
-13 6 5 -1.4473 -0.0005
-13 6 6 -5.0655 -0.0027
-13 6 7 3.6512 -0.0194
-13 6 8 2.2698 -0.0280
-13 6 9 -3.4726 -0.0575
-13 6 10 -0.4321 0.0624
-13 6 11 -1.2225 0.0277
-13 6 12 -4.0102 -0.0843
-13 6 13 -7.4820 -0.0224
-13 6 14 2.4840 0.0981
-13 6 15 -2.4789 -0.0523
-13 6 16 -3.4774 -0.0627
-13 6 17 -0.8512 -0.0088
-13 6 18 4.0168 0.0108
-13 6 19 -0.3027 0.0072
-13 6 20 0.8896 -0.0290
-13 6 21 -0.3571 0.0059
-13 6 22 -1.4921 0.1279
-13 6 23 1.2991 0.0148
-13 6 24 -0.3740 -0.0258
-13 6 25 0.1585 -0.0265
-13 7 -12 0.1472 0.0174
-13 7 -11 2.1865 0.0777
-13 7 -10 -6.2671 0.0034
-13 7 -9 2.6396 -0.1078
-13 7 -8 -1.6090 0.0155
-13 7 -7 4.2631 0.0453
-13 7 -6 3.8377 -0.0385
-13 7 -5 -0.7266 -0.0260
-13 7 -4 -9.3039 0.0671
-13 7 -3 5.9082 0.0012
-13 7 -2 11.8414 -0.0532
-13 7 -1 1.0894 0.0089
-13 7 0 -4.7818 0.0104
-13 7 1 2.2918 0.0321
-13 7 2 7.6210 0.0337
-13 7 3 -7.0429 -0.0263
-13 7 4 -9.1226 -0.0180
-13 7 5 0.1679 -0.0336
-13 7 6 -1.8730 0.0054
-13 7 7 0.7928 0.0268
-13 7 8 4.5102 0.0121
-13 7 9 -3.0014 -0.0542
-13 7 10 6.5626 0.0054
-13 7 11 -8.8784 -0.0285
-13 7 12 3.6253 -0.0400
-13 7 13 -6.5020 -0.0104
-13 7 14 3.2021 0.0253
-13 7 15 -3.8871 -0.0154
-13 7 16 2.8698 -0.0164
-13 7 17 1.6698 -0.0852
-13 7 18 -0.8125 -0.0734
-13 7 19 0.2685 0.0177
-13 7 20 -0.2415 0.0138
-13 7 21 1.9008 0.0535
-13 7 22 -0.8127 0.0298
-13 7 23 -0.2245 0.0968
-13 7 24 0.6476 0.0739
-13 8 -12 -2.8175 -0.0396
-13 8 -11 2.7053 -0.0281
-13 8 -10 -0.8166 0.0668
-13 8 -9 8.3094 -0.0041
-13 8 -8 2.9471 -0.0784
-13 8 -7 0.0533 0.0239
-13 8 -6 4.2871 -0.0065
-13 8 -5 4.4822 -0.0318
-13 8 -4 -2.3404 0.0170
-13 8 -3 -7.5749 0.0356
-13 8 -2 -6.6877 -0.0057
-13 8 -1 4.9004 0.0175
-13 8 0 4.2191 -0.0258
-13 8 1 -0.8640 -0.0350
-13 8 2 -1.8833 -0.0155
-13 8 3 0.1537 0.0155
-13 8 4 5.0938 0.0406
-13 8 5 -4.7505 0.0454
-13 8 6 -4.5728 -0.0676
-13 8 7 -5.9359 -0.0193
-13 8 8 5.6643 -0.0027
-13 8 9 -2.9868 -0.0310
-13 8 10 4.5653 0.0013
-13 8 11 3.9419 0.0203
-13 8 12 -0.7624 -0.0058
-13 8 13 -2.9665 -0.0065
-13 8 14 -1.1829 -0.0543
-13 8 15 5.5755 -0.0137
-13 8 16 -3.9746 0.0135
-13 8 17 -1.6341 -0.0661
-13 8 18 -0.1265 0.0108
-13 8 19 3.3276 0.0213
-13 8 20 -2.7638 0.0328
-13 8 21 1.4015 0.0189
-13 8 22 -0.9883 0.0961
-13 8 23 -0.8798 0.0584
-13 8 24 0.0786 0.1188
-13 9 -12 -2.2159 0.0114
-13 9 -11 2.3244 -0.0590
-13 9 -10 0.3899 -0.0254
-13 9 -9 -4.0366 0.0353
-13 9 -8 -0.6057 -0.0282
-13 9 -7 3.8664 -0.0123
-13 9 -6 8.8763 0.0748
-13 9 -5 3.2762 -0.0106
-13 9 -4 -4.4027 -0.0648
-13 9 -3 -1.2757 0.0201
-13 9 -2 3.5587 0.0316
-13 9 -1 -0.3485 -0.0237
-13 9 0 -3.1091 -0.0070
-13 9 1 5.7861 0.0094
-13 9 2 9.9527 0.0085
-13 9 3 5.2698 -0.0329
-13 9 4 -9.6864 -0.0067
-13 9 5 2.2400 0.0641
-13 9 6 -0.6099 -0.0098
-13 9 7 -2.4103 -0.0291
-13 9 8 0.2162 0.0005
-13 9 9 0.1122 -0.0024
-13 9 10 3.0040 0.0256
-13 9 11 -3.1229 -0.0294
-13 9 12 -5.5430 -0.0177
-13 9 13 1.9402 0.0577
-13 9 14 -3.2103 -0.0130
-13 9 15 -1.6112 -0.0382
-13 9 16 -3.8661 0.0215
-13 9 17 4.2288 -0.0329
-13 9 18 -0.2124 -0.0448
-13 9 19 -1.4617 -0.0288
-13 9 20 1.3645 -0.0243
-13 9 21 1.5417 0.0689
-13 9 22 0.9871 0.0285
-13 9 23 -0.4274 0.0469
-13 10 -12 -1.9419 -0.0106
-13 10 -11 2.3952 -0.0270
-13 10 -10 -2.2334 -0.0094
-13 10 -9 -1.3199 0.0331
-13 10 -8 0.3639 0.0185
-13 10 -7 1.0902 -0.0734
-13 10 -6 -0.7212 0.0043
-13 10 -5 1.7934 0.0551
-13 10 -4 0.3844 -0.0090
-13 10 -3 1.7551 -0.0151
-13 10 -2 -8.5920 0.0142
-13 10 -1 -7.8893 0.0137
-13 10 0 3.8011 -0.0299
-13 10 1 1.5748 -0.0445
-13 10 2 -0.8074 0.0164
-13 10 3 -1.3548 0.0416
-13 10 4 4.7927 0.0283
-13 10 5 6.9140 -0.0324
-13 10 6 -0.8989 -0.0364
-13 10 7 -5.2696 -0.0157
-13 10 8 0.7928 -0.0317
-13 10 9 -2.8490 -0.0284
-13 10 10 1.1758 0.0521
-13 10 11 0.5616 0.0042
-13 10 12 7.0684 -0.0546
-13 10 13 -2.5101 -0.0255
-13 10 14 3.8946 0.0064
-13 10 15 2.2360 0.0236
-13 10 16 4.5237 -0.0063
-13 10 17 -2.2028 0.0063
-13 10 18 0.1930 -0.0244
-13 10 19 3.5816 -0.0295
-13 10 20 0.8006 -0.0464
-13 10 21 0.5933 -0.0190
-13 10 22 0.7063 0.0028
-13 11 -12 -2.7106 -0.0049
-13 11 -11 0.3152 0.0068
-13 11 -10 -1.1052 -0.0519
-13 11 -9 -3.1985 -0.0068
-13 11 -8 -3.3634 0.0865
-13 11 -7 -1.4799 0.0441
-13 11 -6 4.5233 -0.0440
-13 11 -5 0.3949 -0.0134
-13 11 -4 1.5208 0.0246
-13 11 -3 -0.9590 -0.0194
-13 11 -2 7.1563 0.0196
-13 11 -1 -1.6308 -0.0306
-13 11 0 -6.2037 0.0153
-13 11 1 5.0562 -0.0054
-13 11 2 6.8843 -0.0233
-13 11 3 4.2743 -0.0371
-13 11 4 -0.8614 0.0188
-13 11 5 2.6390 0.0078
-13 11 6 0.7585 0.0104
-13 11 7 -4.9988 0.0162
-13 11 8 -3.3013 0.0161
-13 11 9 0.0659 0.0047
-13 11 10 -1.3788 0.0064
-13 11 11 1.2080 -0.0079
-13 11 12 -5.7251 -0.0154
-13 11 13 5.4410 0.0296
-13 11 14 -0.8213 0.0271
-13 11 15 0.3877 0.0251
-13 11 16 -4.0206 -0.0395
-13 11 17 1.0792 -0.0505
-13 11 18 0.3725 0.0019
-13 11 19 -1.9782 -0.0511
-13 11 20 -0.8714 -0.0183
-13 11 21 0.6039 -0.0820
-13 12 -12 0.2711 -0.0079
-13 12 -11 0.0765 0.0065
-13 12 -10 2.4089 0.0240
-13 12 -9 -2.1904 0.0145
-13 12 -8 -0.5395 -0.0063
-13 12 -7 -2.6319 0.0016
-13 12 -6 -0.0279 0.0087
-13 12 -5 -2.2837 0.0052
-13 12 -4 2.1182 0.0010
-13 12 -3 3.5071 0.0136
-13 12 -2 4.5386 0.0138
-13 12 -1 -4.6743 -0.0303
-13 12 0 -1.7869 -0.0301
-13 12 1 2.4865 0.0017
-13 12 2 -0.2409 0.0273
-13 12 3 -1.3905 -0.0040
-13 12 4 -2.9899 0.0107
-13 12 5 5.2766 -0.0274
-13 12 6 -1.1013 -0.0107
-13 12 7 0.7344 -0.0008
-13 12 8 -3.1617 -0.0052
-13 12 9 4.3204 -0.0178
-13 12 10 -1.4341 0.0069
-13 12 11 3.2631 0.0386
-13 12 12 0.0908 0.0519
-13 12 13 2.5806 0.0125
-13 12 14 -3.2772 -0.0137
-13 12 15 3.6291 0.0195
-13 12 16 1.4717 0.0700
-13 12 17 1.9450 0.0037
-13 12 18 -2.7962 -0.0318
-13 12 19 -0.2854 -0.0309
-13 13 -12 -1.0389 0.0169
-13 13 -11 1.1839 -0.0201
-13 13 -10 1.1148 0.0239
-13 13 -9 -0.9840 0.0365
-13 13 -8 -0.0977 0.0145
-13 13 -7 -1.6512 0.0114
-13 13 -6 4.2984 0.0125
-13 13 -5 -3.9775 -0.0251
-13 13 -4 -0.1209 -0.0631
-13 13 -3 3.5305 0.0038
-13 13 -2 1.4686 0.0642
-13 13 -1 1.5639 0.0219
-13 13 0 -5.2463 0.0075
-13 13 1 -2.1431 -0.0072
-13 13 2 4.0079 -0.0116
-13 13 3 -2.6542 -0.0436
-13 13 4 -2.3108 -0.0025
-13 13 5 2.8768 0.0707
-13 13 6 5.3782 0.0093
-13 13 7 -2.4007 -0.0279
-13 13 8 -3.8961 -0.0439
-13 13 9 3.4703 -0.0333
-13 13 10 -0.4344 0.0127
-13 13 11 -1.3858 -0.0071
-13 13 12 -1.2940 -0.0098
-13 13 13 0.5454 0.0155
-13 13 14 1.1337 0.0267
-13 13 15 -1.1660 0.0049
-13 13 16 -0.5148 -0.0008
-13 13 17 -1.7709 -0.0306
-13 13 18 1.2872 -0.0111
-13 14 -12 -2.5738 0.0305
-13 14 -11 0.9243 -0.0461
-13 14 -10 -0.4260 -0.0433
-13 14 -9 2.0192 0.0305
-13 14 -8 0.5058 0.0016
-13 14 -7 -0.6367 -0.0193
-13 14 -6 -1.6695 -0.0082
-13 14 -5 -1.6029 -0.0093
-13 14 -4 -0.0038 -0.0070
-13 14 -3 -2.5100 0.0135
-13 14 -2 4.0681 0.0087
-13 14 -1 1.5765 0.0822
-13 14 0 -1.4340 -0.0248
-13 14 1 -0.6426 -0.0635
-13 14 2 2.3739 0.0097
-13 14 3 -2.4279 0.0163
-13 14 4 -0.2111 -0.0025
-13 14 5 -0.6908 -0.0108
-13 14 6 1.9512 0.0262
-13 14 7 -0.9769 0.0372
-13 14 8 -0.3894 -0.0036
-13 14 9 -1.1177 -0.0799
-13 14 10 2.0544 0.0109
-13 14 11 -1.7338 0.0085
-13 14 12 -0.0579 -0.0533
-13 14 13 -0.7127 -0.0104
-13 14 14 -1.4073 -0.0286
-13 14 15 -2.7742 0.0107
-13 14 16 1.5854 0.0222
-13 15 -12 -0.2936 0.1559
-13 15 -11 -0.1275 -0.0884
-13 15 -10 0.3996 -0.0230
-13 15 -9 -0.7798 0.0044
-13 15 -8 -0.8298 0.0123
-13 15 -7 -0.5702 -0.0219
-13 15 -6 4.1236 0.0323
-13 15 -5 -0.9805 0.0279
-13 15 -4 -4.7455 -0.0333
-13 15 -3 0.0976 -0.0302
-13 15 -2 1.9336 0.0641
-13 15 -1 -4.5381 0.0236
-13 15 0 -1.0273 -0.0092
-13 15 1 -1.8519 -0.0356
-13 15 2 1.5321 -0.0280
-13 15 3 0.0779 -0.0447
-13 15 4 -2.7891 -0.0069
-13 15 5 1.7706 0.0050
-13 15 6 3.9822 0.0926
-13 15 7 2.2130 0.0268
-13 15 8 -2.8896 0.0134
-13 15 9 2.2584 0.0609
-13 15 10 0.1521 -0.0960
-13 15 11 0.1563 -0.0006
-13 15 12 -2.7946 0.0083
-13 15 13 2.2094 -0.0415
-13 15 14 1.1114 -0.0056
-13 16 -9 -1.6869 -0.0448
-13 16 -8 0.9281 0.0104
-13 16 -7 -0.0189 0.0431
-13 16 -6 -1.6704 0.0956
-13 16 -5 -1.8907 0.0101
-13 16 -4 0.5084 -0.0535
-13 16 -3 -1.9342 -0.0065
-13 16 -2 -4.8885 0.0540
-13 16 -1 1.6863 0.0128
-13 16 0 -0.9980 -0.0314
-13 16 1 1.3282 0.0508
-13 16 2 -0.6866 -0.0029
-13 16 3 0.2434 -0.0025
-13 16 4 -1.7872 -0.0377
-13 16 5 -1.9197 -0.0371
-13 16 6 -1.3901 0.0262
-13 16 7 0.7623 0.0533
-13 16 8 -0.9374 -0.0104
-13 16 9 -0.5860 -0.0193
-13 16 10 0.4410 -0.0083
-13 16 11 -1.1091 -0.0667
-13 17 -5 3.3408 0.0500
-13 17 -4 -0.7850 0.0523
-13 17 -3 -0.4477 -0.1629
-13 17 -2 2.6013 0.0103
-13 17 -1 0.5340 0.1480
-13 17 0 0.5914 -0.0226
-13 17 1 2.0928 -0.0113
-13 17 2 1.7907 0.0267
-13 17 3 0.3546 0.0451
-13 17 4 -0.4998 0.0147
-13 17 5 0.2393 -0.0829
-13 17 6 1.5867 -0.0529
-13 17 7 -0.6073 0.1596
-13 17 8 -0.3970 -0.0089
-12 0 -10 5.4000 0.3923
-12 0 -8 -13.4271 -0.3114
-12 0 -6 11.7660 0.0961
-12 0 -4 -8.7570 0.1476
-12 0 -2 7.7857 -0.2500
-12 0 0 14.2820 -0.2609
-12 0 2 17.7669 0.4020
-12 0 4 -5.4784 0.0810
-12 0 6 12.3791 -0.5246
-12 0 8 -13.4542 0.3509
-12 0 10 9.9534 0.2083
-12 0 12 -11.3136 -0.1905
-12 0 14 0.6451 -0.2351
-12 0 16 1.8523 0.6783
-12 0 18 1.0690 -0.4889
-12 0 20 -0.9253 0.0787
-12 0 22 4.2285 -0.1258
-12 0 24 0.6143 0.3159
-12 0 26 2.5729 -0.4295
-12 1 -11 -1.1610 -0.1270
-12 1 -10 -8.0314 -0.1064
-12 1 -9 -3.2755 0.1168
-12 1 -8 -7.8845 -0.1110
-12 1 -7 4.6193 0.0672
-12 1 -6 -2.7543 0.4544
-12 1 -5 -9.6217 -0.1834
-12 1 -4 -4.0934 -0.3101
-12 1 -3 -5.0218 0.0082
-12 1 -2 1.0439 0.0887
-12 1 -1 8.9786 0.1349
-12 1 0 4.5831 -0.0870
-12 1 1 -2.1561 -0.0505
-12 1 2 -1.1379 0.5555
-12 1 3 9.4072 -0.1922
-12 1 4 2.3538 -0.7062
-12 1 5 -8.1952 0.2876
-12 1 6 0.3690 0.5611
-12 1 7 12.3016 0.0340
-12 1 8 3.1854 -0.1271
-12 1 9 -3.0825 -0.1223
-12 1 10 -4.4930 0.1672
-12 1 11 5.7063 0.0050
-12 1 12 2.6243 -0.4217
-12 1 13 -7.2718 0.3471
-12 1 14 -2.8177 0.4891
-12 1 15 0.6780 -0.2899
-12 1 16 4.0084 -0.2348
-12 1 17 -0.1468 0.0524
-12 1 18 7.6895 -0.0936
-12 1 19 -3.4475 0.1239
-12 1 20 0.8532 -0.0913
-12 1 21 -2.9231 0.0194
-12 1 22 1.0977 0.2017
-12 1 23 2.0876 -0.1522
-12 1 24 -0.5788 -0.3481
-12 1 25 0.7173 0.1433
-12 1 26 -0.1539 0.0395
-12 1 27 0.0304 0.1431
-12 2 -11 -4.5927 -0.1245
-12 2 -10 6.3613 0.0127
-12 2 -9 4.1379 0.1635
-12 2 -8 -3.2228 0.0414
-12 2 -7 -5.0178 -0.0974
-12 2 -6 3.5506 -0.0175
-12 2 -5 6.0822 0.0326
-12 2 -4 -0.1165 -0.0026
-12 2 -3 0.0214 0.1256
-12 2 -2 5.1869 -0.0905
-12 2 -1 -8.8259 -0.0279
-12 2 0 -3.2644 0.0495
-12 2 1 3.3385 -0.2468
-12 2 2 8.0608 0.0650
-12 2 3 -2.4583 0.1184
-12 2 4 -13.0712 -0.0947
-12 2 5 0.8985 0.0831
-12 2 6 10.8461 -0.0313
-12 2 7 -0.4686 -0.2337
-12 2 8 -15.4015 0.0803
-12 2 9 -8.5929 0.0397
-12 2 10 9.2091 0.0086
-12 2 11 -1.2966 0.1247
-12 2 12 -4.0915 -0.0935
-12 2 13 -7.4477 0.0288
-12 2 14 5.9632 0.0147
-12 2 15 -8.8786 -0.2151
-12 2 16 2.3479 0.0153
-12 2 17 0.6929 0.3234
-12 2 18 1.9635 -0.0169
-12 2 19 1.0506 -0.1128
-12 2 20 0.2924 -0.0387
-12 2 21 -0.9870 -0.0189
-12 2 22 1.4989 0.0198
-12 2 23 0.2465 -0.1009
-12 2 24 -1.7113 -0.0684
-12 2 25 -0.9416 0.1720
-12 2 26 0.0331 0.0567
-12 2 27 -0.6460 -0.0127
-12 3 -11 0.9946 0.0199
-12 3 -10 0.4842 -0.0456
-12 3 -9 -4.2609 -0.0545
-12 3 -8 -1.8179 0.1550
-12 3 -7 5.1646 -0.0955
-12 3 -6 5.1449 -0.0317
-12 3 -5 -2.4202 0.0727
-12 3 -4 -2.4780 -0.0552
-12 3 -3 3.8159 -0.0378
-12 3 -2 -1.2293 -0.0099
-12 3 -1 11.0337 0.0792
-12 3 0 1.6891 0.1147
-12 3 1 0.9533 -0.1359
-12 3 2 -3.2428 -0.1080
-12 3 3 4.7149 0.1136
-12 3 4 6.8075 -0.0188
-12 3 5 -7.6009 -0.1196
-12 3 6 -5.6913 0.1119
-12 3 7 1.7191 0.1159
-12 3 8 7.3542 -0.0337
-12 3 9 0.5152 -0.1282
-12 3 10 -2.8613 -0.0292
-12 3 11 0.2077 0.1086
-12 3 12 -0.0468 -0.0302
-12 3 13 0.8200 -0.0848
-12 3 14 -2.5996 0.0964
-12 3 15 0.6628 0.0514
-12 3 16 -2.0412 -0.0036
-12 3 17 1.3643 -0.1118
-12 3 18 1.7172 -0.0239
-12 3 19 6.2118 0.1267
-12 3 20 -3.4724 -0.0306
-12 3 21 -2.7464 -0.0694
-12 3 22 -2.1379 0.1162
-12 3 23 -0.2248 0.0620
-12 3 24 -0.6266 0.0356
-12 3 25 -2.1499 -0.0856
-12 3 26 -0.1280 0.0793
-12 3 27 -0.6030 0.1437
-12 4 -11 1.4528 0.0527
-12 4 -10 2.3421 0.0920
-12 4 -9 9.5132 -0.1325
-12 4 -8 3.8327 -0.0883
-12 4 -7 6.6394 0.0817
-12 4 -6 0.0053 -0.0305
-12 4 -5 -7.9522 0.0185
-12 4 -4 -1.8666 0.0435
-12 4 -3 0.6289 0.0694
-12 4 -2 9.2271 -0.0109
-12 4 -1 -5.8670 -0.0528
-12 4 0 -4.0094 -0.0576
-12 4 1 -4.0485 0.0784
-12 4 2 6.9188 0.0050
-12 4 3 -3.4840 0.0185
-12 4 4 -12.2945 0.0279
-12 4 5 -12.9485 -0.0213
-12 4 6 10.4990 -0.1157
-12 4 7 1.8550 -0.0302
-12 4 8 -5.6295 0.0520
-12 4 9 -4.6261 0.0417
-12 4 10 6.4350 0.0139
-12 4 11 2.2847 -0.0169
-12 4 12 -4.9708 -0.0310
-12 4 13 -2.2692 0.0176
-12 4 14 1.3955 -0.0656
-12 4 15 -4.3125 -0.0231
-12 4 16 -7.2229 0.1008
-12 4 17 -2.5014 0.0023
-12 4 18 -1.5236 -0.0467
-12 4 19 -2.4476 0.0372
-12 4 20 2.1621 -0.0332
-12 4 21 -2.1834 0.0164
-12 4 22 1.6330 -0.0545
-12 4 23 -0.5523 -0.0539
-12 4 24 -1.2034 0.0743
-12 4 25 0.0557 0.0514
-12 4 26 -0.5899 -0.0322
-12 4 27 0.4856 0.3492
-12 5 -11 2.9806 -0.0682
-12 5 -10 -0.4539 0.0302
-12 5 -9 -3.7934 0.0322
-12 5 -8 -11.1973 -0.0382
-12 5 -7 0.3182 0.0271
-12 5 -6 4.8422 -0.0155
-12 5 -5 -2.7027 -0.0554
-12 5 -4 -10.1942 0.0065
-12 5 -3 -2.7160 -0.0082
-12 5 -2 0.4636 0.0268
-12 5 -1 5.6279 0.0518
-12 5 0 2.1433 0.0228
-12 5 1 1.0348 0.0572
-12 5 2 2.9354 -0.0041
-12 5 3 4.0643 -0.1038
-12 5 4 3.9842 -0.0208
-12 5 5 -0.4165 0.1051
-12 5 6 -4.1831 0.0489
-12 5 7 0.2558 0.0127
-12 5 8 0.8705 0.0258
-12 5 9 -1.6073 -0.0380
-12 5 10 4.0159 -0.0110
-12 5 11 -7.9249 -0.0165
-12 5 12 0.0305 -0.0271
-12 5 13 -6.4139 0.0660
-12 5 14 4.1170 -0.0117
-12 5 15 -3.0423 -0.0400
-12 5 16 -2.4399 0.0947
-12 5 17 -3.0936 0.0246
-12 5 18 -1.6175 -0.0768
-12 5 19 2.3963 0.0503
-12 5 20 2.5526 -0.0398
-12 5 21 -1.5881 -0.0142
-12 5 22 -1.0321 0.0865
-12 5 23 1.6229 -0.0473
-12 5 24 0.7075 0.0936
-12 5 25 0.2839 0.0497
-12 5 26 0.2965 -0.0237
-12 6 -11 -6.8975 -0.0147
-12 6 -10 -1.9210 -0.0435
-12 6 -9 -3.8351 -0.0075
-12 6 -8 -1.5870 -0.0366
-12 6 -7 1.6471 -0.0563
-12 6 -6 7.3630 0.1054
-12 6 -5 -6.0684 0.0477
-12 6 -4 -7.2410 -0.0130
-12 6 -3 1.8999 -0.0362
-12 6 -2 -1.1887 0.0149
-12 6 -1 -3.6481 0.0086
-12 6 0 -4.2092 -0.0533
-12 6 1 7.2542 0.0059
-12 6 2 -0.5750 0.0509
-12 6 3 0.4071 0.0038
-12 6 4 -0.8190 -0.0974
-12 6 5 -7.4224 0.0225
-12 6 6 3.4904 -0.0072
-12 6 7 -3.5850 -0.0148
-12 6 8 -1.3287 -0.0431
-12 6 9 -3.0215 0.0136
-12 6 10 5.9034 0.0298
-12 6 11 9.3855 -0.0509
-12 6 12 -1.4398 -0.0801
-12 6 13 3.8969 0.0788
-12 6 14 -2.4213 0.0207
-12 6 15 0.6227 -0.0600
-12 6 16 -5.8935 0.0344
-12 6 17 0.8105 0.0346
-12 6 18 -3.0201 0.0267
-12 6 19 -0.7369 -0.0484
-12 6 20 -1.7099 -0.0380
-12 6 21 1.6326 0.0624
-12 6 22 -0.9611 0.0235
-12 6 23 -1.0088 -0.1137
-12 6 24 0.1171 0.0241
-12 6 25 -1.4930 0.0859
-12 6 26 0.5032 0.2276
-12 7 -11 -0.7677 0.0090
-12 7 -10 2.5336 -0.0549
-12 7 -9 -0.6915 -0.0135
-12 7 -8 -3.6736 0.1035
-12 7 -7 -5.7557 0.0045
-12 7 -6 7.4451 -0.0525
-12 7 -5 12.0435 0.0263
-12 7 -4 -3.9699 0.0116
-12 7 -3 -7.4805 -0.0488
-12 7 -2 -5.8087 0.0225
-12 7 -1 7.1202 0.0576
-12 7 0 3.5967 0.0211
-12 7 1 -0.5141 -0.0396
-12 7 2 3.4285 -0.0336
-12 7 3 7.1061 0.0261
-12 7 4 4.2959 0.0388
-12 7 5 -0.8725 0.0241
-12 7 6 -0.5974 -0.0218
-12 7 7 -1.5866 0.0438
-12 7 8 -1.6953 -0.0527
-12 7 9 -1.1088 -0.0352
-12 7 10 4.7253 0.0530
-12 7 11 6.2686 0.0398
-12 7 12 -9.9695 -0.0179
-12 7 13 0.7056 -0.0022
-12 7 14 -1.7638 0.0034
-12 7 15 3.9500 0.0275
-12 7 16 -4.2958 0.0072
-12 7 17 0.4718 0.0159
-12 7 18 -0.7376 0.0846
-12 7 19 -1.5460 0.0535
-12 7 20 1.9464 -0.0850
-12 7 21 -0.9524 -0.0567
-12 7 22 -0.2293 -0.0604
-12 7 23 0.3120 0.0551
-12 7 24 0.8110 -0.0267
-12 7 25 0.8662 0.0010
-12 8 -11 3.8358 0.0412
-12 8 -10 0.4952 0.0134
-12 8 -9 -4.5979 -0.0925
-12 8 -8 -1.4055 0.0083
-12 8 -7 1.6617 0.0777
-12 8 -6 5.5241 -0.0182
-12 8 -5 -1.6534 -0.0235
-12 8 -4 -5.2298 0.0127
-12 8 -3 5.3364 0.0137
-12 8 -2 3.9304 -0.0441
-12 8 -1 -9.4134 0.0257
-12 8 0 -10.9102 0.0018
-12 8 1 4.2916 0.0244
-12 8 2 4.4697 0.0046
-12 8 3 -2.2173 -0.0279
-12 8 4 0.8089 0.0077
-12 8 5 6.0850 -0.0102
-12 8 6 3.7253 -0.0203
-12 8 7 -0.5529 0.0369
-12 8 8 -8.5975 0.0322
-12 8 9 -0.5377 0.0132
-12 8 10 -4.8630 0.0146
-12 8 11 0.6728 -0.0343
-12 8 12 5.4915 -0.0156
-12 8 13 -0.0112 -0.0004
-12 8 14 6.4821 -0.0105
-12 8 15 -4.9606 0.0572
-12 8 16 3.4485 0.0195
-12 8 17 -1.6833 -0.0484
-12 8 18 2.5245 0.0282
-12 8 19 -2.8107 -0.0206
-12 8 20 -0.6074 -0.0128
-12 8 21 0.8870 -0.0357
-12 8 22 1.1238 -0.0584
-12 8 23 -1.4564 -0.1212
-12 8 24 -0.3965 -0.0495
-12 8 25 -0.6401 -0.1921
-12 9 -11 -0.7013 -0.0177
-12 9 -10 3.7383 0.0341
-12 9 -9 -1.7043 0.0585
-12 9 -8 3.6231 -0.0290
-12 9 -7 -3.7656 0.0062
-12 9 -6 1.5498 0.0061
-12 9 -5 5.3283 -0.0175
-12 9 -4 13.8768 -0.0186
-12 9 -3 -2.4105 0.0064
-12 9 -2 -5.9816 0.0082
-12 9 -1 -5.8286 0.0107
-12 9 0 4.5994 -0.0052
-12 9 1 -0.0403 -0.0300
-12 9 2 -4.3805 0.0147
-12 9 3 1.3772 -0.0212
-12 9 4 6.2903 0.0285
-12 9 5 -2.0779 0.0132
-12 9 6 1.6454 -0.0302
-12 9 7 0.4636 0.0163
-12 9 8 -3.1001 0.0222
-12 9 9 -4.5625 0.0123
-12 9 10 -1.5659 0.0159
-12 9 11 8.9956 0.0035
-12 9 12 -4.8192 0.0433
-12 9 13 -2.9407 0.0350
-12 9 14 -1.4176 -0.0553
-12 9 15 3.0022 0.0069
-12 9 16 -2.8972 0.0674
-12 9 17 -2.3732 -0.0170
-12 9 18 -0.1554 0.0076
-12 9 19 0.7735 0.0663
-12 9 20 0.9027 0.0051
-12 9 21 -0.0390 -0.0110
-12 9 22 -0.5542 -0.0843
-12 9 23 -0.8616 -0.0352
-12 9 24 -0.2482 -0.0066
-12 10 -11 -0.9723 0.0200
-12 10 -10 6.0287 -0.0249
-12 10 -9 -3.6756 0.0179
-12 10 -8 -4.8120 0.0135
-12 10 -7 -3.6511 -0.0043
-12 10 -6 3.4636 0.0532
-12 10 -5 -5.9604 -0.0127
-12 10 -4 -5.6603 -0.0542
-12 10 -3 3.4584 -0.0057
-12 10 -2 12.5817 -0.0072
-12 10 -1 -3.5494 -0.0203
-12 10 0 -7.5295 0.0226
-12 10 1 -1.4673 0.0454
-12 10 2 6.4183 0.0440
-12 10 3 -4.9532 -0.0292
-12 10 4 1.8289 -0.0792
-12 10 5 6.3927 -0.0391
-12 10 6 6.2766 0.0324
-12 10 7 4.2750 0.0123
-12 10 8 -5.5643 -0.0103
-12 10 9 4.4477 -0.0036
-12 10 10 -2.1635 0.0148
-12 10 11 -2.5265 -0.0130
-12 10 12 -3.1597 -0.0303
-12 10 13 7.9836 0.0542
-12 10 14 2.0575 0.0114
-12 10 15 0.2450 -0.0098
-12 10 16 -0.4672 -0.0253
-12 10 17 4.6694 0.0447
-12 10 18 1.2669 0.0273
-12 10 19 -1.3002 0.0410
-12 10 20 0.6843 -0.0243
-12 10 21 -1.7575 0.0232
-12 10 22 1.8967 -0.0502
-12 10 23 -0.3329 -0.0930
-12 11 -11 1.5745 0.0303
-12 11 -10 2.3776 -0.0047
-12 11 -9 -0.4371 0.0258
-12 11 -8 1.0950 0.0225
-12 11 -7 -2.8328 -0.0549
-12 11 -6 -3.1053 -0.0365
-12 11 -5 -5.2290 0.0539
-12 11 -4 2.3137 0.0180
-12 11 -3 8.3330 -0.0365
-12 11 -2 -0.0206 -0.0167
-12 11 -1 -1.5920 0.0263
-12 11 0 -4.2955 0.0185
-12 11 1 2.3152 -0.0030
-12 11 2 -2.1614 -0.0304
-12 11 3 -9.7911 0.0385
-12 11 4 0.5144 0.0306
-12 11 5 -0.9137 -0.0357
-12 11 6 -0.5304 -0.0132
-12 11 7 2.3980 0.0309
-12 11 8 0.6336 0.0144
-12 11 9 -1.0199 0.0070
-12 11 10 -4.8865 -0.0104
-12 11 11 5.1713 0.0399
-12 11 12 4.6505 0.0257
-12 11 13 -4.6670 0.0430
-12 11 14 2.7166 -0.0293
-12 11 15 0.1161 0.0075
-12 11 16 4.3189 -0.0304
-12 11 17 -4.5052 0.0460
-12 11 18 0.8264 0.0861
-12 11 19 -1.7624 0.0066
-12 11 20 -0.7385 -0.0060
-12 11 21 0.7820 0.0527
-12 11 22 -0.8411 -0.0351
-12 12 -11 1.2405 0.0282
-12 12 -10 0.5861 -0.0269
-12 12 -9 2.1544 -0.0203
-12 12 -8 -1.8807 0.0423
-12 12 -7 -0.4747 0.0134
-12 12 -6 -2.3467 -0.0098
-12 12 -5 -3.2140 -0.0136
-12 12 -4 -4.8153 0.0156
-12 12 -3 -2.1330 -0.0159
-12 12 -2 14.0502 -0.0032
-12 12 -1 3.4722 0.0265
-12 12 0 -4.6428 0.0224
-12 12 1 0.9291 0.0262
-12 12 2 2.3933 -0.0489
-12 12 3 -5.1428 -0.0213
-12 12 4 -8.1233 -0.0056
-12 12 5 3.4939 0.0077
-12 12 6 2.4221 0.0086
-12 12 7 0.6047 -0.0073
-12 12 8 -0.4399 -0.0077
-12 12 9 0.8983 0.0129
-12 12 10 6.1126 0.0027
-12 12 11 -0.8099 -0.0413
-12 12 12 -3.3363 0.0192
-12 12 13 -1.7945 0.0067
-12 12 14 1.9874 -0.0298
-12 12 15 -5.1603 0.0308
-12 12 16 -1.8439 -0.0259
-12 12 17 0.3558 -0.0141
-12 12 18 1.3223 0.0315
-12 12 19 -1.4721 0.0708
-12 12 20 -2.0045 0.0435
-12 13 -11 -1.5940 0.0405
-12 13 -10 3.6116 0.0594
-12 13 -9 -0.4477 -0.0239
-12 13 -8 0.2513 -0.0665
-12 13 -7 3.1883 -0.0128
-12 13 -6 -0.5732 -0.0096
-12 13 -5 0.1784 0.0371
-12 13 -4 -5.3552 0.0089
-12 13 -3 1.8766 0.0023
-12 13 -2 3.3610 -0.0029
-12 13 -1 -2.7868 -0.0071
-12 13 0 1.1533 -0.0099
-12 13 1 -2.8928 -0.0223
-12 13 2 2.5817 0.0190
-12 13 3 -4.3566 0.0228
-12 13 4 -3.6202 0.0132
-12 13 5 -0.0606 -0.0229
-12 13 6 0.9678 -0.0253
-12 13 7 1.6066 -0.0052
-12 13 8 0.0590 0.0352
-12 13 9 4.3527 0.0573
-12 13 10 -5.7137 0.0259
-12 13 11 0.6855 -0.0216
-12 13 12 0.9355 0.0006
-12 13 13 1.2962 0.0176
-12 13 14 -2.5054 -0.0456
-12 13 15 1.8955 -0.0082
-12 13 16 1.6958 0.0297
-12 13 17 1.1309 -0.0285
-12 13 18 -0.9356 0.0349
-12 13 19 0.9375 0.0858
-12 14 -11 -0.9209 -0.0409
-12 14 -10 0.2286 -0.0398
-12 14 -9 -0.8920 -0.0228
-12 14 -8 -2.2023 0.0056
-12 14 -7 5.9317 0.0512
-12 14 -6 0.8129 0.0115
-12 14 -5 -1.5659 -0.0068
-12 14 -4 -3.9611 0.0044
-12 14 -3 -2.7949 0.0042
-12 14 -2 -1.8881 0.0022
-12 14 -1 4.5502 -0.0214
-12 14 0 -6.0476 0.0203
-12 14 1 2.2759 0.0175
-12 14 2 4.5901 0.0009
-12 14 3 -1.3134 0.0044
-12 14 4 -5.3399 -0.0300
-12 14 5 -0.0144 -0.0188
-12 14 6 1.3197 -0.0195
-12 14 7 -0.7270 -0.0218
-12 14 8 -1.4175 -0.0041
-12 14 9 1.5474 -0.0108
-12 14 10 0.7591 0.0492
-12 14 11 -2.0508 -0.0224
-12 14 12 -1.8766 -0.0363
-12 14 13 -0.6665 -0.0250
-12 14 14 1.1044 0.0534
-12 14 15 -1.6900 -0.0478
-12 14 16 -2.5195 0.0322
-12 14 17 -0.7358 -0.0064
-12 14 18 1.4284 0.0368
-12 15 -11 -3.3490 -0.0649
-12 15 -10 -0.2074 -0.0255
-12 15 -9 -0.2617 0.0036
-12 15 -8 -1.7058 -0.0073
-12 15 -7 0.5799 -0.0139
-12 15 -6 -0.8344 -0.0009
-12 15 -5 6.2744 0.0119
-12 15 -4 -1.4414 0.0281
-12 15 -3 -4.3971 0.0365
-12 15 -2 3.2102 -0.0360
-12 15 -1 -2.5415 -0.0551
-12 15 0 -0.7811 0.0386
-12 15 1 1.6798 0.0012
-12 15 2 0.7503 -0.0236
-12 15 3 0.5420 0.0526
-12 15 4 -1.0581 0.0028
-12 15 5 -4.1256 -0.0213
-12 15 6 4.5378 -0.0022
-12 15 7 -0.8651 -0.0247
-12 15 8 2.3682 -0.0157
-12 15 9 -3.5959 0.0991
-12 15 10 3.4704 -0.0202
-12 15 11 -4.0408 0.0423
-12 15 12 2.3155 0.1370
-12 15 13 -0.3087 0.0263
-12 15 14 1.6499 0.0183
-12 15 15 -1.3836 -0.0026
-12 15 16 1.1609 -0.0680
-12 16 -11 1.0865 0.0481
-12 16 -10 0.9591 0.0122
-12 16 -9 -0.1352 0.0692
-12 16 -8 -3.2626 0.0500
-12 16 -7 1.9830 -0.0066
-12 16 -6 3.0522 -0.0138
-12 16 -5 0.1949 0.0842
-12 16 -4 -1.3857 -0.0667
-12 16 -3 1.6499 -0.0261
-12 16 -2 -2.4706 0.0367
-12 16 -1 0.4642 -0.0092
-12 16 0 -1.4097 -0.0316
-12 16 1 -2.7869 0.0118
-12 16 2 4.5735 -0.0282
-12 16 3 -1.1999 0.0297
-12 16 4 -1.4699 0.0169
-12 16 5 -0.1226 -0.0033
-12 16 6 1.7577 0.0155
-12 16 7 -1.9840 -0.0591
-12 16 8 0.6226 -0.1212
-12 16 9 0.9989 0.0481
-12 16 10 2.7027 0.0462
-12 16 11 1.4843 -0.0158
-12 16 12 -1.5479 0.0859
-12 16 13 0.3673 0.0079
-12 17 -8 0.7899 -0.0557
-12 17 -7 0.5152 -0.0458
-12 17 -6 -2.5177 -0.0375
-12 17 -5 0.4501 0.0272
-12 17 -4 3.8571 -0.0261
-12 17 -3 -0.9334 -0.0544
-12 17 -2 2.1783 0.0718
-12 17 -1 2.9987 0.0340
-12 17 0 -1.5528 -0.0184
-12 17 1 2.4232 0.0473
-12 17 2 1.0730 0.0416
-12 17 3 2.7862 -0.0239
-12 17 4 1.1291 0.0185
-12 17 5 -0.1729 -0.0331
-12 17 6 -0.3031 0.0528
-12 17 7 3.5393 0.0509
-12 17 8 -0.0269 -0.0588
-12 17 9 -0.2845 -0.0224
-12 17 10 0.2799 0.1221
-12 18 -2 -0.8276 -0.0416
-12 18 -1 -1.2868 0.0045
-12 18 0 -0.9522 0.0138
-12 18 1 -2.4487 -0.1148
-12 18 2 0.2858 -0.0179
-12 18 3 1.0117 0.0229
-12 18 4 -1.6949 0.0620
-11 0 -9 5.9420 -0.4050
-11 0 -7 -7.2659 0.5997
-11 0 -5 6.5252 -0.3407
-11 0 -3 -17.4856 0.0253
-11 0 -1 -2.0820 0.1436
-11 0 1 -11.0494 0.3354
-11 0 3 24.4484 -0.6182
-11 0 5 2.4137 0.3899
-11 0 7 18.4221 0.3229
-11 0 9 -2.9739 -0.2067
-11 0 11 3.6916 -0.1732
-11 0 13 -8.5332 0.6180
-11 0 15 -15.4686 -0.0224
-11 0 17 -4.8163 -0.3844
-11 0 19 5.9906 0.2764
-11 0 21 -4.6211 0.0666
-11 0 23 1.8556 -0.1891
-11 0 25 -0.5978 -0.2007
-11 0 27 -1.6375 0.3344
-11 1 -10 4.5113 0.1790
-11 1 -9 1.3843 0.1748
-11 1 -8 -11.8278 -0.2196
-11 1 -7 -7.1330 -0.0864
-11 1 -6 7.1482 -0.0744
-11 1 -5 -2.7021 -0.3347
-11 1 -4 -0.2447 0.1143
-11 1 -3 12.2156 0.3960
-11 1 -2 -11.3561 -0.1254
-11 1 -1 -1.5503 -0.0202
-11 1 0 -15.5025 -0.1891
-11 1 1 8.5725 -0.0726
-11 1 2 2.6496 0.0163
-11 1 3 -1.4535 -0.1981
-11 1 4 -15.1810 0.2262
-11 1 5 0.3478 0.5465
-11 1 6 12.4739 -0.4002
-11 1 7 -2.6057 -0.5181
-11 1 8 -10.5519 0.1082
-11 1 9 -3.3336 0.2487
-11 1 10 4.2027 0.1394
-11 1 11 -6.8406 -0.1520
-11 1 12 -2.8070 -0.0535
-11 1 13 -1.2750 0.4505
-11 1 14 1.9271 -0.2192
-11 1 15 5.0154 -0.6798
-11 1 16 -3.3057 0.3743
-11 1 17 3.0996 0.4586
-11 1 18 2.7612 -0.0683
-11 1 19 7.4355 -0.0242
-11 1 20 -3.2584 -0.0026
-11 1 21 3.8359 0.0763
-11 1 22 0.7877 0.0008
-11 1 23 1.2975 -0.2113
-11 1 24 -3.2011 0.1768
-11 1 25 -1.5731 0.3197
-11 1 26 2.6029 -0.1038
-11 1 27 -0.3058 -0.1250
-11 1 28 -2.7257 -0.1351
-11 2 -10 -4.6194 -0.0391
-11 2 -9 2.1634 0.0832
-11 2 -8 5.9171 -0.1118
-11 2 -7 5.9076 -0.1420
-11 2 -6 -4.6712 0.2173
-11 2 -5 6.7166 0.1067
-11 2 -4 3.9350 -0.0524
-11 2 -3 -2.3550 -0.0430
-11 2 -2 -8.9382 -0.0594
-11 2 -1 -1.1336 0.1699
-11 2 0 -5.9213 -0.0311
-11 2 1 -17.3142 -0.1224
-11 2 2 -10.7801 0.2383
-11 2 3 12.6241 0.0262
-11 2 4 9.5745 -0.3178
-11 2 5 -15.3073 0.0190
-11 2 6 -2.5873 0.0484
-11 2 7 -0.3017 0.0710
-11 2 8 1.8034 0.1219
-11 2 9 -10.1776 -0.1429
-11 2 10 1.2879 -0.0186
-11 2 11 0.4149 0.0043
-11 2 12 2.9179 -0.2214
-11 2 13 1.2503 0.0531
-11 2 14 2.2497 0.1815
-11 2 15 -1.2020 -0.0402
-11 2 16 -7.6688 0.0564
-11 2 17 -5.1703 -0.0727
-11 2 18 -1.6635 -0.1634
-11 2 19 1.1230 0.0527
-11 2 20 3.7981 0.0260
-11 2 21 -6.5760 0.0438
-11 2 22 -0.8191 0.1250
-11 2 23 0.9020 -0.0384
-11 2 24 -0.6927 -0.0171
-11 2 25 -2.3803 -0.0279
-11 2 26 -0.3261 -0.1371
-11 2 27 -0.5478 0.1303
-11 2 28 -1.2946 0.0105
-11 3 -10 -2.3993 0.0146
-11 3 -9 5.6188 0.0186
-11 3 -8 -0.9878 0.0088
-11 3 -7 2.7477 -0.0852
-11 3 -6 5.9289 0.0026
-11 3 -5 1.1811 0.0202
-11 3 -4 -4.3407 0.0304
-11 3 -3 17.1340 0.0798
-11 3 -2 9.2455 0.0029
-11 3 -1 1.4770 -0.0268
-11 3 0 -16.3770 -0.0254
-11 3 1 6.9294 -0.0772
-11 3 2 19.0769 0.0841
-11 3 3 1.5276 0.0550
-11 3 4 -19.7517 -0.0971
-11 3 5 -0.8216 0.0564
-11 3 6 1.0912 0.0793
-11 3 7 4.4135 -0.1437
-11 3 8 -17.7863 -0.0874
-11 3 9 1.6135 -0.0004
-11 3 10 8.2447 0.1496
-11 3 11 -5.2824 0.0494
-11 3 12 -3.8039 -0.1459
-11 3 13 -1.0555 0.0075
-11 3 14 5.8679 0.1003
-11 3 15 2.3944 -0.0932
-11 3 16 5.6772 -0.0449
-11 3 17 -3.9446 0.0518
-11 3 18 -1.0440 0.1337
-11 3 19 1.5682 0.0255
-11 3 20 -0.0909 -0.1069
-11 3 21 0.9130 -0.0205
-11 3 22 -0.1163 0.1205
-11 3 23 2.6074 -0.0901
-11 3 24 -2.2393 -0.0117
-11 3 25 -2.0352 -0.0969
-11 3 26 1.2046 0.1052
-11 3 27 2.2041 -0.0374
-11 3 28 -0.6388 -0.0404
-11 4 -10 9.2655 -0.0223
-11 4 -9 -5.7406 -0.1515
-11 4 -8 -0.7100 0.0830
-11 4 -7 3.2724 0.0952
-11 4 -6 5.9345 -0.0308
-11 4 -5 -2.5248 -0.0580
-11 4 -4 -4.3723 0.0132
-11 4 -3 4.9653 0.0131
-11 4 -2 -10.2999 -0.0799
-11 4 -1 5.9256 0.0115
-11 4 0 -8.1577 0.1508
-11 4 1 -3.4426 0.0695
-11 4 2 -21.5353 -0.1013
-11 4 3 1.8523 -0.0457
-11 4 4 0.3910 0.0182
-11 4 5 -0.0492 -0.0062
-11 4 6 -3.4718 0.0239
-11 4 7 1.7759 0.0961
-11 4 8 4.5007 0.0111
-11 4 9 -4.1309 -0.1078
-11 4 10 7.0768 0.0077
-11 4 11 6.8348 0.0235
-11 4 12 -2.3841 0.0261
-11 4 13 6.6662 -0.0153
-11 4 14 3.8409 0.0002
-11 4 15 8.7072 0.0571
-11 4 16 -6.2062 0.0363
-11 4 17 -3.8535 -0.1479
-11 4 18 -6.4432 0.0080
-11 4 19 1.9134 0.0624
-11 4 20 -1.2139 -0.0372
-11 4 21 0.2124 0.0406
-11 4 22 -4.2478 -0.0206
-11 4 23 2.1613 0.0449
-11 4 24 1.7896 0.0089
-11 4 25 -1.2064 -0.0823
-11 4 26 0.9328 0.0944
-11 4 27 -1.0830 0.0728
-11 5 -10 3.0376 0.0889
-11 5 -9 -6.2626 -0.0517
-11 5 -8 -4.6360 -0.1240
-11 5 -7 -1.5740 0.0276
-11 5 -6 3.1640 0.0093
-11 5 -5 2.1355 0.0338
-11 5 -4 -11.9512 -0.0100
-11 5 -3 4.1670 0.0112
-11 5 -2 -1.1566 0.0246
-11 5 -1 -2.7709 -0.0152
-11 5 0 -8.7124 -0.0967
-11 5 1 -9.3737 0.0244
-11 5 2 18.5950 0.0193
-11 5 3 8.1216 0.0277
-11 5 4 2.8334 0.0469
-11 5 5 -8.5170 0.0604
-11 5 6 19.6015 -0.1070
-11 5 7 -0.6829 -0.0576
-11 5 8 -0.2188 -0.0226
-11 5 9 -7.6193 0.0250
-11 5 10 11.4496 0.0307
-11 5 11 1.0422 -0.0274
-11 5 12 -7.7794 -0.0009
-11 5 13 2.9541 0.0947
-11 5 14 -4.3179 -0.0846
-11 5 15 3.6338 -0.0643
-11 5 16 3.1514 0.0785
-11 5 17 5.8175 -0.0064
-11 5 18 -3.6784 -0.0289
-11 5 19 -1.6882 -0.0192
-11 5 20 1.2812 0.0034
-11 5 21 0.7668 0.0715
-11 5 22 0.7649 0.0040
-11 5 23 2.2135 -0.0614
-11 5 24 1.1913 -0.0236
-11 5 25 -0.0705 -0.0964
-11 5 26 -0.4754 -0.0479
-11 5 27 1.7206 -0.1410
-11 6 -10 2.7545 0.0093
-11 6 -9 -0.6814 0.0615
-11 6 -8 -12.9111 -0.0083
-11 6 -7 -5.8779 0.0278
-11 6 -6 4.1183 0.0535
-11 6 -5 5.7434 -0.0314
-11 6 -4 -5.4187 -0.0826
-11 6 -3 0.2713 0.0003
-11 6 -2 3.9008 0.0310
-11 6 -1 -0.1540 0.0309
-11 6 0 -3.5097 -0.0146
-11 6 1 -0.9737 0.0308
-11 6 2 -4.9863 -0.0050
-11 6 3 -0.6258 -0.0465
-11 6 4 0.7363 0.0132
-11 6 5 3.8304 0.0792
-11 6 6 1.2894 -0.0321
-11 6 7 9.0825 -0.0151
-11 6 8 -5.9423 0.0333
-11 6 9 -3.0736 0.0270
-11 6 10 0.1795 -0.0224
-11 6 11 6.8822 -0.0297
-11 6 12 2.7238 0.0287
-11 6 13 -7.0909 0.0308
-11 6 14 9.0799 -0.0579
-11 6 15 0.1621 -0.0276
-11 6 16 7.6707 0.0279
-11 6 17 -3.6408 -0.0694
-11 6 18 3.7560 -0.0062
-11 6 19 -0.8858 0.0081
-11 6 20 1.9362 -0.0035
-11 6 21 0.8220 -0.0127
-11 6 22 -1.8141 -0.0315
-11 6 23 0.2601 -0.0288
-11 6 24 1.0345 0.0174
-11 6 25 -0.0592 0.0245
-11 6 26 -0.0846 -0.0386
-11 7 -10 8.5056 -0.0082
-11 7 -9 -1.4961 0.0269
-11 7 -8 3.5655 0.0022
-11 7 -7 -0.6670 -0.0936
-11 7 -6 4.9617 -0.0280
-11 7 -5 -4.6094 0.0585
-11 7 -4 1.4793 -0.0125
-11 7 -3 -0.2892 -0.0345
-11 7 -2 9.8333 0.0009
-11 7 -1 -8.3243 -0.0032
-11 7 0 -5.4211 -0.0660
-11 7 1 -2.2532 -0.0222
-11 7 2 -1.4892 0.0672
-11 7 3 6.3167 0.0497
-11 7 4 -4.8961 -0.0203
-11 7 5 -0.0213 -0.0447
-11 7 6 1.2471 -0.0098
-11 7 7 5.2872 0.0551
-11 7 8 -1.3828 -0.0408
-11 7 9 -6.5918 0.0396
-11 7 10 1.7234 0.0873
-11 7 11 0.5076 -0.0291
-11 7 12 -2.5356 -0.0549
-11 7 13 0.9316 0.0303
-11 7 14 -0.4721 0.0547
-11 7 15 -2.6102 0.0248
-11 7 16 -1.0769 -0.0519
-11 7 17 4.7763 -0.0332
-11 7 18 1.3506 0.0048
-11 7 19 -4.3855 -0.0490
-11 7 20 -1.6382 -0.0457
-11 7 21 2.0234 0.0756
-11 7 22 -0.9575 0.0487
-11 7 23 -0.1931 0.0499
-11 7 24 1.0558 -0.0868
-11 7 25 0.1111 -0.0202
-11 7 26 -1.8147 -0.2677
-11 8 -10 3.1783 -0.0317
-11 8 -9 4.4201 -0.0018
-11 8 -8 0.0970 0.0926
-11 8 -7 -7.0071 0.0035
-11 8 -6 -2.2430 -0.1179
-11 8 -5 4.9606 -0.0301
-11 8 -4 0.7595 0.0461
-11 8 -3 0.5567 -0.0383
-11 8 -2 5.1354 -0.0162
-11 8 -1 9.6997 -0.0023
-11 8 0 0.3348 0.0158
-11 8 1 -4.3445 0.0062
-11 8 2 -0.2034 -0.0367
-11 8 3 -1.0180 -0.0335
-11 8 4 -0.8341 0.0492
-11 8 5 1.3830 0.0059
-11 8 6 2.9719 0.0053
-11 8 7 6.9847 0.0204
-11 8 8 -5.0862 -0.0260
-11 8 9 -7.3884 -0.0255
-11 8 10 -5.5585 0.0158
-11 8 11 -1.4822 0.0245
-11 8 12 -5.4778 0.0302
-11 8 13 -1.4439 0.0173
-11 8 14 -1.8362 -0.0180
-11 8 15 5.2423 0.0253
-11 8 16 -0.4876 -0.0674
-11 8 17 0.2428 -0.0719
-11 8 18 -0.0849 0.0011
-11 8 19 3.5618 -0.0177
-11 8 20 1.3647 0.0244
-11 8 21 -0.7403 -0.0402
-11 8 22 -0.2127 0.0048
-11 8 23 -2.3161 0.0037
-11 8 24 -0.2073 0.0126
-11 8 25 0.5935 -0.0111
-11 9 -10 6.3436 0.0210
-11 9 -9 0.0744 -0.0141
-11 9 -8 0.2307 -0.0366
-11 9 -7 7.9153 0.0299
-11 9 -6 4.5518 0.0150
-11 9 -5 0.5566 -0.0355
-11 9 -4 -5.0113 0.0132
-11 9 -3 5.1999 0.0005
-11 9 -2 5.2095 -0.0319
-11 9 -1 -2.2831 -0.0107
-11 9 0 -7.1820 -0.0200
-11 9 1 -0.4719 0.0323
-11 9 2 -2.5527 0.0459
-11 9 3 -2.8741 -0.0393
-11 9 4 -4.9940 -0.0261
-11 9 5 -3.0276 -0.0088
-11 9 6 -6.1412 -0.0009
-11 9 7 1.6870 -0.0054
-11 9 8 3.4401 -0.0092
-11 9 9 3.2902 0.0109
-11 9 10 -2.3449 0.0167
-11 9 11 -1.0371 -0.0120
-11 9 12 2.0161 0.0054
-11 9 13 2.4071 -0.0031
-11 9 14 4.5967 -0.0361
-11 9 15 -2.3378 0.0302
-11 9 16 1.8018 0.0131
-11 9 17 -1.2758 -0.0175
-11 9 18 6.0144 -0.0083
-11 9 19 -1.4243 -0.0221
-11 9 20 -2.3934 -0.0483
-11 9 21 2.7524 0.0475
-11 9 22 -1.0503 0.0514
-11 9 23 -0.1026 0.0226
-11 9 24 -0.2346 0.0317
-11 10 -10 -3.0833 0.0094
-11 10 -9 1.2400 0.0655
-11 10 -8 0.3113 -0.0414
-11 10 -7 -0.7505 -0.0284
-11 10 -6 -6.1623 0.0390
-11 10 -5 -4.5067 -0.0252
-11 10 -4 -3.1555 -0.0109
-11 10 -3 -4.0928 0.0288
-11 10 -2 6.3503 0.0110
-11 10 -1 1.0286 0.0057
-11 10 0 8.1882 -0.0203
-11 10 1 6.0391 -0.0373
-11 10 2 -5.1710 -0.0372
-11 10 3 3.6030 0.0150
-11 10 4 -7.9656 0.0284
-11 10 5 1.5050 0.0519
-11 10 6 -0.2819 -0.0141
-11 10 7 6.8218 -0.0351
-11 10 8 2.4972 -0.0047
-11 10 9 -5.8507 0.0337
-11 10 10 5.7608 0.0036
-11 10 11 1.2011 -0.0082
-11 10 12 1.1167 0.0407
-11 10 13 -5.0030 0.0087
-11 10 14 0.8932 -0.0348
-11 10 15 0.5272 -0.0256
-11 10 16 1.6156 0.0334
-11 10 17 -0.7552 0.0013
-11 10 18 -2.7216 -0.0207
-11 10 19 0.3364 -0.0372
-11 10 20 1.3516 -0.0181
-11 10 21 0.1431 0.0310
-11 10 22 0.4672 -0.0192
-11 10 23 -0.4416 -0.0341
-11 10 24 -0.7643 0.1019
-11 11 -10 5.7840 -0.0376
-11 11 -9 -0.3079 0.0099
-11 11 -8 -6.7542 -0.0216
-11 11 -7 4.5098 -0.0374
-11 11 -6 -1.8202 0.0430
-11 11 -5 -0.8283 0.0513
-11 11 -4 -11.2027 -0.0620
-11 11 -3 3.5754 0.0099
-11 11 -2 7.5846 0.0110
-11 11 -1 -3.2864 0.0055
-11 11 0 -3.9447 -0.0024
-11 11 1 -0.1152 -0.0176
-11 11 2 2.3274 -0.0097
-11 11 3 -8.9583 0.0280
-11 11 4 -2.7590 -0.0277
-11 11 5 0.5484 -0.0396
-11 11 6 -3.3478 0.0431
-11 11 7 -9.6966 0.0263
-11 11 8 0.0589 -0.0277
-11 11 9 6.0502 -0.0242
-11 11 10 2.7930 0.0080
-11 11 11 -2.6167 0.0162
-11 11 12 -1.8577 -0.0221
-11 11 13 4.0266 -0.0036
-11 11 14 1.2438 0.0464
-11 11 15 0.9035 0.0434
-11 11 16 -0.9936 -0.0323
-11 11 17 1.1938 -0.0179
-11 11 18 1.0383 -0.0371
-11 11 19 0.7310 -0.0298
-11 11 20 -2.5706 -0.0204
-11 11 21 0.0692 0.0337
-11 11 22 1.3903 -0.0447
-11 12 -10 -3.0035 -0.0271
-11 12 -9 -1.2564 0.0039
-11 12 -8 -2.1270 0.0488
-11 12 -7 3.5062 -0.0233
-11 12 -6 -0.0318 -0.0478
-11 12 -5 0.7006 0.0345
-11 12 -4 -0.9671 0.0185
-11 12 -3 -3.1432 0.0153
-11 12 -2 0.8444 0.0266
-11 12 -1 4.4736 -0.0174
-11 12 0 -2.6761 -0.0202
-11 12 1 8.0400 -0.0182
-11 12 2 3.8392 -0.0521
-11 12 3 3.4322 0.0303
-11 12 4 -3.8775 0.0344
-11 12 5 -3.5458 0.0224
-11 12 6 -1.1322 -0.0049
-11 12 7 -1.1350 -0.0110
-11 12 8 6.2584 -0.0162
-11 12 9 -2.0382 0.0229
-11 12 10 -0.2087 -0.0105
-11 12 11 2.5795 -0.0240
-11 12 12 1.2191 0.0123
-11 12 13 -4.3312 -0.0100
-11 12 14 -3.3679 -0.0009
-11 12 15 0.4154 -0.0027
-11 12 16 -2.4660 -0.0026
-11 12 17 -1.7475 0.0109
-11 12 18 -1.7067 0.0331
-11 12 19 -1.9678 -0.0965
-11 12 20 -0.2062 0.0780
-11 12 21 0.8220 -0.0044
-11 13 -10 1.8507 -0.0563
-11 13 -9 1.6126 -0.0279
-11 13 -8 -3.2258 0.0514
-11 13 -7 4.0354 0.0457
-11 13 -6 7.0836 0.0103
-11 13 -5 3.8035 -0.0073
-11 13 -4 -5.3227 0.0021
-11 13 -3 -5.7645 -0.0031
-11 13 -2 5.9673 -0.0240
-11 13 -1 -4.9358 -0.0114
-11 13 0 -4.6389 0.0050
-11 13 1 4.6497 0.0205
-11 13 2 5.0439 0.0168
-11 13 3 1.1473 -0.0424
-11 13 4 -5.2320 -0.0213
-11 13 5 2.4221 0.0307
-11 13 6 5.1839 0.0369
-11 13 7 -6.7693 0.0032
-11 13 8 -1.0312 -0.0236
-11 13 9 -2.7203 0.0162
-11 13 10 8.3098 0.0022
-11 13 11 -7.8036 -0.0051
-11 13 12 1.6442 0.0232
-11 13 13 -0.4781 -0.0035
-11 13 14 4.1830 -0.0155
-11 13 15 -1.7033 0.0452
-11 13 16 0.8489 -0.0008
-11 13 17 0.0933 0.0178
-11 13 18 0.7283 0.0022
-11 13 19 3.5171 0.0056
-11 13 20 -0.5713 -0.0313
-11 14 -10 -0.9324 0.0311
-11 14 -9 -0.2340 0.0403
-11 14 -8 -2.1709 -0.0157
-11 14 -7 -0.3906 0.0026
-11 14 -6 6.5075 0.0259
-11 14 -5 -1.1796 -0.0193
-11 14 -4 0.8103 -0.0182
-11 14 -3 -0.3741 0.0289
-11 14 -2 -5.5368 -0.0066
-11 14 -1 0.3016 0.0258
-11 14 0 1.2951 -0.0081
-11 14 1 -3.5707 -0.0303
-11 14 2 5.4047 0.0183
-11 14 3 3.7593 0.0207
-11 14 4 1.6307 0.0252
-11 14 5 -0.1819 0.0284
-11 14 6 1.2686 -0.0185
-11 14 7 -1.9679 -0.0173
-11 14 8 -2.3259 -0.0162
-11 14 9 2.6464 -0.0181
-11 14 10 -2.2704 0.0079
-11 14 11 1.4342 -0.0034
-11 14 12 -0.5362 -0.0153
-11 14 13 1.5538 0.0224
-11 14 14 -3.3790 0.0601
-11 14 15 2.6735 -0.0186
-11 14 16 -2.8794 -0.0211
-11 14 17 0.0873 -0.0133
-11 14 18 -0.4196 -0.0396
-11 15 -10 -0.9160 -0.0920
-11 15 -9 1.1200 0.0428
-11 15 -8 -2.0033 0.0132
-11 15 -7 -1.7505 -0.0008
-11 15 -6 1.9688 0.0266
-11 15 -5 1.1351 -0.0308
-11 15 -4 0.8808 -0.0526
-11 15 -3 -2.2125 -0.0085
-11 15 -2 4.2821 0.0321
-11 15 -1 3.0542 0.0340
-11 15 0 -7.8589 -0.0056
-11 15 1 1.8980 -0.0039
-11 15 2 3.1039 -0.0206
-11 15 3 -0.3084 0.0335
-11 15 4 -1.2699 -0.0339
-11 15 5 1.0705 0.0165
-11 15 6 1.4266 0.0613
-11 15 7 1.5348 -0.0056
-11 15 8 -6.3936 0.0071
-11 15 9 2.8573 -0.0345
-11 15 10 1.3877 -0.0405
-11 15 11 0.7054 -0.0274
-11 15 12 -3.5415 -0.0207
-11 15 13 1.1724 -0.0318
-11 15 14 0.5498 -0.0069
-11 15 15 1.6108 -0.0173
-11 15 16 -1.5373 -0.0866
-11 15 17 0.5492 -0.0585
-11 16 -10 0.4788 -0.0403
-11 16 -9 0.8579 0.0466
-11 16 -8 0.6593 -0.0174
-11 16 -7 -3.5133 -0.0020
-11 16 -6 0.9185 -0.0059
-11 16 -5 0.5903 0.0229
-11 16 -4 -3.2782 -0.0033
-11 16 -3 3.9394 -0.0706
-11 16 -2 -0.2307 0.0274
-11 16 -1 -1.8200 0.0110
-11 16 0 1.4264 -0.0051
-11 16 1 -4.6997 0.0104
-11 16 2 0.1381 0.0049
-11 16 3 2.2689 -0.0083
-11 16 4 -0.2632 -0.0482
-11 16 5 -0.8334 -0.0421
-11 16 6 1.8856 0.0452
-11 16 7 1.9428 0.0696
-11 16 8 -0.0452 0.0345
-11 16 9 0.3341 0.1083
-11 16 10 3.4235 -0.0364
-11 16 11 1.1114 0.0084
-11 16 12 1.7262 -0.0420
-11 16 13 -0.1770 -0.0617
-11 16 14 1.0085 -0.0282
-11 17 -10 0.9267 -0.0600
-11 17 -9 -0.1933 -0.1232
-11 17 -8 0.7656 0.0092
-11 17 -7 -0.1232 -0.0062
-11 17 -6 0.4059 -0.0578
-11 17 -5 -1.6583 0.0510
-11 17 -4 -0.1074 0.0024
-11 17 -3 0.1156 -0.0629
-11 17 -2 -0.4068 0.0034
-11 17 -1 3.1668 0.1160
-11 17 0 -0.6292 -0.0084
-11 17 1 -2.5016 -0.0152
-11 17 2 2.6627 0.0127
-11 17 3 -1.4426 0.0303
-11 17 4 -0.6965 0.0187
-11 17 5 -0.9922 -0.0301
-11 17 6 1.7837 0.0391
-11 17 7 -0.5610 0.0296
-11 17 8 -1.4545 -0.0136
-11 17 9 -0.0278 0.0101
-11 17 10 0.9361 0.0368
-11 17 11 -1.0257 -0.0559
-11 18 -5 1.5511 -0.0316
-11 18 -4 -1.0293 0.1257
-11 18 -3 -0.5954 -0.0147
-11 18 -2 2.7479 -0.1842
-11 18 -1 -0.8709 0.0790
-11 18 0 2.2644 0.0060
-11 18 1 -1.3276 -0.0225
-11 18 2 -0.9980 0.0608
-11 18 3 1.7168 0.0830
-11 18 4 0.5208 0.0910
-11 18 5 -1.2074 -0.0341
-11 18 6 -1.4483 -0.0893
-11 18 7 1.6500 0.0343
-10 0 -8 2.2700 0.3198
-10 0 -6 -18.9073 -0.4550
-10 0 -4 3.9030 0.4659
-10 0 -2 -14.0756 -0.1338
-10 0 0 -3.5071 -0.0782
-10 0 2 2.3831 -0.3076
-10 0 4 5.2882 0.9984
-10 0 6 33.6893 -0.7789
-10 0 8 2.5867 0.1100
-10 0 10 11.0186 0.2252
-10 0 12 -8.7777 0.4165
-10 0 14 -0.6389 -0.5461
-10 0 16 -14.0154 0.5195
-10 0 18 -0.5129 0.2124
-10 0 20 6.6192 -0.1797
-10 0 22 6.5416 -0.1790
-10 0 24 -2.0589 0.3044
-10 0 26 3.3984 -0.0235
-10 0 28 -1.9507 -0.2885
-10 1 -9 2.7281 -0.0362
-10 1 -8 -1.8133 -0.3326
-10 1 -7 -4.2182 0.2686
-10 1 -6 -2.5339 0.1586
-10 1 -5 1.2659 -0.1187
-10 1 -4 -9.0063 0.2177
-10 1 -3 3.6825 -0.0818
-10 1 -2 12.7744 -0.4263
-10 1 -1 19.6795 0.0475
-10 1 0 13.5191 -0.0146
-10 1 1 -30.0169 0.1684
-10 1 2 13.0905 0.1434
-10 1 3 1.9697 -0.2585
-10 1 4 6.3650 -0.0414
-10 1 5 -20.8522 -0.1222
-10 1 6 -11.7895 -0.4114
-10 1 7 15.3914 0.2789
-10 1 8 -9.1147 0.3774
-10 1 9 -1.7665 -0.2808
-10 1 10 -6.9570 -0.0595
-10 1 11 4.8893 -0.0879
-10 1 12 -8.1164 -0.0718
-10 1 13 -0.5706 0.1034
-10 1 14 -0.4772 -0.1408
-10 1 15 11.4326 0.1857
-10 1 16 9.2901 0.5964
-10 1 17 -2.3294 -0.3482
-10 1 18 3.0944 -0.4644
-10 1 19 7.4534 0.0948
-10 1 20 1.9501 0.1604
-10 1 21 -1.1919 0.0223
-10 1 22 1.7869 -0.0026
-10 1 23 5.6353 -0.0071
-10 1 24 0.9082 0.2513
-10 1 25 0.2680 -0.2371
-10 1 26 -0.6514 -0.3256
-10 1 27 0.8255 0.0174
-10 1 28 -0.7430 0.2313
-10 2 -9 -10.3845 0.1710
-10 2 -8 -0.0944 -0.0272
-10 2 -7 6.1747 0.1230
-10 2 -6 1.2738 0.1844
-10 2 -5 -18.8044 -0.1196
-10 2 -4 -4.7522 -0.1609
-10 2 -3 22.0031 0.1162
-10 2 -2 17.3533 0.0564
-10 2 -1 -4.6980 0.0006
-10 2 0 -3.3719 -0.1228
-10 2 1 15.8365 0.1014
-10 2 2 9.4608 0.1748
-10 2 3 -4.1539 -0.3354
-10 2 4 -19.4772 -0.0872
-10 2 5 0.5094 0.4737
-10 2 6 9.2346 0.0372
-10 2 7 -6.2243 -0.2712
-10 2 8 -9.8197 -0.1416
-10 2 9 -10.2695 -0.0734
-10 2 10 4.6098 0.2157
-10 2 11 3.8377 -0.0355
-10 2 12 -6.0682 -0.1151
-10 2 13 2.2632 0.2152
-10 2 14 1.7561 0.0119
-10 2 15 12.7368 -0.3252
-10 2 16 -3.1991 -0.0238
-10 2 17 0.7449 0.1384
-10 2 18 -6.3116 0.0778
-10 2 19 1.3178 0.0276
-10 2 20 -3.1903 -0.0996
-10 2 21 1.8714 -0.0175
-10 2 22 0.4138 -0.0329
-10 2 23 1.8080 -0.1070
-10 2 24 -3.3293 -0.0504
-10 2 25 -1.3619 0.1249
-10 2 26 2.2184 0.1517
-10 2 27 1.4361 0.0488
-10 2 28 -0.1914 -0.0125
-10 3 -9 -3.2570 -0.0570
-10 3 -8 3.6247 0.0999
-10 3 -7 0.2564 -0.0029
-10 3 -6 2.2469 0.0901
-10 3 -5 15.2350 -0.0007
-10 3 -4 -0.2739 0.0254
-10 3 -3 -9.5706 -0.0162
-10 3 -2 2.0961 -0.0413
-10 3 -1 22.7630 -0.0057
-10 3 0 25.4067 0.0211
-10 3 1 -17.9609 0.0271
-10 3 2 4.5033 0.0242
-10 3 3 4.2051 -0.0729
-10 3 4 19.7006 -0.1230
-10 3 5 -21.8532 0.1187
-10 3 6 6.5556 -0.0496
-10 3 7 -8.3041 -0.0393
-10 3 8 15.1636 0.0798
-10 3 9 -8.2291 0.0309
-10 3 10 8.4205 -0.0347
-10 3 11 3.1766 -0.0747
-10 3 12 -1.3864 -0.0856
-10 3 13 -3.4103 0.1236
-10 3 14 -3.8025 -0.0252
-10 3 15 5.5533 -0.0382
-10 3 16 3.5644 0.1094
-10 3 17 3.5078 0.0175
-10 3 18 -3.1033 -0.0474
-10 3 19 5.9054 -0.1186
-10 3 20 1.2607 -0.0636
-10 3 21 -6.8433 0.0868
-10 3 22 0.3493 0.0288
-10 3 23 2.1887 -0.1107
-10 3 24 1.6856 0.0614
-10 3 25 0.1807 -0.0064
-10 3 26 -0.6859 0.0450
-10 3 27 1.4314 -0.0933
-10 3 28 -0.1663 0.1584
-10 4 -9 1.3078 -0.0251
-10 4 -8 -12.4236 0.0495
-10 4 -7 10.4670 -0.0092
-10 4 -6 7.1412 -0.0549
-10 4 -5 -3.7464 -0.0283
-10 4 -4 -20.1606 0.0756
-10 4 -3 -3.1563 -0.0368
-10 4 -2 22.7914 -0.0100
-10 4 -1 2.7269 0.0445
-10 4 0 -12.0107 -0.0094
-10 4 1 -1.2997 -0.0965
-10 4 2 13.3916 -0.0095
-10 4 3 -1.2914 0.1332
-10 4 4 -23.0974 0.0765
-10 4 5 0.7600 -0.0544
-10 4 6 9.7710 -0.0555
-10 4 7 15.2716 0.0483
-10 4 8 -11.2518 -0.0496
-10 4 9 9.3097 -0.0478
-10 4 10 -4.7629 0.0585
-10 4 11 9.5707 0.0865
-10 4 12 1.1892 -0.0084
-10 4 13 -3.9931 -0.0374
-10 4 14 4.0510 -0.0306
-10 4 15 -5.9147 0.0576
-10 4 16 11.3737 -0.0272
-10 4 17 -3.7056 -0.0890
-10 4 18 2.2535 0.1279
-10 4 19 -3.4288 0.0461
-10 4 20 1.8569 -0.0762
-10 4 21 -1.5436 0.0049
-10 4 22 1.1105 0.0141
-10 4 23 2.4199 0.0464
-10 4 24 -0.4177 -0.0375
-10 4 25 -1.0511 0.1220
-10 4 26 0.0895 0.0395
-10 4 27 1.5044 0.1289
-10 4 28 0.3457 -0.0341
-10 5 -9 0.2615 -0.1227
-10 5 -8 -0.8255 0.0570
-10 5 -7 -8.2045 0.1318
-10 5 -6 4.2960 -0.0293
-10 5 -5 -8.0438 -0.0900
-10 5 -4 11.7721 -0.0397
-10 5 -3 -15.4894 0.0401
-10 5 -2 -0.2310 -0.0267
-10 5 -1 -5.5290 -0.0219
-10 5 0 11.1682 0.0501
-10 5 1 -4.3586 0.0772
-10 5 2 -5.0935 -0.0366
-10 5 3 13.0996 -0.0648
-10 5 4 1.6502 0.0048
-10 5 5 7.2225 -0.0689
-10 5 6 -1.3328 -0.0359
-10 5 7 13.5789 0.0737
-10 5 8 -4.4747 0.0378
-10 5 9 0.4211 -0.0416
-10 5 10 2.1104 -0.0117
-10 5 11 4.7198 -0.0635
-10 5 12 -1.7701 0.0226
-10 5 13 -4.5277 -0.0354
-10 5 14 -5.4543 -0.0672
-10 5 15 -2.3200 0.0499
-10 5 16 -2.0361 0.0638
-10 5 17 1.8781 -0.1192
-10 5 18 -0.6518 -0.0433
-10 5 19 2.2169 0.0571
-10 5 20 3.3826 0.0049
-10 5 21 -2.9183 -0.0634
-10 5 22 -3.2958 -0.0532
-10 5 23 2.4310 0.0575
-10 5 24 1.0276 0.0654
-10 5 25 0.8332 0.0234
-10 5 26 0.0175 -0.1497
-10 5 27 0.4310 0.0446
-10 6 -9 1.0023 0.0454
-10 6 -8 -4.6451 -0.0312
-10 6 -7 -4.1455 -0.0287
-10 6 -6 4.5430 -0.0092
-10 6 -5 0.3592 0.0068
-10 6 -4 -11.6514 0.0044
-10 6 -3 -3.2554 0.0237
-10 6 -2 0.9674 0.0577
-10 6 -1 7.2110 -0.0385
-10 6 0 -1.6690 -0.0247
-10 6 1 -6.0033 0.0299
-10 6 2 13.8386 0.0505
-10 6 3 2.5706 -0.0359
-10 6 4 -2.3279 0.0583
-10 6 5 -11.9238 0.0168
-10 6 6 8.1647 -0.0066
-10 6 7 4.3800 -0.0004
-10 6 8 -4.2037 0.0498
-10 6 9 -1.1670 -0.0005
-10 6 10 -1.0203 0.0141
-10 6 11 -4.6025 -0.0176
-10 6 12 0.5114 0.0267
-10 6 13 1.2060 0.0212
-10 6 14 -5.9337 -0.0301
-10 6 15 -4.4741 0.0059
-10 6 16 -1.7930 0.0597
-10 6 17 7.9247 0.0040
-10 6 18 -0.2568 0.0243
-10 6 19 3.6040 -0.0447
-10 6 20 2.5402 -0.0212
-10 6 21 0.9216 -0.0234
-10 6 22 0.2489 0.0758
-10 6 23 -1.0515 -0.0230
-10 6 24 0.3115 0.0212
-10 6 25 -0.8261 0.0267
-10 6 26 -0.8403 0.0164
-10 6 27 0.5699 -0.0499
-10 7 -9 9.5534 0.0307
-10 7 -8 -0.6997 0.0159
-10 7 -7 0.4873 -0.0009
-10 7 -6 0.7633 0.0098
-10 7 -5 4.4611 0.0022
-10 7 -4 -1.2550 -0.0328
-10 7 -3 -5.6304 -0.0316
-10 7 -2 3.3251 0.0089
-10 7 -1 7.6320 -0.0072
-10 7 0 6.9426 0.0288
-10 7 1 -4.4428 0.0241
-10 7 2 2.5021 -0.0098
-10 7 3 -1.0844 -0.0892
-10 7 4 1.4109 -0.0068
-10 7 5 -8.2662 0.0268
-10 7 6 -1.0694 0.0515
-10 7 7 0.4494 -0.0091
-10 7 8 -1.6381 -0.0479
-10 7 9 -4.9437 0.0120
-10 7 10 -3.3139 -0.0022
-10 7 11 1.4607 -0.0444
-10 7 12 -5.5159 0.0474
-10 7 13 -1.9264 0.0386
-10 7 14 2.1371 -0.0243
-10 7 15 -2.8077 -0.0367
-10 7 16 -1.0926 -0.0155
-10 7 17 -5.1041 0.0594
-10 7 18 2.0580 0.0188
-10 7 19 -2.9990 -0.0030
-10 7 20 1.7533 -0.0048
-10 7 21 0.0224 0.0384
-10 7 22 -3.1239 -0.0589
-10 7 23 0.0917 -0.0636
-10 7 24 -0.1713 0.0065
-10 7 25 1.2665 0.0087
-10 7 26 -0.4932 0.0419
-10 8 -9 -3.6367 0.0314
-10 8 -8 -1.0215 -0.0027
-10 8 -7 3.5237 -0.0369
-10 8 -6 5.1204 -0.0354
-10 8 -5 -2.7304 0.0597
-10 8 -4 -1.4443 0.0385
-10 8 -3 -2.9067 -0.0400
-10 8 -2 11.0147 0.0012
-10 8 -1 -1.7093 0.0295
-10 8 0 6.6041 -0.0317
-10 8 1 2.0429 -0.0233
-10 8 2 0.3993 -0.0146
-10 8 3 9.3108 0.0660
-10 8 4 -6.0713 0.0135
-10 8 5 -2.1035 -0.0783
-10 8 6 -5.5105 -0.0290
-10 8 7 3.8785 0.0294
-10 8 8 -2.1400 0.0064
-10 8 9 1.4879 0.0134
-10 8 10 3.9787 0.0085
-10 8 11 -7.9384 0.0106
-10 8 12 3.9777 -0.0059
-10 8 13 0.2690 -0.0134
-10 8 14 3.7729 -0.0223
-10 8 15 -5.2484 0.0545
-10 8 16 -2.1314 0.0001
-10 8 17 0.8118 0.0197
-10 8 18 0.4466 0.0785
-10 8 19 -0.6207 0.0086
-10 8 20 1.6900 -0.0483
-10 8 21 -1.1802 0.0144
-10 8 22 1.2419 -0.0194
-10 8 23 -1.7744 -0.0413
-10 8 24 0.1724 0.0221
-10 8 25 0.0853 -0.0480
-10 8 26 -0.5153 0.1370
-10 9 -9 3.5794 -0.0682
-10 9 -8 0.2574 0.0454
-10 9 -7 2.9564 0.0532
-10 9 -6 -1.8383 -0.0434
-10 9 -5 2.1792 -0.0295
-10 9 -4 1.5384 0.0557
-10 9 -3 -0.7725 0.0033
-10 9 -2 -11.8317 -0.0265
-10 9 -1 0.2880 0.0086
-10 9 0 5.8151 0.0447
-10 9 1 -0.2418 0.0191
-10 9 2 1.0547 -0.0448
-10 9 3 -0.0329 -0.0314
-10 9 4 -0.5484 0.0223
-10 9 5 -6.6692 0.0056
-10 9 6 2.2083 -0.0060
-10 9 7 -1.9656 0.0144
-10 9 8 -4.8832 0.0035
-10 9 9 -0.8097 -0.0030
-10 9 10 3.8716 -0.0058
-10 9 11 8.4434 -0.0178
-10 9 12 -1.6722 0.0145
-10 9 13 0.2108 0.0082
-10 9 14 1.5597 -0.0143
-10 9 15 6.0581 -0.0034
-10 9 16 2.1985 -0.0138
-10 9 17 0.9628 0.0222
-10 9 18 -0.2403 0.0527
-10 9 19 3.0999 0.0148
-10 9 20 0.2280 -0.0043
-10 9 21 1.1863 -0.0197
-10 9 22 1.9329 -0.0685
-10 9 23 -1.3065 0.0057
-10 9 24 0.6150 -0.0288
-10 9 25 -0.3644 -0.1564
-10 10 -9 -7.9400 -0.0309
-10 10 -8 -11.3295 -0.0728
-10 10 -7 -1.7514 0.0292
-10 10 -6 4.0932 0.0701
-10 10 -5 -5.0812 -0.0119
-10 10 -4 -2.5813 -0.0024
-10 10 -3 -1.8255 0.0057
-10 10 -2 2.8192 -0.0154
-10 10 -1 -3.5938 -0.0066
-10 10 0 -4.5786 0.0022
-10 10 1 8.6775 0.0023
-10 10 2 0.1785 0.0343
-10 10 3 -3.5172 -0.0081
-10 10 4 10.5048 -0.0306
-10 10 5 -2.1044 -0.0141
-10 10 6 -1.1581 0.0345
-10 10 7 -3.7409 0.0254
-10 10 8 2.7154 0.0446
-10 10 9 7.6179 0.0039
-10 10 10 4.8399 0.0027
-10 10 11 0.7872 -0.0092
-10 10 12 -2.5900 0.0236
-10 10 13 4.6691 -0.0136
-10 10 14 -1.7529 -0.0013
-10 10 15 -1.3238 0.0187
-10 10 16 -5.3242 0.0403
-10 10 17 0.9305 -0.0126
-10 10 18 -3.0911 0.0105
-10 10 19 -2.3187 0.0116
-10 10 20 -1.1165 0.0392
-10 10 21 1.1423 0.0195
-10 10 22 -1.0200 -0.0063
-10 10 23 1.2807 -0.0119
-10 10 24 -0.2394 -0.1202
-10 11 -9 1.8875 0.0282
-10 11 -8 -5.1553 -0.0066
-10 11 -7 0.7098 -0.0107
-10 11 -6 3.7993 0.0370
-10 11 -5 -1.5749 -0.0360
-10 11 -4 -2.6621 -0.0106
-10 11 -3 4.9803 0.0327
-10 11 -2 1.3489 -0.0153
-10 11 -1 -8.6239 -0.0104
-10 11 0 -2.6395 0.0259
-10 11 1 1.4907 -0.0151
-10 11 2 3.0619 -0.0196
-10 11 3 -0.4844 -0.0251
-10 11 4 -1.4141 0.0006
-10 11 5 -1.7170 0.0123
-10 11 6 0.8738 0.0104
-10 11 7 6.6184 -0.0381
-10 11 8 -4.2251 -0.0454
-10 11 9 -6.1374 -0.0075
-10 11 10 0.9708 0.0217
-10 11 11 0.0462 -0.0070
-10 11 12 6.1642 0.0149
-10 11 13 -5.1487 -0.0047
-10 11 14 2.9385 0.0225
-10 11 15 -0.2761 -0.0677
-10 11 16 2.8260 -0.0263
-10 11 17 0.6774 0.0466
-10 11 18 -1.5581 0.0779
-10 11 19 0.6112 0.0077
-10 11 20 -1.2871 0.0462
-10 11 21 -0.1720 0.0414
-10 11 22 1.5604 -0.0158
-10 11 23 -0.2750 -0.0146
-10 12 -9 0.7809 0.0098
-10 12 -8 -7.0072 -0.0071
-10 12 -7 -4.9166 -0.0271
-10 12 -6 11.1070 0.0183
-10 12 -5 -2.5737 0.0450
-10 12 -4 -0.3261 -0.0115
-10 12 -3 4.2641 -0.0402
-10 12 -2 0.0969 -0.0284
-10 12 -1 0.2542 0.0115
-10 12 0 -10.3958 0.0334
-10 12 1 2.8422 0.0060
-10 12 2 12.0917 0.0194
-10 12 3 -9.0991 0.0432
-10 12 4 6.3969 -0.0131
-10 12 5 7.3052 -0.0520
-10 12 6 7.9129 -0.0026
-10 12 7 -2.8246 0.0505
-10 12 8 -5.5305 0.0150
-10 12 9 5.8345 0.0096
-10 12 10 0.2574 0.0034
-10 12 11 1.9365 -0.0246
-10 12 12 -5.1195 0.0226
-10 12 13 3.0161 -0.0295
-10 12 14 -0.9789 0.0106
-10 12 15 2.1049 0.0192
-10 12 16 -4.8435 0.0005
-10 12 17 1.1871 0.0245
-10 12 18 1.0252 0.0417
-10 12 19 -2.3214 -0.1064
-10 12 20 -0.3313 0.0443
-10 12 21 -0.3152 -0.0072
-10 12 22 -0.1387 -0.0004
-10 13 -9 4.9008 -0.0280
-10 13 -8 0.3730 0.0195
-10 13 -7 1.1611 0.0110
-10 13 -6 2.8885 -0.0416
-10 13 -5 6.5161 0.0030
-10 13 -4 -4.7940 0.0098
-10 13 -3 -3.2819 -0.0039
-10 13 -2 0.2160 -0.0067
-10 13 -1 0.6545 0.0069
-10 13 0 -7.0764 -0.0092
-10 13 1 -3.4315 0.0105
-10 13 2 2.7518 -0.0317
-10 13 3 -2.5914 0.0150
-10 13 4 1.7544 0.0299
-10 13 5 -0.4047 0.0285
-10 13 6 0.5398 -0.0368
-10 13 7 4.6272 -0.0213
-10 13 8 -2.0149 0.0253
-10 13 9 0.2409 0.0354
-10 13 10 -6.0111 -0.0058
-10 13 11 1.7884 -0.0360
-10 13 12 -0.8504 -0.0239
-10 13 13 0.2905 0.0109
-10 13 14 -2.3411 -0.0055
-10 13 15 2.0961 -0.0112
-10 13 16 -0.2924 -0.0077
-10 13 17 0.9567 0.0006
-10 13 18 1.4674 0.0020
-10 13 19 -0.2175 -0.0202
-10 13 20 0.0942 -0.0600
-10 13 21 0.2377 0.0573
-10 14 -9 -0.1770 -0.0409
-10 14 -8 -1.7333 -0.0418
-10 14 -7 -7.2750 0.0326
-10 14 -6 1.4984 -0.0197
-10 14 -5 0.4384 -0.0204
-10 14 -4 -11.0708 0.0402
-10 14 -3 7.0402 -0.0136
-10 14 -2 1.4964 -0.0153
-10 14 -1 -0.7326 -0.0041
-10 14 0 -1.2448 0.0055
-10 14 1 -5.7434 -0.0015
-10 14 2 4.7928 0.0326
-10 14 3 -1.3216 -0.0011
-10 14 4 -5.5878 0.0010
-10 14 5 3.6934 -0.0281
-10 14 6 6.3042 -0.0079
-10 14 7 1.0381 0.0238
-10 14 8 -2.8782 0.0078
-10 14 9 -3.0030 0.0089
-10 14 10 4.7346 0.0020
-10 14 11 -3.9311 0.0209
-10 14 12 0.5387 -0.0053
-10 14 13 -0.0266 0.0071
-10 14 14 2.0808 0.0201
-10 14 15 -0.6101 -0.0371
-10 14 16 -0.2195 -0.0589
-10 14 17 -1.5810 -0.0853
-10 14 18 1.5791 -0.0530
-10 14 19 -0.7842 -0.0002
-10 15 -9 1.5809 -0.0114
-10 15 -8 -0.0016 -0.0483
-10 15 -7 -0.3183 -0.0271
-10 15 -6 -1.2525 0.0017
-10 15 -5 -0.7263 -0.0316
-10 15 -4 0.8813 -0.0026
-10 15 -3 -1.1669 0.0246
-10 15 -2 0.8957 -0.0033
-10 15 -1 5.8908 -0.0328
-10 15 0 -3.9501 0.0213
-10 15 1 -1.1661 0.0068
-10 15 2 -1.3759 -0.0295
-10 15 3 -0.3748 -0.0030
-10 15 4 -4.3309 0.0187
-10 15 5 -1.7014 0.0069
-10 15 6 2.5135 -0.0078
-10 15 7 0.6007 -0.0784
-10 15 8 -1.1779 0.0086
-10 15 9 -0.5634 0.0319
-10 15 10 -0.4335 0.0016
-10 15 11 -1.2686 -0.0020
-10 15 12 0.2285 -0.0531
-10 15 13 -0.7032 -0.0108
-10 15 14 0.2934 -0.0360
-10 15 15 0.6659 -0.0314
-10 15 16 0.1361 -0.0054
-10 15 17 0.0982 0.0378
-10 15 18 1.7886 0.0892
-10 16 -9 1.0364 -0.0514
-10 16 -8 0.0716 0.0466
-10 16 -7 -2.5662 -0.0207
-10 16 -6 -0.1315 0.0123
-10 16 -5 3.0636 0.0015
-10 16 -4 -4.5161 0.0128
-10 16 -3 -3.3190 -0.0059
-10 16 -2 7.3402 0.0133
-10 16 -1 -5.2917 0.0192
-10 16 0 1.0162 -0.0083
-10 16 1 0.6734 0.0057
-10 16 2 -0.7159 -0.0223
-10 16 3 0.9176 -0.0046
-10 16 4 -5.9582 0.0224
-10 16 5 -0.6030 0.0184
-10 16 6 2.8419 0.0093
-10 16 7 2.7006 -0.0193
-10 16 8 -1.8561 0.0141
-10 16 9 1.3495 0.0012
-10 16 10 1.9063 -0.0107
-10 16 11 1.6166 -0.0248
-10 16 12 -1.2352 0.0536
-10 16 13 -0.1533 -0.0141
-10 16 14 0.8273 0.0353
-10 16 15 1.1187 0.0217
-10 17 -9 -0.4018 -0.0477
-10 17 -8 1.6446 -0.0124
-10 17 -7 0.5361 0.0278
-10 17 -6 2.7977 -0.0286
-10 17 -5 0.3866 0.0673
-10 17 -4 0.0888 0.0590
-10 17 -3 -2.3506 -0.0651
-10 17 -2 -2.2936 0.0037
-10 17 -1 5.4611 0.0438
-10 17 0 -1.9900 -0.0438
-10 17 1 0.3574 -0.0636
-10 17 2 -0.3621 0.0026
-10 17 3 2.8237 0.0265
-10 17 4 -1.4950 0.0665
-10 17 5 -3.2961 0.0222
-10 17 6 -0.8154 -0.0091
-10 17 7 1.0531 -0.0191
-10 17 8 -1.6216 -0.1104
-10 17 9 -3.3788 0.0056
-10 17 10 0.6277 0.0163
-10 17 11 -0.9431 -0.0387
-10 17 12 -1.0981 0.0271
-10 17 13 -1.8112 0.0807
-10 18 -8 -0.4319 0.0542
-10 18 -7 -0.8405 0.0029
-10 18 -6 -0.0867 -0.0089
-10 18 -5 2.0892 -0.0584
-10 18 -4 3.2044 0.0251
-10 18 -3 -0.2699 -0.0397
-10 18 -2 2.1456 -0.0477
-10 18 -1 1.3462 0.0557
-10 18 0 -2.5538 0.0039
-10 18 1 4.0633 0.0058
-10 18 2 0.7430 0.0440
-10 18 3 2.4490 0.0099
-10 18 4 0.3356 0.0288
-10 18 5 -2.1286 -0.0335
-10 18 6 3.0608 0.0174
-10 18 7 -1.4474 0.0080
-10 18 8 0.0386 -0.0725
-10 18 9 -2.7844 -0.1154
-9 0 -7 -4.1594 0.0901
-9 0 -5 0.1143 0.4162
-9 0 -3 -29.0437 -0.6874
-9 0 -1 12.8787 0.0630
-9 0 1 -0.3166 0.1323
-9 0 3 42.5831 -0.0488
-9 0 5 2.2063 -0.6914
-9 0 7 11.4339 0.7343
-9 0 9 -20.2118 -0.3707
-9 0 11 10.5054 -0.0583
-9 0 13 -11.5478 -0.2610
-9 0 15 6.9755 0.9839
-9 0 17 -1.6065 -0.5640
-9 0 19 7.9898 0.0516
-9 0 21 0.9809 0.0388
-9 0 23 5.6806 0.1456
-9 0 25 -0.0981 -0.4252
-9 0 27 -1.6316 0.2242
-9 0 29 0.5439 -0.0599
-9 1 -8 -1.1823 0.0320
-9 1 -7 -2.0468 0.3962
-9 1 -6 -6.5635 0.0448
-9 1 -5 -5.9517 -0.5461
-9 1 -4 -16.1837 0.1294
-9 1 -3 1.1515 0.0998
-9 1 -2 -2.7597 0.1255
-9 1 -1 6.5193 0.0340
-9 1 0 -3.1467 -0.1436
-9 1 1 23.4823 0.1232
-9 1 2 23.9747 -0.0916
-9 1 3 7.4509 -0.4270
-9 1 4 6.5127 0.3183
-9 1 5 -4.8686 0.3277
-9 1 6 11.2336 -0.0711
-9 1 7 -24.6483 0.0895
-9 1 8 2.2420 -0.2910
-9 1 9 -14.3367 -0.3197
-9 1 10 12.3301 0.2350
-9 1 11 -10.7644 -0.0014
-9 1 12 1.5969 0.0802
-9 1 13 -6.8001 0.2402
-9 1 14 1.4797 -0.2352
-9 1 15 1.5972 -0.0235
-9 1 16 3.6977 -0.0534
-9 1 17 2.7966 -0.3727
-9 1 18 3.0825 0.2825
-9 1 19 4.7280 0.3099
-9 1 20 -5.7566 -0.2076
-9 1 21 -4.6598 -0.0503
-9 1 22 4.7889 -0.0593
-9 1 23 0.5554 -0.1308
-9 1 24 -3.0340 0.0061
-9 1 25 -1.4143 -0.1184
-9 1 26 2.7485 0.1853
-9 1 27 -0.6469 0.2463
-9 1 28 -2.7336 -0.1622
-9 1 29 -1.6667 -0.3714
-9 2 -8 -10.2407 -0.3523
-9 2 -7 -3.5677 0.0355
-9 2 -6 5.8749 0.0337
-9 2 -5 25.6544 -0.1965
-9 2 -4 -2.3686 0.1788
-9 2 -3 -27.8395 0.1259
-9 2 -2 -0.4745 -0.1904
-9 2 -1 27.8429 -0.0836
-9 2 0 12.0082 0.0367
-9 2 1 0.6333 0.1353
-9 2 2 -0.7166 0.0211
-9 2 3 17.9085 -0.2202
-9 2 4 1.9097 0.1399
-9 2 5 -16.3092 0.1232
-9 2 6 -15.9091 -0.4561
-9 2 7 7.8884 -0.0517
-9 2 8 -9.8571 0.3714
-9 2 9 -6.8901 0.0977
-9 2 10 -17.7662 -0.1810
-9 2 11 12.7100 -0.1965
-9 2 12 1.2264 0.0884
-9 2 13 -7.5460 0.1593
-9 2 14 1.4206 -0.3931
-9 2 15 1.6328 -0.0184
-9 2 16 8.2661 0.4377
-9 2 17 -9.0222 0.0501
-9 2 18 4.0405 -0.2036
-9 2 19 -0.2418 -0.1108
-9 2 20 0.1529 0.0051
-9 2 21 -6.5930 0.1378
-9 2 22 -3.1356 -0.0715
-9 2 23 1.5030 0.0341
-9 2 24 -1.2643 0.1433
-9 2 25 -2.1577 0.0793
-9 2 26 -0.2373 -0.3323
-9 2 27 -1.0859 -0.0460
-9 2 28 -1.3453 0.0188
-9 2 29 1.2938 0.0144
-9 3 -8 6.6197 0.0806
-9 3 -7 5.9830 -0.1606
-9 3 -6 22.1108 0.0430
-9 3 -5 -8.0942 0.0742
-9 3 -4 12.0610 -0.1329
-9 3 -3 -3.3840 -0.0456
-9 3 -2 22.2309 0.0915
-9 3 -1 -20.3729 0.0929
-9 3 0 -14.0621 -0.0675
-9 3 1 -7.6691 -0.0947
-9 3 2 17.2388 0.0663
-9 3 3 8.6877 0.0360
-9 3 4 -19.9236 0.0011
-9 3 5 15.4445 0.0394
-9 3 6 2.1545 -0.0184
-9 3 7 11.1840 -0.0175
-9 3 8 -8.0945 -0.0332
-9 3 9 -0.2107 -0.0693
-9 3 10 8.2526 0.0598
-9 3 11 -1.5085 -0.0019
-9 3 12 3.7547 0.0060
-9 3 13 0.0155 0.0337
-9 3 14 -3.9313 -0.0505
-9 3 15 -2.9757 -0.0295
-9 3 16 -1.9218 -0.0486
-9 3 17 -3.4730 -0.0998
-9 3 18 -3.3333 0.0569
-9 3 19 3.6703 0.1357
-9 3 20 0.5706 0.0284
-9 3 21 -5.5373 0.0135
-9 3 22 -2.6328 0.0041
-9 3 23 3.1688 -0.0621
-9 3 24 -3.3524 -0.0391
-9 3 25 -4.0164 -0.0092
-9 3 26 0.8564 0.0538
-9 3 27 1.6205 0.1051
-9 3 28 0.4147 0.0183
-9 3 29 -3.2002 -0.2206
-9 4 -8 4.2242 0.0449
-9 4 -7 -11.8351 -0.0006
-9 4 -6 -1.1062 -0.0389
-9 4 -5 16.3121 0.0181
-9 4 -4 8.6943 -0.0118
-9 4 -3 -15.3449 -0.0542
-9 4 -2 -32.2488 0.0547
-9 4 -1 0.4271 -0.0162
-9 4 0 -4.7490 -0.0178
-9 4 1 -13.9782 0.0421
-9 4 2 -7.2953 0.0919
-9 4 3 4.6779 -0.0443
-9 4 4 1.7572 -0.1309
-9 4 5 -7.5497 -0.0005
-9 4 6 10.3268 0.0366
-9 4 7 -0.5318 0.0456
-9 4 8 13.0935 -0.0121
-9 4 9 -1.0520 0.0597
-9 4 10 8.9820 0.0223
-9 4 11 -2.1667 -0.0755
-9 4 12 12.7975 -0.0208
-9 4 13 -2.9610 0.0455
-9 4 14 -2.9415 0.0096
-9 4 15 0.4765 0.0570
-9 4 16 -4.4701 -0.0363
-9 4 17 -2.7572 -0.0126
-9 4 18 -4.0759 0.0771
-9 4 19 6.8992 -0.0491
-9 4 20 2.4746 -0.0468
-9 4 21 -3.3659 0.0701
-9 4 22 -1.1696 0.0218
-9 4 23 0.9228 -0.0103
-9 4 24 0.5216 -0.0171
-9 4 25 -1.7519 0.0313
-9 4 26 0.1339 -0.0663
-9 4 27 0.2393 -0.0606
-9 4 28 -0.7604 -0.0835
-9 5 -8 -9.4683 0.0256
-9 5 -7 1.5040 -0.0113
-9 5 -6 5.0602 -0.1535
-9 5 -5 0.6097 -0.0574
-9 5 -4 -11.4632 0.1574
-9 5 -3 3.2972 0.0382
-9 5 -2 11.1950 -0.0641
-9 5 -1 4.3825 -0.0176
-9 5 0 -22.9924 0.0732
-9 5 1 -9.2437 -0.0713
-9 5 2 -0.3557 -0.0983
-9 5 3 13.8046 0.0264
-9 5 4 -10.2291 0.1359
-9 5 5 -4.7276 -0.0247
-9 5 6 10.1904 -0.0430
-9 5 7 -3.3070 0.0449
-9 5 8 0.2896 -0.0750
-9 5 9 -4.9053 -0.0396
-9 5 10 -0.6538 0.0449
-9 5 11 -3.8110 0.0635
-9 5 12 -7.3146 0.0217
-9 5 13 5.5301 -0.0397
-9 5 14 0.1795 -0.0316
-9 5 15 -7.3722 0.0752
-9 5 16 3.2668 -0.0588
-9 5 17 -5.3443 -0.0672
-9 5 18 -1.5855 0.0172
-9 5 19 -4.6550 0.0443
-9 5 20 5.7785 -0.0292
-9 5 21 -0.9936 0.0267
-9 5 22 -2.4047 0.0553
-9 5 23 1.5900 -0.0267
-9 5 24 2.0795 -0.0436
-9 5 25 -1.8576 -0.1200
-9 5 26 -1.2064 -0.0392
-9 5 27 1.0239 0.0083
-9 5 28 1.5187 -0.1568
-9 6 -8 -0.7317 -0.0401
-9 6 -7 -9.9840 0.0207
-9 6 -6 -2.1774 0.0797
-9 6 -5 1.7169 -0.0395
-9 6 -4 2.6252 -0.0401
-9 6 -3 -10.2308 0.0106
-9 6 -2 1.9475 -0.0305
-9 6 -1 -16.4077 -0.0489
-9 6 0 0.1498 0.0321
-9 6 1 -4.3821 0.0479
-9 6 2 -10.6482 -0.0063
-9 6 3 23.0643 -0.0637
-9 6 4 -11.7575 0.0027
-9 6 5 8.7368 -0.0001
-9 6 6 -6.8721 -0.0057
-9 6 7 13.5240 -0.0023
-9 6 8 -12.7723 0.0519
-9 6 9 -1.1208 0.0118
-9 6 10 5.5015 -0.0549
-9 6 11 -2.7069 -0.0180
-9 6 12 0.6979 0.0932
-9 6 13 -0.8139 0.0475
-9 6 14 1.8053 -0.0721
-9 6 15 -0.5044 0.0277
-9 6 16 1.9142 0.0443
-9 6 17 -4.5081 -0.0067
-9 6 18 -4.7487 -0.0217
-9 6 19 2.0188 0.0252
-9 6 20 5.6050 0.0446
-9 6 21 0.5822 0.0716
-9 6 22 -1.7286 -0.0585
-9 6 23 -0.3606 -0.0418
-9 6 24 -0.1992 0.0649
-9 6 25 -1.6432 -0.0755
-9 6 26 -0.6820 -0.0170
-9 6 27 0.6524 0.0268
-9 7 -8 -0.6832 -0.0189
-9 7 -7 -0.3302 -0.1034
-9 7 -6 5.7735 0.0293
-9 7 -5 1.1071 0.0200
-9 7 -4 -5.4570 -0.0055
-9 7 -3 4.0786 0.0429
-9 7 -2 2.3172 0.0576
-9 7 -1 19.0917 -0.0687
-9 7 0 -0.2597 -0.0587
-9 7 1 1.0845 -0.0290
-9 7 2 -0.1274 -0.0108
-9 7 3 6.9553 0.0305
-9 7 4 -1.8295 0.0548
-9 7 5 -7.2039 -0.0112
-9 7 6 0.8966 -0.0479
-9 7 7 -5.1656 -0.0221
-9 7 8 -7.6072 0.0306
-9 7 9 -1.4689 0.0347
-9 7 10 -3.7626 -0.0229
-9 7 11 -0.4965 0.0025
-9 7 12 -8.4571 0.0190
-9 7 13 4.3954 -0.0103
-9 7 14 4.0753 -0.0143
-9 7 15 3.0614 0.0226
-9 7 16 -0.2879 0.0202
-9 7 17 2.8209 0.0027
-9 7 18 -3.5638 -0.0042
-9 7 19 -0.5073 -0.0114
-9 7 20 -3.9867 -0.0218
-9 7 21 2.9115 0.0176
-9 7 22 -0.6269 0.0119
-9 7 23 -0.8588 0.0001
-9 7 24 2.9073 -0.0333
-9 7 25 -1.2427 -0.0448
-9 7 26 -0.9032 -0.0411
-9 7 27 -0.4834 0.1039
-9 8 -8 -0.0554 0.0079
-9 8 -7 -3.7491 0.0002
-9 8 -6 -4.8087 0.0242
-9 8 -5 9.6418 0.0456
-9 8 -4 6.6446 -0.0236
-9 8 -3 -2.3235 -0.0241
-9 8 -2 5.8726 -0.0040
-9 8 -1 4.9492 -0.0180
-9 8 0 -10.7725 0.0006
-9 8 1 -1.7406 0.0227
-9 8 2 -3.1006 -0.0154
-9 8 3 -2.4770 -0.0608
-9 8 4 3.8259 -0.0193
-9 8 5 -12.2717 -0.0346
-9 8 6 10.4865 0.0652
-9 8 7 -3.1037 0.0085
-9 8 8 -0.6322 -0.0086
-9 8 9 -8.4271 -0.0040
-9 8 10 9.8920 -0.0099
-9 8 11 8.0017 -0.0114
-9 8 12 -2.8007 0.0136
-9 8 13 3.5953 0.0141
-9 8 14 2.6256 0.0646
-9 8 15 2.1992 0.0037
-9 8 16 0.2959 -0.0734
-9 8 17 2.4987 -0.0031
-9 8 18 -6.6777 0.0334
-9 8 19 -2.5955 -0.0343
-9 8 20 0.0190 -0.0145
-9 8 21 1.3523 0.1135
-9 8 22 -2.4750 -0.0057
-9 8 23 1.1827 0.0136
-9 8 24 -0.3944 -0.0270
-9 8 25 1.0028 0.0253
-9 8 26 0.0059 -0.0661
-9 9 -8 -7.4332 0.0215
-9 9 -7 8.4902 -0.0130
-9 9 -6 4.5197 -0.0401
-9 9 -5 1.9636 0.0373
-9 9 -4 -7.1260 0.0553
-9 9 -3 6.9797 -0.0358
-9 9 -2 -2.4099 -0.0315
-9 9 -1 -9.7078 0.0155
-9 9 0 6.6685 -0.0158
-9 9 1 -3.7859 -0.0160
-9 9 2 -3.4961 -0.0375
-9 9 3 7.1196 0.0490
-9 9 4 1.0563 0.0343
-9 9 5 -0.3772 -0.0234
-9 9 6 -4.3184 -0.0419
-9 9 7 2.9031 0.0048
-9 9 8 -3.1968 -0.0172
-9 9 9 1.7936 0.0030
-9 9 10 0.8135 0.0299
-9 9 11 -4.5172 0.0128
-9 9 12 6.1206 -0.0031
-9 9 13 -2.4053 -0.0196
-9 9 14 3.0989 -0.0103
-9 9 15 -0.3976 0.0362
-9 9 16 4.3729 -0.0050
-9 9 17 1.4999 -0.0385
-9 9 18 1.7883 0.0100
-9 9 19 2.8308 -0.0428
-9 9 20 -0.0923 0.0216
-9 9 21 -2.2719 0.0164
-9 9 22 1.8949 0.0396
-9 9 23 -0.3299 -0.0303
-9 9 24 1.7515 0.0684
-9 9 25 -0.1959 -0.0903
-9 9 26 -0.9271 0.0965
-9 10 -8 -0.2750 0.0252
-9 10 -7 -4.2179 0.0801
-9 10 -6 0.8265 0.0093
-9 10 -5 -4.4336 -0.0674
-9 10 -4 4.9807 0.0098
-9 10 -3 4.2120 0.0078
-9 10 -2 -1.7854 0.0087
-9 10 -1 6.1576 0.0056
-9 10 0 -14.5389 0.0116
-9 10 1 -1.6794 0.0088
-9 10 2 2.5687 -0.0158
-9 10 3 -2.9738 -0.0619
-9 10 4 -0.6944 0.0131
-9 10 5 -4.9517 0.0684
-9 10 6 6.5768 0.0157
-9 10 7 10.8249 -0.0443
-9 10 8 0.5571 -0.0554
-9 10 9 -7.8093 -0.0099
-9 10 10 2.2409 0.0215
-9 10 11 7.7112 -0.0035
-9 10 12 -4.1010 0.0194
-9 10 13 -2.0254 -0.0075
-9 10 14 -2.3174 0.0018
-9 10 15 1.0817 0.0293
-9 10 16 -3.2080 -0.0311
-9 10 17 1.1753 0.0097
-9 10 18 -0.2921 0.0280
-9 10 19 -5.1507 -0.0395
-9 10 20 -0.1944 0.0144
-9 10 21 2.7982 0.0052
-9 10 22 -1.1121 -0.0238
-9 10 23 -0.5940 0.0939
-9 10 24 -0.0540 -0.0202
-9 10 25 0.1186 0.2717
-9 11 -8 -4.7156 -0.0271
-9 11 -7 3.8374 -0.0051
-9 11 -6 4.0378 0.0404
-9 11 -5 4.5083 -0.0020
-9 11 -4 -10.8896 -0.0138
-9 11 -3 2.7186 0.0430
-9 11 -2 14.2554 0.0207
-9 11 -1 -12.3688 -0.0124
-9 11 0 -1.0093 -0.0223
-9 11 1 3.7155 -0.0079
-9 11 2 -9.4871 0.0272
-9 11 3 -10.0419 0.0159
-9 11 4 3.0497 0.0022
-9 11 5 6.8720 -0.0110
-9 11 6 -1.8596 -0.0457
-9 11 7 -4.6527 -0.0097
-9 11 8 2.3951 0.0398
-9 11 9 2.7006 0.0131
-9 11 10 -0.7768 -0.0147
-9 11 11 -4.2244 -0.0122
-9 11 12 -5.6958 -0.0237
-9 11 13 7.4768 -0.0401
-9 11 14 -1.9281 -0.0092
-9 11 15 0.7219 0.0522
-9 11 16 -1.1946 0.0070
-9 11 17 1.6203 0.0330
-9 11 18 -1.4782 -0.0324
-9 11 19 0.7518 -0.0318
-9 11 20 0.9262 0.0152
-9 11 21 -1.4743 0.0083
-9 11 22 -0.6704 -0.0046
-9 11 23 0.2413 0.0878
-9 11 24 0.9061 0.1301
-9 12 -8 1.8140 0.0106
-9 12 -7 -2.9518 -0.0144
-9 12 -6 4.1808 -0.0127
-9 12 -5 0.5479 -0.0216
-9 12 -4 -11.2554 -0.0120
-9 12 -3 2.7446 0.0181
-9 12 -2 0.0418 0.0391
-9 12 -1 5.2901 -0.0021
-9 12 0 -2.6978 0.0071
-9 12 1 -8.5222 -0.0134
-9 12 2 7.3543 -0.0158
-9 12 3 8.2530 0.0035
-9 12 4 -6.4671 0.0051
-9 12 5 -2.0050 0.0088
-9 12 6 -1.9515 0.0326
-9 12 7 4.6518 -0.0000
-9 12 8 5.0684 -0.0366
-9 12 9 -6.5036 -0.0154
-9 12 10 -0.5656 0.0112
-9 12 11 -2.2379 -0.0006
-9 12 12 1.5105 0.0140
-9 12 13 -5.8410 -0.0099
-9 12 14 0.6242 0.0404
-9 12 15 -0.1379 0.0204
-9 12 16 1.3934 -0.0550
-9 12 17 -1.8328 -0.0119
-9 12 18 4.2063 -0.0055
-9 12 19 1.0227 -0.0351
-9 12 20 -3.0711 0.0407
-9 12 21 2.0465 0.0439
-9 12 22 0.6942 -0.0113
-9 12 23 -1.8747 -0.0228
-9 13 -8 -2.0363 0.0018
-9 13 -7 1.3237 -0.0095
-9 13 -6 7.0377 -0.0083
-9 13 -5 -3.4444 0.0348
-9 13 -4 0.6927 0.0299
-9 13 -3 -10.9326 -0.0362
-9 13 -2 12.2297 0.0034
-9 13 -1 5.0302 -0.0046
-9 13 0 -9.6258 0.0187
-9 13 1 10.5469 0.0090
-9 13 2 1.2584 0.0192
-9 13 3 -5.8751 0.0126
-9 13 4 -10.8099 -0.0292
-9 13 5 3.1778 -0.0255
-9 13 6 6.1590 0.0151
-9 13 7 -5.4940 0.0243
-9 13 8 -0.5779 0.0011
-9 13 9 0.6531 0.0073
-9 13 10 2.3536 -0.0263
-9 13 11 -3.2343 -0.0154
-9 13 12 -4.8683 0.0042
-9 13 13 -0.8347 0.0051
-9 13 14 2.2063 0.0011
-9 13 15 -4.1295 0.0104
-9 13 16 -1.2018 -0.0094
-9 13 17 0.1006 -0.0080
-9 13 18 1.2664 0.0593
-9 13 19 -0.8703 0.0045
-9 13 20 2.1787 -0.0128
-9 13 21 -0.0672 0.0136
-9 14 -8 0.6090 0.0405
-9 14 -7 -5.2797 0.0273
-9 14 -6 -1.6924 -0.0332
-9 14 -5 4.0847 -0.0234
-9 14 -4 -5.0183 0.0045
-9 14 -3 -6.5139 0.0182
-9 14 -2 7.4724 0.0203
-9 14 -1 -2.5798 0.0271
-9 14 0 6.6244 -0.0044
-9 14 1 -1.4774 -0.0222
-9 14 2 -2.5227 -0.0282
-9 14 3 7.5874 -0.0408
-9 14 4 -1.7260 0.0336
-9 14 5 -6.5284 0.0487
-9 14 6 -1.4703 0.0051
-9 14 7 -0.0761 -0.0333
-9 14 8 0.3975 -0.0098
-9 14 9 2.1451 -0.0137
-9 14 10 0.5667 0.0072
-9 14 11 2.7867 0.0104
-9 14 12 -0.6030 -0.0221
-9 14 13 0.6713 -0.0126
-9 14 14 -0.9437 -0.0170
-9 14 15 0.7572 -0.0254
-9 14 16 0.2243 0.0523
-9 14 17 -0.7213 0.0543
-9 14 18 1.7653 0.0440
-9 14 19 0.4833 0.0327
-9 14 20 -1.3787 0.0333
-9 15 -8 -0.9890 0.0139
-9 15 -7 0.0393 0.0213
-9 15 -6 6.9268 0.0162
-9 15 -5 0.6989 -0.0054
-9 15 -4 2.3202 0.0019
-9 15 -3 0.9724 0.0076
-9 15 -2 -2.0611 0.0073
-9 15 -1 9.5354 -0.0045
-9 15 0 -3.1092 0.0177
-9 15 1 -0.1186 0.0004
-9 15 2 7.7916 -0.0116
-9 15 3 0.7179 0.0062
-9 15 4 -4.3541 -0.0163
-9 15 5 -3.0640 -0.0240
-9 15 6 0.5483 0.0074
-9 15 7 0.0173 0.0005
-9 15 8 -4.9035 0.0410
-9 15 9 0.5896 0.0031
-9 15 10 4.4021 -0.0518
-9 15 11 -0.0105 -0.0006
-9 15 12 -3.1066 0.0050
-9 15 13 -0.0768 -0.0015
-9 15 14 3.2032 0.0423
-9 15 15 0.2599 0.0432
-9 15 16 -1.5055 -0.0112
-9 15 17 -0.5970 0.0236
-9 15 18 1.8670 0.0170
-9 16 -8 0.1943 0.0320
-9 16 -7 0.0443 -0.0089
-9 16 -6 0.0167 0.0166
-9 16 -5 5.8390 -0.0058
-9 16 -4 3.5887 -0.0177
-9 16 -3 -5.7865 -0.0021
-9 16 -2 4.9359 0.0079
-9 16 -1 -0.7657 0.0003
-9 16 0 -6.0258 0.0056
-9 16 1 2.6451 0.0020
-9 16 2 -1.0760 -0.0117
-9 16 3 6.0422 0.0146
-9 16 4 0.8817 0.0361
-9 16 5 -3.7508 -0.0369
-9 16 6 0.2012 -0.0122
-9 16 7 1.6899 -0.0190
-9 16 8 1.1845 0.0008
-9 16 9 -1.5591 0.0130
-9 16 10 3.1642 -0.0374
-9 16 11 1.5192 -0.0525
-9 16 12 -0.6368 0.0326
-9 16 13 -1.1202 -0.0141
-9 16 14 0.3438 0.0076
-9 16 15 1.3254 0.0490
-9 16 16 -1.9449 -0.0503
-9 17 -8 -0.7034 0.0666
-9 17 -7 -1.3117 0.0477
-9 17 -6 1.1771 0.0083
-9 17 -5 1.9256 0.0360
-9 17 -4 0.7001 0.0129
-9 17 -3 1.4377 -0.0779
-9 17 -2 -1.7219 -0.0327
-9 17 -1 -3.5293 0.0020
-9 17 0 3.2641 0.0030
-9 17 1 -3.7073 0.0240
-9 17 2 6.5695 0.0035
-9 17 3 1.6194 -0.0310
-9 17 4 -0.3042 -0.0939
-9 17 5 -0.2720 -0.0331
-9 17 6 -0.9370 0.0371
-9 17 7 2.2218 0.0869
-9 17 8 -2.7731 -0.0687
-9 17 9 -1.0646 0.0451
-9 17 10 0.3393 0.0268
-9 17 11 2.6992 -0.0436
-9 17 12 -2.0081 0.0448
-9 17 13 -0.5902 -0.0056
-9 17 14 -0.8034 -0.0132
-9 18 -8 0.3815 -0.1250
-9 18 -7 -1.2431 0.0488
-9 18 -6 -0.3499 -0.0686
-9 18 -5 -0.0367 -0.0216
-9 18 -4 2.8706 0.0986
-9 18 -3 -2.5483 -0.0554
-9 18 -2 0.0097 -0.0825
-9 18 -1 4.6220 0.0714
-9 18 0 -1.6774 0.0842
-9 18 1 -3.6906 -0.0434
-9 18 2 0.7566 -0.0180
-9 18 3 2.1777 -0.0305
-9 18 4 2.8402 0.0782
-9 18 5 0.0394 -0.0263
-9 18 6 -0.7878 -0.0771
-9 18 7 2.4296 -0.0340
-9 18 8 0.0250 0.0080
-9 18 9 -0.3499 0.0023
-9 18 10 -0.7750 0.0931
-9 18 11 2.0914 -0.0018
-9 19 -4 -1.2804 0.0150
-9 19 -3 1.3059 0.1011
-9 19 -2 0.3086 -0.0956
-9 19 -1 -1.6920 -0.0804
-9 19 0 -0.8804 0.0755
-9 19 1 -1.8061 -0.0487
-9 19 2 -1.9683 -0.0584
-9 19 3 2.2521 0.0160
-9 19 4 0.2212 0.0120
-9 19 5 -0.8427 -0.0748
-8 0 -6 -4.5551 -0.2917
-8 0 -4 22.1287 -0.0251
-8 0 -2 -17.3602 0.4154
-8 0 0 0.1158 -0.2561
-8 0 2 -4.2188 -0.3619
-8 0 4 9.8295 -0.1444
-8 0 6 -3.3156 0.3773
-8 0 8 -17.4309 -0.9042
-8 0 10 -20.2948 0.1986
-8 0 12 2.3563 0.0357
-8 0 14 -0.3608 -0.0968
-8 0 16 -3.6644 -0.6111
-8 0 18 16.2995 0.7037
-8 0 20 -1.5568 -0.3381
-8 0 22 5.1595 -0.0879
-8 0 24 -3.9297 -0.1672
-8 0 26 3.2604 0.4209
-8 0 28 -3.9003 -0.4434
-8 1 -7 -19.2410 0.1360
-8 1 -6 5.2500 -0.1832
-8 1 -5 0.1287 0.0016
-8 1 -4 5.8639 0.5634
-8 1 -3 -34.5906 -0.1428
-8 1 -2 23.7595 -0.1611
-8 1 -1 20.0009 0.0256
-8 1 0 27.2692 0.1389
-8 1 1 -30.7800 0.2935
-8 1 2 7.9983 -0.1562
-8 1 3 10.4281 0.1311
-8 1 4 -21.5893 0.5545
-8 1 5 2.3569 -0.3321
-8 1 6 -28.3466 -0.5385
-8 1 7 19.6398 0.3244
-8 1 8 -17.6221 0.1021
-8 1 9 -21.0110 0.1312
-8 1 10 -8.5444 0.1370
-8 1 11 -3.1932 -0.1421
-8 1 12 -7.9545 0.0312
-8 1 13 -13.1621 -0.1204
-8 1 14 0.7694 -0.4621
-8 1 15 8.0797 0.3586
-8 1 16 2.9204 0.2469
-8 1 17 -8.7482 -0.0692
-8 1 18 -0.7843 0.1453
-8 1 19 7.9448 -0.0953
-8 1 20 4.2719 -0.3056
-8 1 21 -8.5514 0.0303
-8 1 22 -1.8000 0.0888
-8 1 23 2.1338 0.0817
-8 1 24 0.0908 0.1677
-8 1 25 -0.5678 -0.1078
-8 1 26 -0.6353 0.0221
-8 1 27 -1.2863 -0.0680
-8 1 28 0.2243 -0.1447
-8 1 29 -0.4758 0.0392
-8 2 -7 0.7365 0.2844
-8 2 -6 3.5283 -0.0036
-8 2 -5 -12.5673 -0.0942
-8 2 -4 16.2051 0.0950
-8 2 -3 36.4103 -0.0690
-8 2 -2 10.2300 -0.0582
-8 2 -1 2.9582 0.2674
-8 2 0 -30.5401 0.0361
-8 2 1 22.2725 -0.1037
-8 2 2 5.2991 -0.0768
-8 2 3 -14.7089 -0.0811
-8 2 4 -22.5178 0.1208
-8 2 5 -7.0926 -0.1396
-8 2 6 11.4740 -0.1239
-8 2 7 -7.1028 0.3555
-8 2 8 2.0892 0.0248
-8 2 9 -0.4518 -0.3439
-8 2 10 -1.7395 -0.0737
-8 2 11 -10.4953 0.0810
-8 2 12 8.6646 0.1919
-8 2 13 -3.0053 -0.0427
-8 2 14 -0.8289 -0.1699
-8 2 15 3.3438 0.1736
-8 2 16 -5.1222 0.0761
-8 2 17 -8.2302 -0.4350
-8 2 18 0.1296 -0.0725
-8 2 19 6.4620 0.2568
-8 2 20 -3.0968 0.1133
-8 2 21 -3.7169 0.0140
-8 2 22 2.9011 -0.1421
-8 2 23 1.6265 0.0790
-8 2 24 -4.1321 0.0003
-8 2 25 -3.9901 -0.1945
-8 2 26 1.5402 -0.1475
-8 2 27 3.3304 0.3459
-8 2 28 -0.9161 0.0080
-8 2 29 -0.1522 0.1044
-8 3 -7 -7.7752 -0.0491
-8 3 -6 -3.7082 0.1575
-8 3 -5 39.3387 -0.0570
-8 3 -4 14.3198 -0.0724
-8 3 -3 -1.2443 0.1102
-8 3 -2 -13.9881 0.0447
-8 3 -1 37.7842 -0.0714
-8 3 0 -12.5454 -0.0327
-8 3 1 -22.1986 0.0720
-8 3 2 -27.7468 0.1441
-8 3 3 3.4227 -0.1259
-8 3 4 -9.7732 -0.0465
-8 3 5 -12.2292 0.0639
-8 3 6 0.7202 -0.0657
-8 3 7 10.0611 -0.0545
-8 3 8 11.4221 0.0547
-8 3 9 -4.8785 0.0994
-8 3 10 -0.9668 0.0216
-8 3 11 17.3108 -0.1465
-8 3 12 -3.8675 -0.0169
-8 3 13 -0.0417 0.0808
-8 3 14 -1.7635 -0.1092
-8 3 15 7.0872 -0.0837
-8 3 16 5.1350 0.0789
-8 3 17 -9.2972 0.0895
-8 3 18 -4.5523 -0.0321
-8 3 19 0.0448 -0.0745
-8 3 20 6.9204 -0.0578
-8 3 21 -3.3768 -0.0021
-8 3 22 -2.8761 -0.0128
-8 3 23 0.5586 -0.0770
-8 3 24 2.1361 0.1137
-8 3 25 -0.2547 0.0619
-8 3 26 1.0665 0.0988
-8 3 27 0.3911 -0.0927
-8 3 28 0.0376 -0.1606
-8 3 29 0.4843 -0.0080
-8 4 -7 11.3851 -0.1053
-8 4 -6 9.4941 -0.1033
-8 4 -5 -17.4331 0.0900
-8 4 -4 -15.3795 0.0523
-8 4 -3 -8.4820 0.0224
-8 4 -2 30.4710 0.0019
-8 4 -1 -14.2941 -0.0139
-8 4 0 -16.8823 0.0298
-8 4 1 -25.1844 -0.0782
-8 4 2 12.7659 -0.0373
-8 4 3 9.7544 -0.0089
-8 4 4 -23.1123 0.1055
-8 4 5 3.7366 0.0655
-8 4 6 -4.0177 0.0174
-8 4 7 22.8487 -0.0458
-8 4 8 -10.1481 -0.0274
-8 4 9 24.6631 0.0218
-8 4 10 -3.0861 -0.0068
-8 4 11 1.8047 -0.0341
-8 4 12 2.4409 0.0737
-8 4 13 4.2346 0.0210
-8 4 14 -5.4236 -0.0736
-8 4 15 0.6309 -0.0100
-8 4 16 4.2026 -0.0750
-8 4 17 -5.1234 -0.0254
-8 4 18 -4.5849 0.0628
-8 4 19 2.7276 -0.0686
-8 4 20 2.3915 -0.0363
-8 4 21 -0.2789 0.0339
-8 4 22 1.5682 -0.0321
-8 4 23 5.7658 -0.0218
-8 4 24 1.5511 -0.0029
-8 4 25 -2.3958 -0.0509
-8 4 26 -1.7621 0.0394
-8 4 27 4.3066 0.0328
-8 4 28 0.2650 0.0479
-8 4 29 1.3890 0.3437
-8 5 -7 -10.8467 0.0163
-8 5 -6 -14.3885 -0.0553
-8 5 -5 -6.6437 0.0728
-8 5 -4 2.9595 0.0506
-8 5 -3 -5.6098 -0.0697
-8 5 -2 -15.8525 -0.0728
-8 5 -1 29.1384 0.0361
-8 5 0 11.2699 0.0262
-8 5 1 -8.1372 0.0258
-8 5 2 0.7654 0.0178
-8 5 3 -8.2591 0.0809
-8 5 4 6.9111 -0.0507
-8 5 5 -18.9944 -0.0876
-8 5 6 7.7030 0.0059
-8 5 7 -1.0974 0.1317
-8 5 8 -9.8872 0.0309
-8 5 9 -0.8734 0.0448
-8 5 10 -6.9053 0.0119
-8 5 11 5.7813 0.0105
-8 5 12 -4.2017 -0.0506
-8 5 13 -7.5400 -0.0035
-8 5 14 -1.5282 0.0367
-8 5 15 6.4537 0.0736
-8 5 16 4.8925 -0.0498
-8 5 17 3.1307 0.0006
-8 5 18 -6.0672 0.0490
-8 5 19 1.3017 -0.0348
-8 5 20 1.6670 -0.0884
-8 5 21 1.7168 0.0709
-8 5 22 -0.5993 -0.0324
-8 5 23 -0.3222 0.0109
-8 5 24 2.7787 0.0285
-8 5 25 0.0873 -0.0216
-8 5 26 2.1282 0.0907
-8 5 27 -0.4240 0.0333
-8 5 28 -0.1886 -0.0404
-8 6 -7 -2.0615 0.0106
-8 6 -6 2.0772 -0.0654
-8 6 -5 7.3042 -0.1053
-8 6 -4 -15.0364 0.0612
-8 6 -3 -14.7448 0.0574
-8 6 -2 13.0136 -0.0890
-8 6 -1 14.8169 0.0168
-8 6 0 -6.3618 0.0873
-8 6 1 2.6751 -0.0630
-8 6 2 9.5412 -0.0893
-8 6 3 5.2242 -0.0153
-8 6 4 15.9145 0.0533
-8 6 5 -18.3026 -0.0029
-8 6 6 13.9105 -0.0256
-8 6 7 -9.5172 0.0043
-8 6 8 -2.3048 -0.0016
-8 6 9 -7.1588 -0.0515
-8 6 10 3.8256 -0.0416
-8 6 11 -9.2571 0.0497
-8 6 12 -4.0565 0.0340
-8 6 13 3.9861 -0.0744
-8 6 14 -2.4227 -0.0832
-8 6 15 -1.0753 0.0595
-8 6 16 4.3420 -0.0247
-8 6 17 6.4646 -0.0621
-8 6 18 -4.6182 0.0472
-8 6 19 -2.6985 0.0115
-8 6 20 2.6838 -0.0597
-8 6 21 -2.6012 -0.0286
-8 6 22 -0.1856 -0.0049
-8 6 23 1.2262 0.0870
-8 6 24 1.9168 0.0496
-8 6 25 0.0616 -0.1197
-8 6 26 -2.5899 0.0648
-8 6 27 1.0334 -0.0095
-8 6 28 0.9634 0.1464
-8 7 -7 -1.8620 0.0267
-8 7 -6 -4.3418 0.1550
-8 7 -5 4.7708 -0.0159
-8 7 -4 -6.4630 -0.0669
-8 7 -3 0.2779 0.0322
-8 7 -2 -3.6786 -0.0030
-8 7 -1 10.1175 -0.0515
-8 7 0 24.5574 0.0118
-8 7 1 0.0298 0.0721
-8 7 2 12.5275 0.0285
-8 7 3 1.4173 -0.0206
-8 7 4 -3.8641 -0.0673
-8 7 5 -3.2170 -0.0102
-8 7 6 -4.7921 0.0574
-8 7 7 14.1451 0.0101
-8 7 8 -16.7606 0.0054
-8 7 9 1.1219 0.0009
-8 7 10 -0.5821 -0.0105
-8 7 11 3.9473 -0.0097
-8 7 12 5.5182 0.0142
-8 7 13 -5.2850 0.0001
-8 7 14 -2.2726 -0.0147
-8 7 15 0.9279 0.0094
-8 7 16 5.0000 -0.0195
-8 7 17 3.7299 0.0001
-8 7 18 1.8513 0.0031
-8 7 19 -2.1769 -0.0388
-8 7 20 1.0733 0.0150
-8 7 21 -3.5813 0.0585
-8 7 22 -0.2067 -0.0440
-8 7 23 -2.1866 -0.0344
-8 7 24 1.1390 -0.0608
-8 7 25 -0.0385 -0.0057
-8 7 26 0.9032 0.1550
-8 7 27 0.0148 0.0332
-8 8 -7 -0.5231 -0.0477
-8 8 -6 9.7035 0.0135
-8 8 -5 -0.3948 0.0115
-8 8 -4 15.4665 -0.0362
-8 8 -3 -7.6579 -0.0107
-8 8 -2 -2.1406 0.0275
-8 8 -1 17.7570 0.0073
-8 8 0 -11.8691 0.0001
-8 8 1 -6.5404 -0.0045
-8 8 2 2.6860 -0.0365
-8 8 3 -6.8284 0.0314
-8 8 4 1.1190 0.0310
-8 8 5 -7.3833 0.0113
-8 8 6 -7.2986 -0.0098
-8 8 7 6.5047 -0.0365
-8 8 8 -3.1411 -0.0152
-8 8 9 3.9840 0.0215
-8 8 10 0.6105 -0.0048
-8 8 11 -1.6806 -0.0044
-8 8 12 -3.0155 0.0491
-8 8 13 3.2477 -0.0428
-8 8 14 -1.6442 -0.0256
-8 8 15 -0.8046 -0.0143
-8 8 16 -2.4410 -0.0075
-8 8 17 4.9436 0.0678
-8 8 18 3.4410 0.0333
-8 8 19 -3.9571 -0.0586
-8 8 20 -1.1589 0.0314
-8 8 21 -1.6961 -0.0388
-8 8 22 -1.4701 -0.0423
-8 8 23 1.9685 0.0203
-8 8 24 1.0386 -0.0093
-8 8 25 0.8544 0.1692
-8 8 26 -1.0526 -0.0469
-8 8 27 -0.0481 -0.1590
-8 9 -7 -0.2157 0.0340
-8 9 -6 -2.5923 -0.0244
-8 9 -5 5.4507 0.0082
-8 9 -4 -2.2996 -0.0433
-8 9 -3 -2.2203 -0.0309
-8 9 -2 6.2662 0.0194
-8 9 -1 -14.5019 0.0430
-8 9 0 5.8848 0.0087
-8 9 1 -0.9597 0.0063
-8 9 2 -0.2791 0.0010
-8 9 3 2.2976 -0.0100
-8 9 4 -2.7742 -0.0352
-8 9 5 -8.3279 -0.0131
-8 9 6 12.5540 0.0020
-8 9 7 6.5148 0.0524
-8 9 8 0.9568 -0.0159
-8 9 9 -6.9948 -0.0248
-8 9 10 3.6144 -0.0019
-8 9 11 4.0137 -0.0013
-8 9 12 -2.4040 -0.0100
-8 9 13 2.6165 -0.0607
-8 9 14 -4.1307 0.0340
-8 9 15 -3.1656 0.0409
-8 9 16 -1.5070 -0.0839
-8 9 17 0.8374 0.0256
-8 9 18 -0.1729 0.0481
-8 9 19 0.4279 -0.0418
-8 9 20 3.9425 0.0161
-8 9 21 -0.4622 -0.0154
-8 9 22 0.3158 -0.0036
-8 9 23 -1.2484 -0.0073
-8 9 24 -1.3449 0.0254
-8 9 25 0.1720 -0.0906
-8 9 26 -0.7264 0.0070
-8 10 -7 3.2731 0.0091
-8 10 -6 5.9707 -0.0762
-8 10 -5 -5.6828 -0.0149
-8 10 -4 -4.1655 0.0745
-8 10 -3 6.1295 0.0114
-8 10 -2 -18.5688 -0.0594
-8 10 -1 2.5195 0.0369
-8 10 0 6.9989 0.0244
-8 10 1 -10.8851 -0.0164
-8 10 2 0.2176 -0.0126
-8 10 3 -4.4306 0.0363
-8 10 4 6.9322 0.0173
-8 10 5 1.8402 0.0018
-8 10 6 -9.6271 -0.0823
-8 10 7 0.0421 -0.0043
-8 10 8 2.4607 0.0246
-8 10 9 7.4142 0.0276
-8 10 10 3.4274 -0.0361
-8 10 11 -5.7791 -0.0349
-8 10 12 1.5528 0.0106
-8 10 13 -3.9122 -0.0406
-8 10 14 1.3340 -0.0224
-8 10 15 -3.4505 0.0034
-8 10 16 0.9140 -0.0058
-8 10 17 -3.9354 0.0219
-8 10 18 4.2519 -0.0069
-8 10 19 1.9144 -0.0082
-8 10 20 1.9194 0.0031
-8 10 21 -1.2157 -0.0278
-8 10 22 -1.2631 0.0386
-8 10 23 -0.4830 0.0612
-8 10 24 0.6692 -0.0802
-8 10 25 0.7669 -0.0150
-8 11 -7 2.7884 0.0413
-8 11 -6 6.2604 0.0335
-8 11 -5 -9.0743 -0.0501
-8 11 -4 0.0365 -0.0001
-8 11 -3 -14.5623 0.0174
-8 11 -2 16.2308 -0.0034
-8 11 -1 2.8047 0.0021
-8 11 0 -16.6243 0.0312
-8 11 1 11.2472 0.0096
-8 11 2 -1.7884 0.0408
-8 11 3 0.0138 -0.0416
-8 11 4 -5.0119 -0.0393
-8 11 5 -5.4336 0.0332
-8 11 6 2.6310 0.0656
-8 11 7 8.6669 0.0433
-8 11 8 1.6753 -0.0244
-8 11 9 -7.7817 0.0015
-8 11 10 -1.7175 -0.0186
-8 11 11 0.0254 0.0455
-8 11 12 -2.2095 -0.0201
-8 11 13 -1.9423 -0.0121
-8 11 14 4.1327 0.0209
-8 11 15 -2.3704 0.0010
-8 11 16 -1.5467 -0.0491
-8 11 17 -1.2083 0.0130
-8 11 18 0.9852 -0.0284
-8 11 19 -6.4343 0.0145
-8 11 20 1.8293 0.0202
-8 11 21 -0.0085 0.0110
-8 11 22 1.2955 -0.0310
-8 11 23 0.7832 -0.0283
-8 11 24 -0.3438 -0.0489
-8 12 -7 -2.2218 -0.0274
-8 12 -6 5.0232 0.0356
-8 12 -5 3.7612 0.0013
-8 12 -4 -12.5555 -0.0123
-8 12 -3 6.7831 0.0154
-8 12 -2 -1.1011 -0.0234
-8 12 -1 -10.7741 -0.0311
-8 12 0 8.8784 -0.0041
-8 12 1 7.6511 0.0032
-8 12 2 4.6487 0.0260
-8 12 3 -2.4968 -0.0035
-8 12 4 3.1705 -0.0045
-8 12 5 11.5810 -0.0238
-8 12 6 -2.6887 -0.0060
-8 12 7 -6.4214 -0.0204
-8 12 8 -7.5354 0.0334
-8 12 9 4.0847 0.0227
-8 12 10 3.1917 -0.0339
-8 12 11 0.8660 0.0073
-8 12 12 -2.5271 -0.0068
-8 12 13 2.6512 -0.0074
-8 12 14 -2.1575 -0.0198
-8 12 15 -1.2256 -0.0170
-8 12 16 -0.1585 -0.0185
-8 12 17 0.4474 0.0346
-8 12 18 -1.0910 -0.0143
-8 12 19 0.3664 -0.0259
-8 12 20 2.2783 0.0534
-8 12 21 -0.1251 0.0277
-8 12 22 -0.6412 -0.0146
-8 12 23 -1.3877 0.1094
-8 13 -7 -5.1878 -0.0036
-8 13 -6 11.4628 0.0111
-8 13 -5 2.8058 0.0019
-8 13 -4 1.1673 -0.0050
-8 13 -3 -1.9083 -0.0180
-8 13 -2 -2.5056 -0.0054
-8 13 -1 20.3693 0.0260
-8 13 0 -2.5954 -0.0054
-8 13 1 -6.4452 0.0048
-8 13 2 13.0102 -0.0072
-8 13 3 5.2330 0.0087
-8 13 4 -2.4435 0.0008
-8 13 5 -0.8328 0.0224
-8 13 6 -1.6109 0.0170
-8 13 7 4.2885 -0.0080
-8 13 8 -2.1470 -0.0275
-8 13 9 0.5943 -0.0206
-8 13 10 1.2401 -0.0004
-8 13 11 1.9715 0.0240
-8 13 12 0.8053 0.0077
-8 13 13 -4.3686 0.0009
-8 13 14 2.3023 0.0054
-8 13 15 1.8596 0.0001
-8 13 16 -3.3320 -0.0224
-8 13 17 0.1962 0.0075
-8 13 18 0.4558 -0.0381
-8 13 19 -0.3462 -0.0402
-8 13 20 -2.5309 0.0043
-8 13 21 1.6363 -0.0241
-8 13 22 1.1589 0.0503
-8 14 -7 -3.8962 0.0081
-8 14 -6 -1.0025 0.0036
-8 14 -5 5.6332 0.0046
-8 14 -4 0.4705 0.0349
-8 14 -3 -4.9499 -0.0249
-8 14 -2 9.1390 -0.0420
-8 14 -1 -5.0905 0.0105
-8 14 0 -7.8527 -0.0272
-8 14 1 4.5941 -0.0133
-8 14 2 0.2024 0.0142
-8 14 3 2.5679 0.0426
-8 14 4 -2.9314 0.0579
-8 14 5 4.6494 -0.0271
-8 14 6 3.6202 -0.0554
-8 14 7 -2.6451 0.0128
-8 14 8 -1.6027 0.0505
-8 14 9 -4.9248 0.0072
-8 14 10 4.8865 -0.0026
-8 14 11 3.3972 -0.0252
-8 14 12 1.3788 -0.0167
-8 14 13 1.4167 0.0319
-8 14 14 5.5708 -0.0150
-8 14 15 -1.3242 0.0013
-8 14 16 -1.1487 -0.0253
-8 14 17 2.4634 0.0181
-8 14 18 0.1206 -0.0370
-8 14 19 -1.7508 -0.0069
-8 14 20 -0.3599 -0.0474
-8 15 -7 -7.1418 0.0381
-8 15 -6 4.5340 0.0024
-8 15 -5 5.4355 -0.0264
-8 15 -4 0.7188 0.0181
-8 15 -3 5.8066 0.0226
-8 15 -2 -3.6270 -0.0120
-8 15 -1 -1.1632 -0.0347
-8 15 0 3.9831 -0.0072
-8 15 1 -9.5429 0.0177
-8 15 2 1.5401 -0.0014
-8 15 3 4.5496 0.0054
-8 15 4 0.4036 0.0238
-8 15 5 -2.9489 0.0102
-8 15 6 -0.1314 -0.0288
-8 15 7 2.2030 -0.0071
-8 15 8 -4.3105 0.0060
-8 15 9 -1.9919 -0.0036
-8 15 10 0.5550 0.0055
-8 15 11 4.2387 0.0386
-8 15 12 0.9750 0.0054
-8 15 13 -1.4231 0.0178
-8 15 14 2.7258 0.0186
-8 15 15 1.6381 -0.0574
-8 15 16 -1.3606 0.0054
-8 15 17 -0.2614 -0.0345
-8 15 18 0.2473 -0.0658
-8 15 19 0.7306 -0.1186
-8 16 -7 -1.0349 0.0320
-8 16 -6 -1.4774 0.0043
-8 16 -5 -0.3979 -0.0165
-8 16 -4 2.4675 -0.0033
-8 16 -3 -0.5298 -0.0048
-8 16 -2 -3.2605 0.0032
-8 16 -1 4.4479 -0.0412
-8 16 0 -5.6710 0.0144
-8 16 1 -1.0458 0.0652
-8 16 2 0.7836 -0.0044
-8 16 3 -1.0858 -0.0447
-8 16 4 -0.5788 -0.0132
-8 16 5 2.6348 0.0315
-8 16 6 5.3270 -0.0146
-8 16 7 2.1790 -0.0189
-8 16 8 -0.0012 0.0148
-8 16 9 -1.2896 -0.0152
-8 16 10 -2.6302 -0.0426
-8 16 11 2.0870 0.0353
-8 16 12 -1.9853 0.0443
-8 16 13 -1.8898 0.0006
-8 16 14 1.2890 -0.0014
-8 16 15 0.7240 -0.0210
-8 16 16 -1.1437 -0.0785
-8 16 17 -0.7709 -0.0454
-8 17 -7 -3.9388 0.0730
-8 17 -6 -3.4998 -0.0504
-8 17 -5 2.0138 -0.0081
-8 17 -4 -6.7758 -0.0037
-8 17 -3 0.0762 -0.0063
-8 17 -2 1.6997 0.0310
-8 17 -1 1.0509 0.0176
-8 17 0 0.2362 -0.0298
-8 17 1 -5.3610 0.0203
-8 17 2 -2.3472 -0.0324
-8 17 3 2.9575 -0.0111
-8 17 4 1.8137 0.0918
-8 17 5 -0.3014 0.0295
-8 17 6 0.7670 -0.0355
-8 17 7 1.6441 0.0010
-8 17 8 1.2631 -0.0815
-8 17 9 -2.2393 0.0396
-8 17 10 0.7756 0.0410
-8 17 11 1.7809 0.0193
-8 17 12 1.0725 0.0212
-8 17 13 -2.8188 -0.0206
-8 17 14 2.2448 -0.0356
-8 17 15 1.2676 -0.0314
-8 18 -7 0.1901 0.0239
-8 18 -6 -1.4242 0.0353
-8 18 -5 -1.5664 0.0313
-8 18 -4 -2.1625 0.0620
-8 18 -3 -0.3974 -0.0480
-8 18 -2 -0.9181 0.0286
-8 18 -1 -0.0570 0.0830
-8 18 0 1.5676 -0.0567
-8 18 1 -1.6741 -0.0454
-8 18 2 0.7846 0.0395
-8 18 3 -0.0746 0.0176
-8 18 4 -0.5123 0.0134
-8 18 5 -1.4991 -0.0229
-8 18 6 -0.1503 0.0285
-8 18 7 1.1217 0.0565
-8 18 8 -0.9069 0.0031
-8 18 9 0.0626 -0.0206
-8 18 10 -1.2976 0.0487
-8 18 11 0.9970 -0.0294
-8 18 12 -0.8187 -0.0079
-8 19 -6 -0.6714 -0.0127
-8 19 -5 1.0654 -0.0806
-8 19 -4 0.9897 0.0161
-8 19 -3 -2.4603 0.0084
-8 19 -2 2.1763 -0.0527
-8 19 -1 2.0858 0.0020
-8 19 0 2.3068 0.0692
-8 19 1 -2.2438 -0.0047
-8 19 2 -2.2796 -0.0551
-8 19 3 -2.3475 0.0311
-8 19 4 0.8464 0.1097
-8 19 5 -1.3188 0.0157
-8 19 6 0.3829 0.0009
-8 19 7 -0.2913 -0.0166
-8 19 8 -0.4402 0.1049
-7 0 -5 -0.0037 0.7848
-7 0 -3 13.7393 -0.1391
-7 0 -1 18.8642 -0.0103
-7 0 1 33.4206 -0.0877
-7 0 3 15.0199 0.2570
-7 0 5 -26.6960 -0.5895
-7 0 7 -5.0215 -0.5020
-7 0 9 -20.6412 0.7238
-7 0 11 16.4539 -0.5825
-7 0 13 -9.0644 -0.2487
-7 0 15 11.4286 -0.0608
-7 0 17 -16.7442 0.3061
-7 0 19 18.3648 -0.7041
-7 0 21 2.0758 0.4496
-7 0 23 2.3709 0.0570
-7 0 25 0.2670 0.0886
-7 0 27 0.4683 -0.3679
-7 0 29 1.8170 0.4648
-7 1 -6 -18.2405 -0.1441
-7 1 -5 6.0433 0.1546
-7 1 -4 -33.4887 -0.0167
-7 1 -3 23.3149 -0.3699
-7 1 -2 3.1713 0.2220
-7 1 -1 18.0952 0.2979
-7 1 0 10.4369 -0.0373
-7 1 1 34.3751 -0.0274
-7 1 2 10.0828 -0.2092
-7 1 3 5.3441 0.1543
-7 1 4 -24.0105 -0.0967
-7 1 5 -14.3410 -0.5238
-7 1 6 -16.4885 0.2635
-7 1 7 -16.2851 0.8807
-7 1 8 10.2358 -0.2852
-7 1 9 -5.0417 -0.4541
-7 1 10 -3.8768 -0.0278
-7 1 11 3.5159 0.0786
-7 1 12 -14.1064 0.2061
-7 1 13 1.0162 -0.0883
-7 1 14 -2.7779 0.1095
-7 1 15 4.7684 0.5748
-7 1 16 1.5684 -0.2532
-7 1 17 -1.8019 -0.5716
-7 1 18 -0.5215 0.1275
-7 1 19 1.9864 0.2772
-7 1 20 -6.1589 0.1154
-7 1 21 -1.3425 -0.0156
-7 1 22 5.4114 -0.0546
-7 1 23 2.6541 0.0220
-7 1 24 -2.7824 -0.0094
-7 1 25 -2.1364 -0.3046
-7 1 26 2.9428 0.2051
-7 1 27 0.7601 0.1558
-7 1 28 -0.6320 -0.0091
-7 1 29 0.0912 -0.0482
-7 1 30 2.1159 0.0242
-7 2 -6 15.7840 -0.2464
-7 2 -5 34.1651 -0.0943
-7 2 -4 1.3253 0.1479
-7 2 -3 -30.2836 0.0108
-7 2 -2 55.5223 -0.0001
-7 2 -1 10.9291 -0.0373
-7 2 0 6.4327 -0.1314
-7 2 1 -26.8018 0.0208
-7 2 2 29.2001 0.0540
-7 2 3 20.4565 0.0455
-7 2 4 -8.1412 0.2610
-7 2 5 -4.8000 -0.0714
-7 2 6 -13.8765 -0.1362
-7 2 7 25.0767 0.0886
-7 2 8 -4.8154 -0.2717
-7 2 9 5.5736 0.0308
-7 2 10 -7.4727 0.3488
-7 2 11 20.6132 0.0153
-7 2 12 -0.7960 -0.1134
-7 2 13 -8.8455 -0.0557
-7 2 14 -2.9764 -0.0881
-7 2 15 4.5017 0.0680
-7 2 16 7.1333 -0.0916
-7 2 17 -13.4690 -0.0075
-7 2 18 -9.9411 0.2577
-7 2 19 6.3465 -0.0110
-7 2 20 2.3624 -0.1836
-7 2 21 -3.9509 -0.0720
-7 2 22 1.7197 0.1052
-7 2 23 0.6538 0.0408
-7 2 24 0.5872 -0.0070
-7 2 25 0.7748 -0.0153
-7 2 26 -1.7297 0.1269
-7 2 27 0.6689 0.1080
-7 2 28 -0.9427 -0.1552
-7 2 29 2.5452 0.1352
-7 3 -6 11.7041 -0.0243
-7 3 -5 -3.0188 -0.1278
-7 3 -4 -7.2297 0.0925
-7 3 -3 -14.0453 0.1280
-7 3 -2 0.6677 -0.1929
-7 3 -1 -3.0105 -0.0026
-7 3 0 -30.9504 0.0498
-7 3 1 -13.0384 0.0664
-7 3 2 12.9559 -0.0900
-7 3 3 5.5396 -0.1096
-7 3 4 -2.9094 0.1343
-7 3 5 -0.5738 0.0380
-7 3 6 7.4125 -0.1684
-7 3 7 -0.1471 0.0942
-7 3 8 21.7675 0.1721
-7 3 9 7.0833 -0.0359
-7 3 10 -0.6803 -0.2130
-7 3 11 19.8847 -0.0546
-7 3 12 14.1206 0.2076
-7 3 13 -0.3299 0.0603
-7 3 14 3.7277 -0.1488
-7 3 15 2.0792 -0.0050
-7 3 16 7.2317 0.0784
-7 3 17 1.1967 -0.0905
-7 3 18 -5.5203 -0.1049
-7 3 19 2.8388 0.0625
-7 3 20 -4.8133 0.0692
-7 3 21 -4.0635 0.0623
-7 3 22 1.9288 -0.1030
-7 3 23 3.5446 0.0813
-7 3 24 -0.7951 0.1048
-7 3 25 -3.0725 -0.0735
-7 3 26 0.8803 -0.0387
-7 3 27 2.0497 -0.0949
-7 3 28 0.7040 0.0755
-7 3 29 -2.0269 -0.0171
-7 4 -6 -1.4213 0.1792
-7 4 -5 37.6493 0.1141
-7 4 -4 2.0208 -0.0970
-7 4 -3 -37.6316 -0.0984
-7 4 -2 -22.0330 0.0069
-7 4 -1 26.8223 0.0272
-7 4 0 -1.2631 0.0181
-7 4 1 -18.1097 -0.0314
-7 4 2 -0.8867 0.0976
-7 4 3 26.5861 0.0339
-7 4 4 14.5424 0.0007
-7 4 5 -15.5018 -0.0742
-7 4 6 10.8211 0.0073
-7 4 7 -9.7494 -0.0187
-7 4 8 3.0334 0.0294
-7 4 9 -20.7661 0.0718
-7 4 10 9.4896 0.0637
-7 4 11 -4.9255 -0.0405
-7 4 12 3.0664 -0.0262
-7 4 13 -8.6115 -0.0459
-7 4 14 -7.2338 -0.0256
-7 4 15 0.3066 0.0289
-7 4 16 4.9310 -0.0218
-7 4 17 3.0684 0.0396
-7 4 18 -6.6071 0.0450
-7 4 19 4.9350 -0.1019
-7 4 20 4.1838 0.0554
-7 4 21 -2.9617 0.0642
-7 4 22 -0.2012 0.0213
-7 4 23 1.3368 0.0206
-7 4 24 -0.7482 -0.0603
-7 4 25 2.4141 -0.0552
-7 4 26 -0.3262 0.1276
-7 4 27 0.1648 -0.0772
-7 4 28 -0.6770 0.1255
-7 4 29 -0.3001 0.0936
-7 5 -6 1.2190 -0.0253
-7 5 -5 -3.9834 0.0428
-7 5 -4 -33.3158 -0.0747
-7 5 -3 -2.7184 -0.0193
-7 5 -2 -14.5726 0.0769
-7 5 -1 4.2383 0.0430
-7 5 0 9.9651 -0.0579
-7 5 1 -12.7405 0.0044
-7 5 2 16.4157 -0.0155
-7 5 3 15.0500 -0.0711
-7 5 4 -5.4758 0.0378
-7 5 5 19.3769 0.0397
-7 5 6 -0.6223 0.1513
-7 5 7 2.4987 -0.0110
-7 5 8 -0.1131 -0.0833
-7 5 9 10.5962 -0.0325
-7 5 10 -12.7499 0.0519
-7 5 11 -6.0855 0.0141
-7 5 12 9.8229 0.0525
-7 5 13 0.0612 0.0333
-7 5 14 -4.0547 0.1024
-7 5 15 -3.9747 0.0236
-7 5 16 4.1368 -0.0913
-7 5 17 2.5204 -0.0487
-7 5 18 1.2289 0.0694
-7 5 19 3.4650 0.0240
-7 5 20 -0.1917 0.0505
-7 5 21 -3.8739 0.0725
-7 5 22 -1.4639 -0.0258
-7 5 23 1.9135 0.1093
-7 5 24 0.8595 -0.0076
-7 5 25 -1.6858 -0.0051
-7 5 26 -1.7803 0.0436
-7 5 27 0.4816 0.0141
-7 5 28 0.5109 -0.0460
-7 5 29 -1.6900 0.0942
-7 6 -6 -6.9900 -0.0167
-7 6 -5 9.5324 0.0433
-7 6 -4 28.1698 0.0630
-7 6 -3 -17.6863 -0.0295
-7 6 -2 -7.7510 -0.0956
-7 6 -1 2.5863 0.0406
-7 6 0 1.1725 -0.0144
-7 6 1 -2.7004 -0.0002
-7 6 2 5.6659 0.0092
-7 6 3 19.6690 0.0591
-7 6 4 12.4070 -0.0300
-7 6 5 -0.2711 -0.0433
-7 6 6 0.4943 -0.0473
-7 6 7 -4.6587 0.0133
-7 6 8 -6.4920 -0.0221
-7 6 9 -19.3543 -0.0197
-7 6 10 3.1499 0.0463
-7 6 11 -0.7076 0.0185
-7 6 12 -4.6554 -0.0190
-7 6 13 -0.4395 -0.0701
-7 6 14 -1.0920 0.0372
-7 6 15 -4.0777 0.0445
-7 6 16 1.6893 -0.0369
-7 6 17 3.5091 -0.0289
-7 6 18 -0.4081 0.0463
-7 6 19 1.1389 -0.0469
-7 6 20 1.7662 0.0372
-7 6 21 -0.7499 0.0209
-7 6 22 -4.5626 0.0460
-7 6 23 1.5170 -0.0505
-7 6 24 -2.0452 -0.0312
-7 6 25 0.3931 -0.0341
-7 6 26 0.6208 0.0507
-7 6 27 -0.2838 -0.0089
-7 6 28 -0.7954 -0.0200
-7 7 -6 -2.5822 -0.0037
-7 7 -5 22.1992 -0.1033
-7 7 -4 -14.0991 0.0158
-7 7 -3 1.8979 0.0755
-7 7 -2 13.4018 -0.0381
-7 7 -1 -9.8294 0.0197
-7 7 0 9.5872 0.0240
-7 7 1 -3.0530 -0.0173
-7 7 2 -4.0017 -0.0349
-7 7 3 13.4027 0.0024
-7 7 4 -12.6083 0.0217
-7 7 5 -5.6324 0.0654
-7 7 6 12.6437 -0.0285
-7 7 7 -9.6692 -0.0341
-7 7 8 13.7094 -0.0128
-7 7 9 -0.1669 0.0046
-7 7 10 8.4255 -0.0254
-7 7 11 -7.8447 0.0131
-7 7 12 3.1113 0.0578
-7 7 13 9.3918 -0.0257
-7 7 14 0.3413 -0.0208
-7 7 15 -5.8271 0.0049
-7 7 16 0.0719 0.0137
-7 7 17 -2.4919 0.0346
-7 7 18 -2.4946 -0.0045
-7 7 19 2.9628 0.0225
-7 7 20 1.2892 0.0566
-7 7 21 -3.0398 -0.0624
-7 7 22 -1.6791 0.0157
-7 7 23 0.5826 0.0516
-7 7 24 -1.2205 0.0516
-7 7 25 -0.1468 0.0713
-7 7 26 -1.4235 -0.0968
-7 7 27 0.3360 0.0042
-7 7 28 1.2874 -0.1039
-7 8 -6 -6.8095 0.0630
-7 8 -5 6.5058 0.0258
-7 8 -4 11.9131 -0.0742
-7 8 -3 11.9959 0.0509
-7 8 -2 -16.1134 0.0370
-7 8 -1 5.1543 -0.0344
-7 8 0 -15.4745 -0.0293
-7 8 1 -25.2572 0.0166
-7 8 2 -1.0580 0.0464
-7 8 3 -1.7723 0.0451
-7 8 4 -9.0403 -0.0267
-7 8 5 -3.2716 -0.0276
-7 8 6 5.9022 0.0123
-7 8 7 -0.9814 0.0359
-7 8 8 0.3222 0.0279
-7 8 9 -2.8697 0.0127
-7 8 10 7.8289 -0.0624
-7 8 11 6.3097 -0.0222
-7 8 12 0.6743 0.0206
-7 8 13 -3.1849 -0.0433
-7 8 14 4.2096 0.0581
-7 8 15 -1.3448 0.0657
-7 8 16 -4.4909 -0.0023
-7 8 17 -0.1155 0.0169
-7 8 18 0.5626 -0.0557
-7 8 19 3.0462 -0.0035
-7 8 20 2.0820 0.0366
-7 8 21 2.5270 0.0072
-7 8 22 -1.4230 0.0529
-7 8 23 0.6444 0.0471
-7 8 24 0.0272 -0.0505
-7 8 25 -0.6752 0.0235
-7 8 26 0.7563 0.0386
-7 8 27 -0.3948 0.0480
-7 9 -6 -0.2376 -0.0337
-7 9 -5 0.3046 0.0404
-7 9 -4 10.3901 0.0243
-7 9 -3 -14.9006 -0.0131
-7 9 -2 7.4523 0.0320
-7 9 -1 0.7179 -0.0157
-7 9 0 -13.3160 -0.0229
-7 9 1 11.4654 -0.0200
-7 9 2 -19.9739 -0.0181
-7 9 3 11.1779 0.0130
-7 9 4 -1.7106 0.0472
-7 9 5 -3.4387 -0.0156
-7 9 6 1.0433 0.0112
-7 9 7 2.3531 -0.0061
-7 9 8 0.4805 -0.0481
-7 9 9 2.4729 0.0028
-7 9 10 1.6128 0.0095
-7 9 11 -3.4218 0.0103
-7 9 12 -3.8315 -0.0103
-7 9 13 3.8897 -0.0135
-7 9 14 3.4125 0.0461
-7 9 15 0.1317 -0.0280
-7 9 16 -0.5305 -0.0379
-7 9 17 -2.2858 0.0427
-7 9 18 -4.4628 -0.0242
-7 9 19 1.0361 -0.0050
-7 9 20 4.3528 0.0282
-7 9 21 -0.0988 -0.0171
-7 9 22 -1.1792 0.0249
-7 9 23 4.9156 0.0004
-7 9 24 -0.1668 0.0023
-7 9 25 -0.3118 0.1304
-7 9 26 -0.5021 -0.0357
-7 10 -6 0.3011 -0.0235
-7 10 -5 -6.2738 0.0267
-7 10 -4 -18.6504 0.0263
-7 10 -3 12.5897 -0.0476
-7 10 -2 -5.5467 0.0068
-7 10 -1 -10.5539 0.0446
-7 10 0 5.0264 -0.0011
-7 10 1 -14.3921 -0.0059
-7 10 2 4.2458 0.0331
-7 10 3 10.2323 -0.0225
-7 10 4 -9.9567 -0.0188
-7 10 5 -4.4267 -0.0235
-7 10 6 5.3808 0.0243
-7 10 7 5.4513 0.0176
-7 10 8 -2.2567 -0.0132
-7 10 9 -5.9303 -0.0030
-7 10 10 3.6768 -0.0177
-7 10 11 9.0754 0.0224
-7 10 12 0.0255 -0.0062
-7 10 13 0.6037 -0.0542
-7 10 14 0.6472 0.0014
-7 10 15 2.9541 0.0069
-7 10 16 0.2168 0.0156
-7 10 17 2.2475 -0.0318
-7 10 18 -3.4628 -0.0044
-7 10 19 2.5731 -0.0037
-7 10 20 -0.4243 -0.0013
-7 10 21 3.5879 -0.0175
-7 10 22 -0.0056 0.0074
-7 10 23 -1.6892 0.0077
-7 10 24 0.5263 0.0699
-7 10 25 0.0067 0.0551
-7 10 26 0.5463 0.0901
-7 11 -6 9.1629 -0.0473
-7 11 -5 -7.7765 -0.0297
-7 11 -4 3.6118 0.0592
-7 11 -3 0.5990 0.0136
-7 11 -2 -5.8717 -0.0402
-7 11 -1 9.3682 0.0089
-7 11 0 -3.7740 -0.0354
-7 11 1 8.2029 0.0073
-7 11 2 -1.4254 0.0070
-7 11 3 -7.9703 0.0266
-7 11 4 10.0907 0.0472
-7 11 5 3.0024 0.0410
-7 11 6 0.9694 -0.0180
-7 11 7 -4.3649 -0.0480
-7 11 8 1.9074 0.0091
-7 11 9 1.1935 0.0213
-7 11 10 -4.3758 0.0189
-7 11 11 -3.8488 -0.0067
-7 11 12 -1.5419 -0.0198
-7 11 13 -3.2281 0.0085
-7 11 14 2.2541 0.0140
-7 11 15 1.2271 -0.0058
-7 11 16 2.1191 0.0457
-7 11 17 1.4876 0.0154
-7 11 18 -6.3810 -0.0396
-7 11 19 -0.6703 0.0021
-7 11 20 -0.8060 -0.0294
-7 11 21 2.6375 -0.0566
-7 11 22 -4.0880 0.0439
-7 11 23 1.5429 0.0548
-7 11 24 1.6571 0.0240
-7 11 25 0.1716 0.0355
-7 12 -6 3.4856 0.0356
-7 12 -5 10.0969 -0.0123
-7 12 -4 -11.5300 -0.0400
-7 12 -3 -5.7811 -0.0054
-7 12 -2 24.6449 0.0159
-7 12 -1 -1.6761 0.0062
-7 12 0 -3.3627 -0.0128
-7 12 1 -0.6193 0.0212
-7 12 2 2.3068 -0.0179
-7 12 3 17.2164 -0.0129
-7 12 4 -2.6171 0.0035
-7 12 5 -3.4250 -0.0046
-7 12 6 4.1410 0.0360
-7 12 7 1.3330 0.0086
-7 12 8 3.8614 0.0049
-7 12 9 -8.2703 -0.0221
-7 12 10 0.1733 -0.0456
-7 12 11 5.1102 0.0077
-7 12 12 -0.4872 0.0008
-7 12 13 2.0354 0.0239
-7 12 14 4.2957 0.0188
-7 12 15 -1.6498 -0.0179
-7 12 16 -1.4907 0.0124
-7 12 17 3.2403 -0.0002
-7 12 18 1.3838 -0.0264
-7 12 19 -0.4265 -0.0240
-7 12 20 -2.4331 0.0393
-7 12 21 0.1834 -0.0004
-7 12 22 2.4021 -0.0378
-7 12 23 -1.6795 -0.0262
-7 12 24 -1.4845 -0.1622
-7 13 -6 2.7169 -0.0188
-7 13 -5 1.5863 0.0087
-7 13 -4 -4.7935 -0.0172
-7 13 -3 10.3499 -0.0022
-7 13 -2 -2.9515 0.0147
-7 13 -1 -1.3727 -0.0202
-7 13 0 -1.0654 -0.0309
-7 13 1 -1.3955 -0.0018
-7 13 2 5.8958 0.0143
-7 13 3 -4.9561 0.0338
-7 13 4 -6.2384 0.0068
-7 13 5 1.8094 -0.0150
-7 13 6 3.0882 -0.0319
-7 13 7 -1.2308 -0.0086
-7 13 8 -2.7433 0.0184
-7 13 9 6.4225 0.0124
-7 13 10 0.4947 -0.0100
-7 13 11 2.3381 -0.0128
-7 13 12 0.5502 0.0095
-7 13 13 1.8395 -0.0140
-7 13 14 -0.2105 -0.0094
-7 13 15 0.4093 0.0000
-7 13 16 1.4687 -0.0094
-7 13 17 3.6745 0.0127
-7 13 18 -1.1729 0.0237
-7 13 19 -0.5225 0.0284
-7 13 20 -0.5995 -0.0334
-7 13 21 2.6853 -0.0989
-7 13 22 -1.0153 -0.1211
-7 14 -6 -2.9034 -0.0283
-7 14 -5 6.0860 0.0134
-7 14 -4 1.4569 0.0114
-7 14 -3 -11.0099 -0.0493
-7 14 -2 -2.2106 -0.0056
-7 14 -1 8.8334 0.0274
-7 14 0 -3.3455 -0.0012
-7 14 1 -8.0349 0.0037
-7 14 2 -0.2001 0.0159
-7 14 3 1.5438 -0.0167
-7 14 4 -0.4996 -0.0459
-7 14 5 -7.4114 0.0205
-7 14 6 4.7337 0.0395
-7 14 7 3.4188 0.0352
-7 14 8 -1.1809 -0.0284
-7 14 9 -0.8083 -0.0297
-7 14 10 -6.0180 0.0190
-7 14 11 3.9501 0.0070
-7 14 12 -3.2718 -0.0030
-7 14 13 -1.3914 0.0121
-7 14 14 2.7125 -0.0211
-7 14 15 2.3118 -0.0067
-7 14 16 -3.2999 0.0224
-7 14 17 0.8385 0.0337
-7 14 18 3.7833 -0.0282
-7 14 19 0.2244 -0.0802
-7 14 20 -2.5159 -0.1124
-7 14 21 -1.1267 -0.0240
-7 15 -6 -3.1426 -0.0308
-7 15 -5 3.3462 0.0030
-7 15 -4 -8.1888 0.0042
-7 15 -3 1.0442 -0.0034
-7 15 -2 4.1215 0.0037
-7 15 -1 -5.3425 0.0020
-7 15 0 3.0570 0.0310
-7 15 1 -8.0221 0.0055
-7 15 2 -0.1051 -0.0116
-7 15 3 -0.9382 -0.0304
-7 15 4 -3.2581 -0.0101
-7 15 5 -2.8651 -0.0181
-7 15 6 1.2833 0.0083
-7 15 7 1.9416 0.0273
-7 15 8 0.5746 -0.0053
-7 15 9 -0.1841 -0.0084
-7 15 10 2.4538 -0.0296
-7 15 11 -0.6799 -0.0132
-7 15 12 -0.6608 0.0008
-7 15 13 -0.9840 -0.0139
-7 15 14 2.3582 -0.0002
-7 15 15 -0.4839 0.0054
-7 15 16 -2.6070 0.0057
-7 15 17 2.1462 -0.0888
-7 15 18 0.3790 -0.0115
-7 15 19 -1.8578 0.0359
-7 15 20 0.7180 0.1744
-7 16 -6 0.3856 -0.0026
-7 16 -5 -1.1684 0.0107
-7 16 -4 -1.3921 -0.0279
-7 16 -3 -6.0638 0.0215
-7 16 -2 -0.1984 0.0418
-7 16 -1 0.8031 -0.0053
-7 16 0 0.8776 0.0072
-7 16 1 0.2862 0.0049
-7 16 2 -0.3938 -0.0642
-7 16 3 3.4772 -0.0196
-7 16 4 0.5552 0.0401
-7 16 5 -6.7519 -0.0072
-7 16 6 1.7821 -0.0194
-7 16 7 4.1565 -0.0276
-7 16 8 1.2507 0.0184
-7 16 9 0.2049 -0.0113
-7 16 10 -1.6781 -0.0009
-7 16 11 -0.8900 0.0209
-7 16 12 -3.6741 0.0099
-7 16 13 -4.1204 -0.0532
-7 16 14 -0.2510 -0.0564
-7 16 15 0.2257 -0.0345
-7 16 16 -2.8077 -0.0383
-7 16 17 -1.9639 0.0470
-7 16 18 3.7638 0.1389
-7 17 -6 0.4035 -0.0077
-7 17 -5 -0.9006 0.0387
-7 17 -4 -0.8676 -0.0209
-7 17 -3 -4.6680 -0.0199
-7 17 -2 2.2204 0.0130
-7 17 -1 -1.3474 0.0093
-7 17 0 2.3543 -0.0185
-7 17 1 1.6225 0.0183
-7 17 2 -1.0161 0.0178
-7 17 3 1.1925 0.0464
-7 17 4 -3.0081 -0.0141
-7 17 5 -1.5652 -0.0660
-7 17 6 0.1282 -0.0021
-7 17 7 1.2043 0.0169
-7 17 8 0.6826 0.0326
-7 17 9 -1.3296 0.0518
-7 17 10 1.4951 -0.0572
-7 17 11 0.5650 -0.0349
-7 17 12 -0.4582 -0.0317
-7 17 13 -1.9791 -0.0154
-7 17 14 0.4520 -0.0144
-7 17 15 1.7639 0.0613
-7 18 -6 0.5749 0.0361
-7 18 -5 2.3338 -0.0068
-7 18 -4 0.9026 0.0294
-7 18 -3 -2.9235 -0.0483
-7 18 -2 -3.1686 -0.0380
-7 18 -1 3.9238 0.1153
-7 18 0 -0.3358 -0.0433
-7 18 1 -0.3652 -0.1225
-7 18 2 0.9283 -0.0038
-7 18 3 0.6561 0.0226
-7 18 4 -0.1120 0.0373
-7 18 5 -3.2222 0.0149
-7 18 6 -2.4119 -0.0086
-7 18 7 -1.2472 0.0159
-7 18 8 -0.4036 -0.0586
-7 18 9 -2.8043 0.0233
-7 18 10 1.7250 0.0240
-7 18 11 0.5753 -0.0445
-7 18 12 0.3442 -0.0187
-7 18 13 -2.8656 0.0268
-7 19 -6 0.3534 0.0142
-7 19 -5 1.2998 -0.0607
-7 19 -4 2.2161 0.0452
-7 19 -3 2.4631 0.0298
-7 19 -2 0.5941 -0.0951
-7 19 -1 1.4606 0.0111
-7 19 0 -0.4658 0.0556
-7 19 1 1.4244 -0.0094
-7 19 2 -0.3384 -0.0231
-7 19 3 0.3787 0.0531
-7 19 4 -1.1663 0.0176
-7 19 5 -0.9689 -0.0404
-7 19 6 -1.5063 -0.0524
-7 19 7 1.1471 0.0702
-7 19 8 0.7714 0.0431
-7 19 9 -0.8356 -0.0667
-6 0 -4 22.5424 -0.4432
-6 0 -2 41.3693 0.3477
-6 0 0 28.7815 0.1205
-6 0 2 22.1719 0.1659
-6 0 4 30.2053 -0.4682
-6 0 6 -24.5665 0.6871
-6 0 8 -15.2385 -0.2614
-6 0 10 -22.8139 -0.3276
-6 0 12 10.8627 0.1890
-6 0 14 5.0004 0.2679
-6 0 16 0.0138 -0.4058
-6 0 18 5.7282 -0.1512
-6 0 20 0.1141 0.5781
-6 0 22 13.5227 -0.1906
-6 0 24 -3.3648 -0.0714
-6 0 26 -0.1405 0.1152
-6 0 28 -3.1560 0.1388
-6 0 30 -1.6187 -0.4423
-6 1 -5 6.4603 0.0423
-6 1 -4 -1.7420 -0.0418
-6 1 -3 -24.0853 -0.1651
-6 1 -2 20.1109 0.2233
-6 1 -1 22.0848 -0.0662
-6 1 0 -5.5880 -0.4119
-6 1 1 -12.3843 -0.1493
-6 1 2 12.4079 0.1667
-6 1 3 19.4587 0.1634
-6 1 4 21.2212 -0.0453
-6 1 5 -19.2206 -0.1357
-6 1 6 4.6890 0.4641
-6 1 7 18.9543 -0.3816
-6 1 8 13.9856 -0.6708
-6 1 9 -20.9478 0.3943
-6 1 10 -11.4358 0.5178
-6 1 11 26.6282 -0.2200
-6 1 12 2.6686 -0.0618
-6 1 13 -15.8272 -0.1180
-6 1 14 0.1443 0.0783
-6 1 15 12.5175 -0.1090
-6 1 16 4.1462 -0.4808
-6 1 17 -8.0925 0.2325
-6 1 18 -3.1188 0.7479
-6 1 19 3.6742 -0.1898
-6 1 20 0.3852 -0.4772
-6 1 21 -7.4604 0.0055
-6 1 22 -1.8183 0.1130
-6 1 23 3.2700 0.1504
-6 1 24 -0.1237 -0.0814
-6 1 25 0.9068 0.0550
-6 1 26 -1.1534 0.3421
-6 1 27 -1.0929 -0.2356
-6 1 28 -0.2641 -0.3681
-6 1 29 -0.7235 -0.0215
-6 1 30 -0.3104 0.1293
-6 2 -5 32.9911 0.1410
-6 2 -4 0.8904 0.1648
-6 2 -3 22.5826 -0.1249
-6 2 -2 10.1936 -0.1917
-6 2 -1 7.1597 -0.0075
-6 2 0 -16.4834 0.2419
-6 2 1 -16.4700 0.2093
-6 2 2 9.1049 -0.0904
-6 2 3 -27.3269 0.0412
-6 2 4 25.5779 0.1462
-6 2 5 -11.8113 -0.2211
-6 2 6 13.4652 0.0424
-6 2 7 -3.6720 0.3775
-6 2 8 8.6289 0.0411
-6 2 9 -15.5626 -0.0402
-6 2 10 1.0106 -0.0624
-6 2 11 -18.1790 -0.1009
-6 2 12 14.6093 0.0807
-6 2 13 -6.2435 -0.0621
-6 2 14 -0.9553 0.0067
-6 2 15 4.1986 0.2692
-6 2 16 -1.5322 -0.0286
-6 2 17 0.3924 -0.0744
-6 2 18 0.5467 -0.0280
-6 2 19 3.8455 -0.2011
-6 2 20 -2.3902 0.0585
-6 2 21 -7.2518 0.1825
-6 2 22 1.9116 0.0320
-6 2 23 4.4001 -0.0198
-6 2 24 -4.7530 -0.0631
-6 2 25 -2.6697 -0.0827
-6 2 26 1.3733 -0.0139
-6 2 27 1.2888 0.0304
-6 2 28 -0.7733 0.0008
-6 2 29 -1.8009 0.0388
-6 2 30 -1.1396 -0.2176
-6 3 -5 51.3565 0.0469
-6 3 -4 -3.2665 -0.0310
-6 3 -3 -35.8332 -0.1421
-6 3 -2 -33.5115 -0.0260
-6 3 -1 16.4197 0.1731
-6 3 0 -1.8374 -0.0125
-6 3 1 -60.2464 -0.1136
-6 3 2 -2.4370 0.0392
-6 3 3 -7.4429 0.0779
-6 3 4 -0.5623 0.1034
-6 3 5 14.4405 -0.1220
-6 3 6 13.2077 0.0286
-6 3 7 20.9520 0.0983
-6 3 8 14.2574 -0.1084
-6 3 9 2.3194 -0.1159
-6 3 10 -13.3570 0.1196
-6 3 11 20.2665 0.1522
-6 3 12 12.3080 0.0001
-6 3 13 -2.5544 -0.1566
-6 3 14 -1.7039 -0.0062
-6 3 15 10.9662 0.0818
-6 3 16 4.8736 -0.0578
-6 3 17 0.1825 -0.0798
-6 3 18 -0.4680 0.0690
-6 3 19 2.6719 0.1008
-6 3 20 5.8180 -0.0092
-6 3 21 -3.5368 -0.1186
-6 3 22 -2.9890 -0.0896
-6 3 23 -2.3601 0.0983
-6 3 24 1.1957 -0.0093
-6 3 25 -0.4191 -0.0189
-6 3 26 1.5116 0.0107
-6 3 27 -1.9405 -0.0148
-6 3 28 0.5438 -0.0457
-6 3 29 -0.2024 -0.1275
-6 3 30 -0.7259 -0.0413
-6 4 -5 -2.3946 -0.1876
-6 4 -4 20.3288 -0.1075
-6 4 -3 -29.6783 0.1360
-6 4 -2 12.5602 0.0533
-6 4 -1 2.6032 -0.0899
-6 4 0 -2.8816 -0.1187
-6 4 1 -10.9143 0.0724
-6 4 2 -6.3379 0.0494
-6 4 3 -5.7467 -0.1833
-6 4 4 4.9939 -0.1169
-6 4 5 -4.3318 0.0944
-6 4 6 -10.1385 0.1422
-6 4 7 -15.0823 -0.0656
-6 4 8 7.6860 -0.0479
-6 4 9 -8.0628 0.0544
-6 4 10 -17.4804 -0.0433
-6 4 11 -7.7411 -0.0841
-6 4 12 -5.2501 0.1048
-6 4 13 -2.1092 0.0435
-6 4 14 -12.4846 0.0071
-6 4 15 -2.4349 0.0425
-6 4 16 2.2539 0.0053
-6 4 17 -4.1065 0.0157
-6 4 18 3.3823 -0.0537
-6 4 19 3.4632 -0.0538
-6 4 20 4.8359 0.0490
-6 4 21 -4.9803 -0.0042
-6 4 22 -2.5570 -0.0351
-6 4 23 4.5058 -0.0190
-6 4 24 -0.3641 -0.0277
-6 4 25 -3.8536 -0.0263
-6 4 26 0.4716 -0.0197
-6 4 27 1.0087 -0.0805
-6 4 28 0.9296 0.0566
-6 4 29 -0.1999 -0.0934
-6 5 -5 3.6315 0.0287
-6 5 -4 2.3517 -0.0766
-6 5 -3 1.7551 -0.0836
-6 5 -2 -2.6002 0.0067
-6 5 -1 4.4492 0.0295
-6 5 0 42.8521 -0.1073
-6 5 1 -7.7863 0.0026
-6 5 2 -4.0766 0.0109
-6 5 3 13.1289 0.0790
-6 5 4 -11.8903 0.0148
-6 5 5 -16.0546 -0.0472
-6 5 6 15.3729 -0.0474
-6 5 7 11.4842 -0.0357
-6 5 8 1.9510 -0.0115
-6 5 9 4.1919 0.0806
-6 5 10 -2.1708 0.0093
-6 5 11 -7.4196 -0.0272
-6 5 12 0.6213 0.0049
-6 5 13 0.0182 -0.0574
-6 5 14 -4.5568 0.0289
-6 5 15 4.8196 -0.0152
-6 5 16 -0.6895 -0.0281
-6 5 17 -1.7386 0.1089
-6 5 18 -3.0040 0.0621
-6 5 19 -0.1937 -0.0853
-6 5 20 4.0330 -0.0235
-6 5 21 -0.0860 -0.0517
-6 5 22 0.6760 0.0018
-6 5 23 -0.5188 -0.0062
-6 5 24 -1.2199 -0.0563
-6 5 25 0.5087 0.0760
-6 5 26 1.5412 -0.0631
-6 5 27 -0.6481 0.0346
-6 5 28 -0.3636 -0.1323
-6 5 29 0.4934 0.0880
-6 6 -5 -17.5756 0.0049
-6 6 -4 5.6285 -0.0205
-6 6 -3 6.1437 -0.0482
-6 6 -2 -9.8806 0.0073
-6 6 -1 17.8520 0.0973
-6 6 0 -24.5132 -0.0252
-6 6 1 -4.0505 -0.0362
-6 6 2 1.6319 0.0000
-6 6 3 -11.3446 -0.0078
-6 6 4 5.3248 -0.0194
-6 6 5 -3.0186 -0.0128
-6 6 6 2.7939 0.0748
-6 6 7 -12.8831 0.0485
-6 6 8 -7.4327 -0.0122
-6 6 9 12.7857 -0.0152
-6 6 10 -5.6093 0.0049
-6 6 11 -0.1049 0.0021
-6 6 12 3.0411 0.0365
-6 6 13 2.1438 -0.0150
-6 6 14 -2.4166 0.0293
-6 6 15 1.1088 0.0049
-6 6 16 -2.7998 0.0122
-6 6 17 -2.2457 0.0428
-6 6 18 -5.1512 0.0086
-6 6 19 3.4990 -0.0336
-6 6 20 4.6683 -0.0187
-6 6 21 -0.7733 -0.0146
-6 6 22 -2.7481 -0.0463
-6 6 23 1.6801 -0.0613
-6 6 24 3.1711 -0.0286
-6 6 25 -2.0950 -0.0037
-6 6 26 0.4960 0.0328
-6 6 27 -0.2343 0.0257
-6 6 28 1.4501 -0.0061
-6 7 -5 6.0579 -0.0207
-6 7 -4 24.2143 0.0877
-6 7 -3 -8.7395 0.0037
-6 7 -2 25.5883 -0.0801
-6 7 -1 13.3009 0.0351
-6 7 0 -2.1242 0.0124
-6 7 1 15.9305 -0.0652
-6 7 2 -8.3308 0.0016
-6 7 3 -3.4342 0.0622
-6 7 4 -9.9836 -0.0362
-6 7 5 -19.4062 -0.0687
-6 7 6 -9.6859 -0.0345
-6 7 7 13.5370 0.0404
-6 7 8 -11.7071 -0.0008
-6 7 9 4.7198 -0.0298
-6 7 10 0.9137 -0.0291
-6 7 11 5.2425 0.0155
-6 7 12 -7.5168 -0.0067
-6 7 13 2.8191 -0.0602
-6 7 14 -0.0551 0.0400
-6 7 15 2.3396 0.0125
-6 7 16 3.2883 0.0386
-6 7 17 -1.8532 -0.0148
-6 7 18 -5.0212 -0.0416
-6 7 19 -4.9369 0.0340
-6 7 20 0.3863 -0.0133
-6 7 21 -1.7589 -0.0764
-6 7 22 1.1982 0.0601
-6 7 23 1.7535 0.0001
-6 7 24 -1.0439 -0.0218
-6 7 25 -0.4554 -0.0218
-6 7 26 0.0574 -0.0712
-6 7 27 0.9564 -0.1004
-6 7 28 -1.1657 -0.0811
-6 8 -5 -3.7564 -0.0741
-6 8 -4 -6.1162 -0.0076
-6 8 -3 6.6417 0.0711
-6 8 -2 -4.0111 0.0278
-6 8 -1 7.6361 -0.0713
-6 8 0 13.0012 0.0612
-6 8 1 -36.0999 0.0118
-6 8 2 -0.0921 -0.0082
-6 8 3 -8.4035 -0.0712
-6 8 4 -8.2753 -0.0385
-6 8 5 1.2740 0.0419
-6 8 6 2.5221 0.1002
-6 8 7 7.6635 -0.0763
-6 8 8 -3.7298 -0.0640
-6 8 9 9.3160 0.0280
-6 8 10 5.7516 -0.0106
-6 8 11 0.9767 0.0339
-6 8 12 1.8381 -0.0176
-6 8 13 1.8827 0.0010
-6 8 14 -1.8050 -0.0029
-6 8 15 1.9506 -0.0430
-6 8 16 5.9972 0.0045
-6 8 17 -0.8995 0.0356
-6 8 18 -3.1240 -0.0253
-6 8 19 0.2399 0.0262
-6 8 20 3.4830 0.0044
-6 8 21 0.5811 -0.0447
-6 8 22 0.9802 -0.0446
-6 8 23 0.3300 -0.0761
-6 8 24 2.3011 -0.0867
-6 8 25 -0.2087 0.0707
-6 8 26 -0.5776 0.0072
-6 8 27 -0.4692 0.0614
-6 9 -5 -7.3380 0.0581
-6 9 -4 9.5729 -0.0601
-6 9 -3 -5.1570 -0.0260
-6 9 -2 -3.7058 0.0551
-6 9 -1 18.3479 -0.0228
-6 9 0 -8.7670 -0.0154
-6 9 1 3.1400 0.0361
-6 9 2 15.1801 0.0052
-6 9 3 2.2937 0.0400
-6 9 4 1.9306 0.0100
-6 9 5 -10.0559 -0.0780
-6 9 6 4.5855 0.0142
-6 9 7 5.0275 0.0178
-6 9 8 -7.9885 0.0356
-6 9 9 -6.7705 0.0099
-6 9 10 -5.8613 -0.0230
-6 9 11 0.5050 0.0053
-6 9 12 -1.1102 0.0016
-6 9 13 -5.4644 -0.0066
-6 9 14 1.4031 0.0063
-6 9 15 -0.6588 0.0012
-6 9 16 3.5154 0.0302
-6 9 17 3.8616 0.0348
-6 9 18 -1.8839 -0.0322
-6 9 19 -3.5608 -0.0073
-6 9 20 -0.1482 0.0039
-6 9 21 0.9430 -0.0356
-6 9 22 -0.1097 -0.0609
-6 9 23 2.1853 -0.0080
-6 9 24 -0.1510 0.0430
-6 9 25 0.1076 -0.0217
-6 9 26 -0.7626 -0.0616
-6 9 27 0.4112 -0.1679
-6 10 -5 6.7080 0.0365
-6 10 -4 -13.2603 0.0186
-6 10 -3 -8.1438 -0.0320
-6 10 -2 1.3428 0.0355
-6 10 -1 -12.5656 0.0199
-6 10 0 27.6775 -0.0323
-6 10 1 1.1963 0.0128
-6 10 2 -13.1134 -0.0191
-6 10 3 10.3012 0.0176
-6 10 4 0.9324 0.0381
-6 10 5 3.7257 -0.0058
-6 10 6 -6.9375 0.0256
-6 10 7 5.1381 -0.0152
-6 10 8 -3.6767 -0.0105
-6 10 9 -3.1524 0.0242
-6 10 10 2.6506 0.0110
-6 10 11 -0.1818 0.0023
-6 10 12 -0.8959 -0.0164
-6 10 13 1.7466 0.0353
-6 10 14 -5.4944 0.0152
-6 10 15 0.9962 -0.0311
-6 10 16 1.8284 0.0189
-6 10 17 3.0690 0.0184
-6 10 18 -1.8000 0.0020
-6 10 19 -0.2423 -0.0516
-6 10 20 3.4320 -0.0121
-6 10 21 -4.6486 -0.0137
-6 10 22 -1.0093 0.0155
-6 10 23 -1.3329 -0.0042
-6 10 24 0.7174 -0.1515
-6 10 25 0.9562 -0.0846
-6 10 26 0.3590 -0.0466
-6 11 -5 -7.2080 -0.0036
-6 11 -4 -7.9402 0.0192
-6 11 -3 5.7280 -0.0477
-6 11 -2 3.5798 -0.0430
-6 11 -1 10.3157 0.0408
-6 11 0 -8.3562 0.0254
-6 11 1 -11.6642 0.0089
-6 11 2 14.3168 0.0024
-6 11 3 7.1517 0.0114
-6 11 4 0.7778 -0.0151
-6 11 5 -1.9938 -0.0465
-6 11 6 -1.7928 -0.0239
-6 11 7 11.2454 0.0428
-6 11 8 -1.8995 0.0606
-6 11 9 0.9195 -0.0383
-6 11 10 -1.8313 -0.0380
-6 11 11 -4.3081 -0.0138
-6 11 12 1.0687 0.0259
-6 11 13 -1.0419 0.0255
-6 11 14 -0.4611 -0.0048
-6 11 15 -5.3067 -0.0287
-6 11 16 -0.2181 -0.0140
-6 11 17 2.6055 0.0029
-6 11 18 3.2859 -0.0246
-6 11 19 -3.6045 0.0480
-6 11 20 -3.3649 0.0132
-6 11 21 0.9661 0.0076
-6 11 22 -0.2029 0.0325
-6 11 23 0.1223 -0.1196
-6 11 24 -2.2036 -0.1722
-6 11 25 0.2985 0.0585
-6 12 -5 3.8064 -0.0011
-6 12 -4 10.5398 0.0359
-6 12 -3 -6.4920 0.0204
-6 12 -2 2.5833 -0.0015
-6 12 -1 -4.8319 -0.0281
-6 12 0 4.0618 -0.0038
-6 12 1 16.2783 0.0036
-6 12 2 -1.5283 0.0011
-6 12 3 -6.2091 -0.0009
-6 12 4 7.8876 0.0050
-6 12 5 2.9482 0.0263
-6 12 6 -0.5044 0.0242
-6 12 7 -3.6016 -0.0483
-6 12 8 -1.1660 -0.0002
-6 12 9 0.6047 0.0193
-6 12 10 -2.8268 0.0468
-6 12 11 0.9550 0.0136
-6 12 12 3.6399 0.0193
-6 12 13 0.0901 0.0111
-6 12 14 0.0849 0.0030
-6 12 15 -1.3647 -0.0143
-6 12 16 1.0390 0.0060
-6 12 17 1.6882 0.0136
-6 12 18 0.1162 0.0156
-6 12 19 -1.1727 -0.0001
-6 12 20 3.4827 0.0056
-6 12 21 -0.5198 -0.0443
-6 12 22 -1.4985 -0.0873
-6 12 23 0.3128 -0.0715
-6 12 24 -0.8181 0.0292
-6 13 -5 9.1751 0.0345
-6 13 -4 -14.4597 -0.0517
-6 13 -3 -7.9335 -0.0110
-6 13 -2 6.3797 0.0401
-6 13 -1 4.0246 -0.0522
-6 13 0 0.7001 0.0278
-6 13 1 -20.5660 0.0300
-6 13 2 0.5769 -0.0132
-6 13 3 7.7615 -0.0472
-6 13 4 -4.0866 -0.0290
-6 13 5 -5.2114 -0.0007
-6 13 6 -0.4751 0.0194
-6 13 7 1.1832 0.0208
-6 13 8 -1.2049 -0.0048
-6 13 9 -0.4777 0.0180
-6 13 10 12.7531 -0.0021
-6 13 11 -1.3800 0.0202
-6 13 12 -3.2457 0.0350
-6 13 13 0.3974 -0.0143
-6 13 14 4.9634 0.0187
-6 13 15 -1.9760 -0.0010
-6 13 16 -4.9064 0.0109
-6 13 17 0.3019 -0.0011
-6 13 18 3.6395 -0.0150
-6 13 19 -0.7515 -0.0400
-6 13 20 -0.2607 0.0578
-6 13 21 -1.6100 -0.0195
-6 13 22 3.4895 -0.0057
-6 13 23 0.1160 0.1546
-6 14 -5 -3.4417 0.0443
-6 14 -4 5.9112 0.0076
-6 14 -3 -1.3169 0.0064
-6 14 -2 -3.1737 0.0172
-6 14 -1 1.2785 -0.0053
-6 14 0 -5.3432 -0.0414
-6 14 1 6.9646 0.0108
-6 14 2 1.4513 -0.0108
-6 14 3 -0.4144 0.0082
-6 14 4 -2.8514 0.0272
-6 14 5 -2.3458 -0.0160
-6 14 6 -0.0927 -0.0242
-6 14 7 -1.1365 -0.0469
-6 14 8 -1.1532 -0.0127
-6 14 9 0.8449 0.0229
-6 14 10 -1.3952 0.0357
-6 14 11 -3.4436 -0.0095
-6 14 12 0.5354 0.0242
-6 14 13 -1.8325 0.0081
-6 14 14 -1.4116 -0.0001
-6 14 15 -2.7121 0.0199
-6 14 16 -0.0968 0.0145
-6 14 17 -1.5642 -0.0376
-6 14 18 1.7052 0.0061
-6 14 19 -1.8983 0.0438
-6 14 20 1.6353 -0.0220
-6 14 21 -1.7247 0.0955
-6 15 -5 7.4292 0.0071
-6 15 -4 2.2309 0.0027
-6 15 -3 -7.9731 0.0105
-6 15 -2 3.4186 -0.0049
-6 15 -1 3.2575 0.0244
-6 15 0 2.9479 0.0027
-6 15 1 -3.6972 -0.0283
-6 15 2 -5.8318 -0.0262
-6 15 3 7.8187 0.0180
-6 15 4 0.6192 0.0058
-6 15 5 -3.7238 -0.0150
-6 15 6 -0.6304 0.0069
-6 15 7 4.6935 0.0021
-6 15 8 -2.7410 -0.0106
-6 15 9 -6.3419 -0.0137
-6 15 10 6.5944 -0.0049
-6 15 11 4.1589 0.0510
-6 15 12 -3.7358 -0.0016
-6 15 13 -2.8167 0.0091
-6 15 14 2.7982 0.0014
-6 15 15 4.5287 -0.0756
-6 15 16 -4.5539 0.0673
-6 15 17 -1.7441 0.0267
-6 15 18 2.6465 -0.0011
-6 15 19 0.0900 0.0667
-6 15 20 -1.2425 0.0571
-6 16 -5 -1.1686 -0.0054
-6 16 -4 -1.7922 0.0067
-6 16 -3 0.4335 0.0217
-6 16 -2 -6.2848 -0.0093
-6 16 -1 0.7538 -0.0510
-6 16 0 -2.1692 0.0040
-6 16 1 -1.3046 -0.0214
-6 16 2 2.6284 -0.0037
-6 16 3 -2.2211 0.0335
-6 16 4 1.8808 0.0270
-6 16 5 -2.3784 -0.0360
-6 16 6 -1.2998 -0.0313
-6 16 7 -0.4000 -0.0209
-6 16 8 -1.5622 0.0465
-6 16 9 -1.2285 0.0158
-6 16 10 1.3026 -0.0040
-6 16 11 0.6237 -0.0046
-6 16 12 -2.0030 0.0230
-6 16 13 0.5233 -0.0497
-6 16 14 -0.5632 0.0537
-6 16 15 -0.2757 0.0404
-6 16 16 -1.7785 0.0125
-6 16 17 -0.2868 0.0627
-6 16 18 -0.7542 -0.0333
-6 17 -5 6.8552 0.0147
-6 17 -4 2.8407 -0.0443
-6 17 -3 -2.2166 0.0547
-6 17 -2 3.2595 0.0685
-6 17 -1 2.6195 -0.0594
-6 17 0 -0.9956 -0.0412
-6 17 1 -0.3216 0.0334
-6 17 2 -0.1337 -0.0425
-6 17 3 2.3644 -0.0218
-6 17 4 3.8305 0.0162
-6 17 5 -2.2049 0.0240
-6 17 6 -2.4010 0.0322
-6 17 7 0.7086 -0.0350
-6 17 8 -0.7059 -0.0214
-6 17 9 -2.9487 -0.0115
-6 17 10 -0.2984 0.0027
-6 17 11 5.0901 0.0163
-6 17 12 -1.0595 0.0391
-6 17 13 -1.0383 0.0008
-6 17 14 0.3982 0.0045
-6 17 15 3.9341 0.0759
-6 17 16 -0.4927 -0.0291
-6 18 -5 0.3236 -0.0326
-6 18 -4 0.5487 -0.0421
-6 18 -3 3.0950 -0.0188
-6 18 -2 -1.2847 -0.0359
-6 18 -1 -0.2444 0.0216
-6 18 0 0.4613 0.0674
-6 18 1 -2.5140 -0.0259
-6 18 2 0.8126 0.0036
-6 18 3 3.0075 0.0220
-6 18 4 -0.9488 -0.0225
-6 18 5 -1.4963 -0.0376
-6 18 6 -0.2146 0.0162
-6 18 7 0.7982 0.0158
-6 18 8 0.0922 -0.0337
-6 18 9 -2.2613 0.0556
-6 18 10 -1.4583 -0.0170
-6 18 11 2.4386 -0.0354
-6 18 12 1.6226 0.0191
-6 18 13 0.4021 0.0148
-6 19 -5 -0.9454 -0.0432
-6 19 -4 2.2825 -0.0123
-6 19 -3 -0.3100 -0.0520
-6 19 -2 0.4497 0.0299
-6 19 -1 3.4152 0.0961
-6 19 0 -0.6473 0.0016
-6 19 1 -2.7865 -0.0829
-6 19 2 -2.1302 -0.0429
-6 19 3 1.9983 0.0910
-6 19 4 0.2965 -0.0121
-6 19 5 0.9321 -0.0819
-6 19 6 0.9749 0.0272
-6 19 7 1.4336 0.0725
-6 19 8 0.0245 -0.0247
-6 19 9 -0.6526 -0.0522
-6 19 10 0.0961 0.0512
-6 20 -2 0.0217 -0.0706
-6 20 -1 -0.6805 -0.1076
-6 20 0 -0.1834 0.1225
-6 20 1 0.2346 0.0943
-6 20 2 -2.5800 -0.0683
-6 20 3 0.8764 0.0331
-5 0 -3 27.4659 0.4927
-5 0 -1 -20.4430 -0.1675
-5 0 1 1.7457 0.1457
-5 0 3 21.4391 0.1439
-5 0 5 -44.8740 0.5314
-5 0 7 40.7361 -0.7131
-5 0 9 -55.2123 0.6332
-5 0 11 -8.6336 0.1056
-5 0 13 -34.8732 -0.0825
-5 0 15 13.8550 -0.4007
-5 0 17 -13.5889 0.7709
-5 0 19 13.9556 -0.2877
-5 0 21 -0.8698 -0.0660
-5 0 23 2.1135 0.2243
-5 0 25 -0.8803 0.2574
-5 0 27 -0.8836 -0.2055
-5 0 29 -0.1392 0.0623
-5 1 -4 -13.8601 0.0778
-5 1 -3 9.5704 -0.2739
-5 1 -2 -6.6050 0.1996
-5 1 -1 -1.3701 -0.0288
-5 1 0 5.4968 -0.0008
-5 1 1 20.3316 0.2306
-5 1 2 -39.5555 0.1682
-5 1 3 -3.7769 -0.1756
-5 1 4 0.2614 -0.2223
-5 1 5 31.0836 -0.2313
-5 1 6 -20.1761 0.2502
-5 1 7 8.0525 -0.3562
-5 1 8 32.7039 0.0311
-5 1 9 4.9770 0.5838
-5 1 10 -15.6381 -0.3119
-5 1 11 1.3419 -0.6235
-5 1 12 -3.2925 0.0557
-5 1 13 -1.4021 0.1704
-5 1 14 2.2550 0.1158
-5 1 15 7.3086 -0.0450
-5 1 16 -6.5500 -0.0365
-5 1 17 -1.0305 0.1722
-5 1 18 3.9647 -0.3466
-5 1 19 5.5438 -0.4877
-5 1 20 -5.6728 0.2949
-5 1 21 -0.9853 0.4415
-5 1 22 2.6813 -0.1147
-5 1 23 -0.8230 -0.0833
-5 1 24 0.7553 -0.1184
-5 1 25 -1.8242 0.0225
-5 1 26 1.5372 -0.0766
-5 1 27 -0.7491 -0.2595
-5 1 28 1.2953 0.3010
-5 1 29 -0.1230 0.3972
-5 1 30 -0.1921 0.2415
-5 2 -4 -6.8899 0.1302
-5 2 -3 -59.9301 -0.1739
-5 2 -2 28.1870 0.1884
-5 2 -1 14.9313 0.2801
-5 2 0 -53.4467 -0.1055
-5 2 1 22.2320 -0.1829
-5 2 2 -41.3438 0.0531
-5 2 3 19.9754 0.0860
-5 2 4 -15.8513 0.0066
-5 2 5 -18.3127 -0.1199
-5 2 6 -22.2028 0.4917
-5 2 7 15.6706 0.0423
-5 2 8 23.1030 -0.3800
-5 2 9 -25.6318 -0.1136
-5 2 10 -8.1926 0.1849
-5 2 11 14.9446 0.1865
-5 2 12 -4.1890 0.0936
-5 2 13 -14.2887 -0.1730
-5 2 14 -14.2272 0.1597
-5 2 15 6.6992 0.0986
-5 2 16 8.8968 -0.3450
-5 2 17 -8.9719 -0.0549
-5 2 18 -5.9479 0.2581
-5 2 19 3.3572 0.1279
-5 2 20 5.0428 0.0027
-5 2 21 -3.8994 -0.1499
-5 2 22 -4.3579 -0.1258
-5 2 23 -1.4879 0.0132
-5 2 24 -1.7374 -0.0455
-5 2 25 0.2634 -0.0120
-5 2 26 0.4559 0.1452
-5 2 27 1.6909 0.0693
-5 2 28 0.4807 -0.0543
-5 2 29 1.8342 -0.1318
-5 2 30 0.8978 0.0705
-5 3 -4 -2.3695 -0.0467
-5 3 -3 0.7749 0.0772
-5 3 -2 6.9439 0.0000
-5 3 -1 -23.7939 0.0330
-5 3 0 11.5560 -0.1232
-5 3 1 8.5466 0.1485
-5 3 2 -3.5068 0.0239
-5 3 3 -0.2769 0.0011
-5 3 4 -4.3317 -0.0628
-5 3 5 -2.3441 -0.0051
-5 3 6 -10.3593 0.1086
-5 3 7 -0.2841 0.0649
-5 3 8 16.9577 -0.1058
-5 3 9 11.9440 0.0995
-5 3 10 -11.6098 0.0722
-5 3 11 -4.8480 -0.0383
-5 3 12 14.5500 -0.0886
-5 3 13 -10.8728 -0.0361
-5 3 14 -0.5715 0.1141
-5 3 15 11.1828 0.0396
-5 3 16 2.8710 -0.0298
-5 3 17 -1.0570 0.0543
-5 3 18 -2.5397 0.0588
-5 3 19 7.7189 -0.0995
-5 3 20 -2.2259 -0.0393
-5 3 21 0.2069 -0.0391
-5 3 22 2.0476 0.0746
-5 3 23 2.5807 0.0610
-5 3 24 -1.9529 -0.0732
-5 3 25 -1.3208 0.0175
-5 3 26 -1.1010 -0.0320
-5 3 27 1.7771 -0.0060
-5 3 28 0.7959 0.0029
-5 3 29 2.1887 0.2854
-5 3 30 0.4141 0.0586
-5 4 -4 11.1751 0.0598
-5 4 -3 -42.9476 -0.0142
-5 4 -2 -48.5641 -0.0778
-5 4 -1 50.7911 -0.0287
-5 4 0 -41.1921 -0.0826
-5 4 1 4.8542 -0.0150
-5 4 2 9.2557 -0.0512
-5 4 3 6.0929 0.0873
-5 4 4 -1.6705 0.0934
-5 4 5 -19.2287 -0.0029
-5 4 6 -16.6125 -0.1182
-5 4 7 -6.4851 -0.0669
-5 4 8 0.8832 0.0612
-5 4 9 -3.5064 0.0691
-5 4 10 -2.2288 -0.0987
-5 4 11 14.5219 0.0497
-5 4 12 4.3628 0.0773
-5 4 13 -10.4920 -0.0585
-5 4 14 -8.1350 -0.0663
-5 4 15 -5.3355 -0.0224
-5 4 16 -2.4088 0.0036
-5 4 17 0.0764 0.0515
-5 4 18 -10.0970 -0.0480
-5 4 19 1.4091 -0.0091
-5 4 20 1.4231 0.1008
-5 4 21 5.3875 -0.0268
-5 4 22 -0.9288 -0.0131
-5 4 23 -1.2986 0.0287
-5 4 24 0.8700 -0.0475
-5 4 25 0.2021 0.0203
-5 4 26 1.2073 0.0779
-5 4 27 0.3549 0.0713
-5 4 28 0.6593 0.1335
-5 4 29 -0.5197 -0.1405
-5 5 -4 -5.1223 -0.0837
-5 5 -3 2.6076 0.0230
-5 5 -2 38.9625 0.1543
-5 5 -1 0.2818 0.0397
-5 5 0 6.6010 -0.0619
-5 5 1 41.0177 -0.0119
-5 5 2 12.5627 0.0063
-5 5 3 26.1802 -0.0030
-5 5 4 6.0554 -0.1357
-5 5 5 4.1406 -0.0105
-5 5 6 -20.3436 0.1119
-5 5 7 -19.1627 0.0655
-5 5 8 5.2827 -0.0216
-5 5 9 13.3238 0.0074
-5 5 10 -5.5764 -0.1005
-5 5 11 -1.9183 -0.0773
-5 5 12 2.2426 0.0318
-5 5 13 5.0438 0.0213
-5 5 14 -10.6278 0.0057
-5 5 15 4.3140 -0.0235
-5 5 16 8.9294 -0.0298
-5 5 17 -4.1750 0.0439
-5 5 18 -3.9303 -0.1057
-5 5 19 2.5972 -0.0019
-5 5 20 -2.5874 0.0796
-5 5 21 -7.5187 -0.0104
-5 5 22 1.8204 -0.0281
-5 5 23 4.5519 -0.0184
-5 5 24 2.1988 0.0059
-5 5 25 0.4233 0.0378
-5 5 26 -2.0482 -0.0386
-5 5 27 1.6108 0.0455
-5 5 28 -2.2956 -0.0776
-5 5 29 1.2519 0.2129
-5 6 -4 -15.0848 0.0780
-5 6 -3 6.6450 -0.0790
-5 6 -2 -32.7316 0.0778
-5 6 -1 -10.8482 -0.0264
-5 6 0 -2.3468 -0.0574
-5 6 1 -42.8332 -0.0391
-5 6 2 7.0762 0.0540
-5 6 3 11.2786 0.0618
-5 6 4 -4.1596 0.0446
-5 6 5 3.4833 0.0146
-5 6 6 -5.9582 0.0076
-5 6 7 10.7438 -0.0776
-5 6 8 -4.7492 -0.0082
-5 6 9 -2.5538 0.0295
-5 6 10 7.3373 0.0461
-5 6 11 5.2122 0.0643
-5 6 12 9.6922 -0.0349
-5 6 13 1.4300 -0.0099
-5 6 14 2.4502 0.0311
-5 6 15 -1.5942 0.0001
-5 6 16 4.0335 -0.0199
-5 6 17 1.0339 0.0326
-5 6 18 0.3370 0.0030
-5 6 19 -1.8964 0.0339
-5 6 20 -0.2161 0.0143
-5 6 21 3.4034 0.0285
-5 6 22 3.1887 0.0217
-5 6 23 -0.3884 0.0464
-5 6 24 -0.6166 0.0187
-5 6 25 0.8003 0.0547
-5 6 26 -0.5398 0.0166
-5 6 27 0.4722 0.0549
-5 6 28 -0.3495 0.0267
-5 6 29 -0.8003 0.0226
-5 7 -4 2.8551 0.0651
-5 7 -3 -8.8048 -0.0272
-5 7 -2 27.2371 -0.0278
-5 7 -1 18.3133 0.0052
-5 7 0 -10.9363 0.0384
-5 7 1 5.7162 -0.0088
-5 7 2 13.5808 0.0135
-5 7 3 12.3458 -0.0505
-5 7 4 0.0612 -0.0441
-5 7 5 4.3092 0.0088
-5 7 6 2.2633 0.0299
-5 7 7 -12.9260 -0.0273
-5 7 8 1.4031 -0.0443
-5 7 9 3.2516 -0.0156
-5 7 10 -0.6618 0.0045
-5 7 11 -2.7054 0.0036
-5 7 12 7.4579 -0.0638
-5 7 13 -1.5156 0.0317
-5 7 14 -1.5900 0.0613
-5 7 15 -3.7377 -0.0520
-5 7 16 6.3243 -0.0217
-5 7 17 3.8876 0.0033
-5 7 18 -8.3763 -0.0150
-5 7 19 0.9191 0.0239
-5 7 20 -0.7900 0.0009
-5 7 21 -5.0390 0.0043
-5 7 22 -4.9028 0.0471
-5 7 23 2.9270 -0.0108
-5 7 24 0.1961 0.0201
-5 7 25 -0.2400 0.0151
-5 7 26 -1.8762 0.0470
-5 7 27 -0.4773 -0.1030
-5 7 28 -0.3388 0.1508
-5 8 -4 -15.4165 0.0670
-5 8 -3 -11.5921 0.0215
-5 8 -2 -2.9806 -0.0548
-5 8 -1 -3.7477 -0.0142
-5 8 0 7.3844 0.0235
-5 8 1 -9.0365 -0.0122
-5 8 2 -11.3638 -0.0204
-5 8 3 15.2364 0.0732
-5 8 4 -14.1620 0.0000
-5 8 5 2.7573 -0.0138
-5 8 6 7.2404 -0.0388
-5 8 7 6.9389 -0.0503
-5 8 8 3.2646 0.0610
-5 8 9 -8.7407 0.0208
-5 8 10 4.7034 -0.0385
-5 8 11 1.7442 -0.0258
-5 8 12 0.7519 -0.0480
-5 8 13 3.7883 0.0133
-5 8 14 -0.2725 -0.0052
-5 8 15 0.2125 -0.0218
-5 8 16 0.1099 0.0583
-5 8 17 6.7469 -0.0018
-5 8 18 2.5525 -0.0708
-5 8 19 4.2852 -0.0003
-5 8 20 -0.0074 0.0021
-5 8 21 -1.4154 -0.0377
-5 8 22 3.6101 0.0225
-5 8 23 -1.9151 0.0844
-5 8 24 -1.2991 -0.0213
-5 8 25 0.3549 0.0491
-5 8 26 1.7885 -0.0437
-5 8 27 -0.2430 0.0537
-5 8 28 0.6196 0.1133
-5 9 -4 8.7813 -0.0694
-5 9 -3 -16.0732 0.0438
-5 9 -2 -14.1053 0.0455
-5 9 -1 9.5079 -0.0433
-5 9 0 -0.8591 -0.0192
-5 9 1 -15.8198 0.0339
-5 9 2 1.7041 0.0213
-5 9 3 10.3373 0.0145
-5 9 4 8.4297 -0.0214
-5 9 5 0.9122 0.0409
-5 9 6 5.4491 0.0428
-5 9 7 -4.3325 -0.0078
-5 9 8 -4.2579 0.0062
-5 9 9 0.2746 -0.0074
-5 9 10 0.7256 -0.0183
-5 9 11 -7.6906 0.0334
-5 9 12 2.9193 -0.0181
-5 9 13 -2.7689 0.0075
-5 9 14 1.7660 0.0211
-5 9 15 -9.2876 -0.0290
-5 9 16 3.5779 -0.0201
-5 9 17 -1.7657 0.0242
-5 9 18 2.6506 -0.0029
-5 9 19 1.5273 0.0118
-5 9 20 2.4842 0.0176
-5 9 21 -0.7510 -0.0031
-5 9 22 -3.8814 0.0427
-5 9 23 1.8251 0.0131
-5 9 24 1.0990 -0.0438
-5 9 25 -0.8575 0.0491
-5 9 26 -0.0088 0.0441
-5 9 27 -0.9071 -0.0499
-5 10 -4 2.3917 -0.0095
-5 10 -3 -16.6800 -0.0840
-5 10 -2 -3.0551 -0.0135
-5 10 -1 -13.8468 -0.0072
-5 10 0 -8.1872 -0.0087
-5 10 1 9.8025 -0.0000
-5 10 2 -6.1263 0.0150
-5 10 3 17.7526 0.0221
-5 10 4 -6.8591 -0.0192
-5 10 5 -13.0231 -0.0396
-5 10 6 7.0257 0.0085
-5 10 7 1.3490 0.0165
-5 10 8 -0.4399 0.0187
-5 10 9 -5.0429 0.0226
-5 10 10 -3.6522 -0.0070
-5 10 11 3.6178 -0.0256
-5 10 12 -0.0604 0.0089
-5 10 13 2.0163 0.0261
-5 10 14 2.6326 -0.0188
-5 10 15 -3.7230 0.0136
-5 10 16 -2.5905 0.0087
-5 10 17 0.2158 0.0073
-5 10 18 0.4685 -0.0319
-5 10 19 1.5523 -0.0095
-5 10 20 1.6504 0.0011
-5 10 21 -2.1346 0.0345
-5 10 22 0.4409 0.0413
-5 10 23 0.6500 -0.0500
-5 10 24 -2.7266 0.0189
-5 10 25 -0.7705 0.0716
-5 10 26 1.4527 -0.0755
-5 11 -4 -5.0430 0.0267
-5 11 -3 15.1250 -0.0343
-5 11 -2 -7.0248 0.0528
-5 11 -1 1.8942 0.0370
-5 11 0 11.5039 -0.0222
-5 11 1 -12.5109 -0.0428
-5 11 2 -5.4793 -0.0299
-5 11 3 -6.4715 -0.0396
-5 11 4 8.4698 -0.0329
-5 11 5 2.0563 0.0377
-5 11 6 3.5134 0.0093
-5 11 7 4.4040 -0.0200
-5 11 8 2.2805 -0.0626
-5 11 9 1.3813 -0.0081
-5 11 10 4.6452 0.0580
-5 11 11 2.8615 0.0273
-5 11 12 -1.3618 -0.0415
-5 11 13 4.5496 -0.0099
-5 11 14 -0.7115 -0.0121
-5 11 15 1.7124 -0.0263
-5 11 16 -0.0405 -0.0088
-5 11 17 -1.2934 -0.0046
-5 11 18 -3.6874 -0.0083
-5 11 19 1.3375 0.0105
-5 11 20 4.3635 -0.0123
-5 11 21 -0.5296 -0.0445
-5 11 22 0.5208 0.0024
-5 11 23 -3.1182 0.0593
-5 11 24 1.9109 -0.0422
-5 11 25 -1.8091 0.0596
-5 12 -4 -1.0416 0.0065
-5 12 -3 -5.2882 -0.0066
-5 12 -2 7.8638 -0.0071
-5 12 -1 9.5382 -0.0091
-5 12 0 -16.2507 0.0132
-5 12 1 -0.1039 0.0089
-5 12 2 5.4444 0.0035
-5 12 3 7.5629 -0.0032
-5 12 4 -1.8490 0.0017
-5 12 5 -7.7794 -0.0208
-5 12 6 0.7791 0.0051
-5 12 7 1.8736 0.0016
-5 12 8 -2.2765 0.0309
-5 12 9 1.0716 0.0197
-5 12 10 -1.4073 0.0043
-5 12 11 1.7840 -0.0219
-5 12 12 -2.9945 -0.0007
-5 12 13 5.3804 0.0147
-5 12 14 4.9577 -0.0047
-5 12 15 -2.1821 0.0159
-5 12 16 -2.4247 0.0045
-5 12 17 -1.2204 0.0114
-5 12 18 2.5209 -0.0355
-5 12 19 -2.0955 0.0513
-5 12 20 0.4960 -0.0260
-5 12 21 -1.1649 -0.0489
-5 12 22 0.7939 0.0869
-5 12 23 1.2365 -0.0095
-5 12 24 -0.2997 -0.0365
-5 13 -4 4.0407 -0.0093
-5 13 -3 1.5411 0.0234
-5 13 -2 5.0592 0.0173
-5 13 -1 -1.3012 -0.0308
-5 13 0 6.0572 -0.0330
-5 13 1 3.3163 -0.0117
-5 13 2 -5.2939 -0.0164
-5 13 3 -1.4450 -0.0078
-5 13 4 -1.5505 0.0143
-5 13 5 -0.3309 0.0492
-5 13 6 0.6373 0.0145
-5 13 7 1.6429 -0.0396
-5 13 8 0.0891 0.0074
-5 13 9 -2.8656 0.0048
-5 13 10 0.2545 -0.0134
-5 13 11 3.5541 0.0095
-5 13 12 -2.4856 0.0256
-5 13 13 -0.6925 -0.0115
-5 13 14 -3.3786 -0.0156
-5 13 15 0.9295 0.0096
-5 13 16 1.2147 0.0415
-5 13 17 -0.5356 -0.0224
-5 13 18 -3.7076 -0.0048
-5 13 19 -0.6711 -0.0222
-5 13 20 0.6731 0.0126
-5 13 21 0.9960 0.0413
-5 13 22 -0.4843 0.0394
-5 13 23 1.3326 0.0551
-5 14 -4 -4.7910 -0.0262
-5 14 -3 -4.9633 -0.0287
-5 14 -2 -3.8946 0.0025
-5 14 -1 12.6555 0.0130
-5 14 0 1.0311 0.0069
-5 14 1 -9.4423 0.0026
-5 14 2 4.1574 -0.0017
-5 14 3 1.2435 -0.0130
-5 14 4 -4.4418 -0.0347
-5 14 5 -8.7054 -0.0154
-5 14 6 3.8543 0.0121
-5 14 7 4.9980 0.0327
-5 14 8 -5.5191 -0.0180
-5 14 9 -1.7138 -0.0096
-5 14 10 4.9957 -0.0230
-5 14 11 4.0940 -0.0172
-5 14 12 -8.3703 0.0138
-5 14 13 0.0391 -0.0055
-5 14 14 5.4961 -0.0176
-5 14 15 1.4098 0.0035
-5 14 16 -2.6970 0.0112
-5 14 17 -0.7806 -0.0013
-5 14 18 1.3114 -0.0179
-5 14 19 1.3894 0.0380
-5 14 20 -2.3487 0.0448
-5 14 21 -1.5560 0.0735
-5 14 22 -0.8191 -0.0138
-5 15 -4 5.6380 -0.0027
-5 15 -3 0.1863 -0.0016
-5 15 -2 0.2925 0.0001
-5 15 -1 3.9524 0.0222
-5 15 0 -2.4372 -0.0153
-5 15 1 2.2921 -0.0143
-5 15 2 -3.0804 0.0122
-5 15 3 0.0518 0.0334
-5 15 4 4.9869 -0.0233
-5 15 5 0.2556 0.0004
-5 15 6 0.6804 0.0382
-5 15 7 -0.6451 -0.0030
-5 15 8 3.0961 -0.0345
-5 15 9 -5.3124 0.0017
-5 15 10 -5.3436 0.0402
-5 15 11 1.6755 0.0151
-5 15 12 1.0968 -0.0437
-5 15 13 1.8112 -0.0010
-5 15 14 -2.1290 -0.0645
-5 15 15 0.4949 0.0269
-5 15 16 3.3423 0.0083
-5 15 17 1.9381 -0.0018
-5 15 18 -1.0706 0.0307
-5 15 19 -0.5999 0.0586
-5 15 20 1.6030 0.0367
-5 16 -4 -4.8253 -0.0315
-5 16 -3 -2.4904 0.0145
-5 16 -2 -4.8766 0.0030
-5 16 -1 1.7900 0.0073
-5 16 0 -0.6192 0.0567
-5 16 1 -5.0501 -0.0049
-5 16 2 -0.3970 -0.0090
-5 16 3 5.2790 0.0141
-5 16 4 -2.6828 -0.0026
-5 16 5 -4.1056 0.0151
-5 16 6 -2.0847 0.0121
-5 16 7 8.4254 0.0176
-5 16 8 -1.7924 0.0081
-5 16 9 -4.9881 -0.0028
-5 16 10 0.9180 -0.0073
-5 16 11 4.1649 0.0025
-5 16 12 -1.7580 -0.0104
-5 16 13 -5.5208 -0.0326
-5 16 14 4.5537 0.0546
-5 16 15 0.7858 -0.0216
-5 16 16 -0.5623 0.0179
-5 16 17 -2.0620 -0.0795
-5 16 18 -0.0694 0.0100
-5 16 19 0.5692 -0.1006
-5 17 -4 3.3913 0.0100
-5 17 -3 0.9714 0.0339
-5 17 -2 1.6578 0.0260
-5 17 -1 3.4105 -0.0445
-5 17 0 1.3182 0.0120
-5 17 1 0.3279 0.0108
-5 17 2 0.4420 -0.0090
-5 17 3 0.0774 0.0520
-5 17 4 -0.3508 0.0195
-5 17 5 2.2836 -0.0672
-5 17 6 1.6154 -0.0375
-5 17 7 2.8927 0.0027
-5 17 8 2.9439 0.0582
-5 17 9 -1.3415 0.0155
-5 17 10 -0.8532 -0.0312
-5 17 11 -0.7554 -0.0440
-5 17 12 0.6915 0.0350
-5 17 13 0.7576 -0.0313
-5 17 14 -0.3929 0.0053
-5 17 15 -0.6717 0.0266
-5 17 16 -1.0182 -0.0771
-5 18 -4 0.4462 -0.0353
-5 18 -3 -1.6685 -0.0079
-5 18 -2 0.9964 0.0212
-5 18 -1 2.7718 0.0542
-5 18 0 3.3094 -0.0276
-5 18 1 -1.3088 0.0034
-5 18 2 -0.6817 0.0564
-5 18 3 1.2835 0.0257
-5 18 4 2.7775 -0.0303
-5 18 5 -1.8859 -0.0316
-5 18 6 -0.6251 0.0443
-5 18 7 1.0076 0.0237
-5 18 8 -0.1740 -0.0114
-5 18 9 -1.3290 -0.0036
-5 18 10 -0.4885 -0.0162
-5 18 11 1.6116 0.0278
-5 18 12 -0.0691 0.0603
-5 18 13 -2.4774 0.0460
-5 18 14 0.1735 -0.0643
-5 19 -4 0.2574 0.0146
-5 19 -3 -0.5790 -0.0408
-5 19 -2 -2.4174 -0.0537
-5 19 -1 1.5419 0.0284
-5 19 0 0.6034 0.0029
-5 19 1 -3.2862 -0.0499
-5 19 2 -2.4010 0.0669
-5 19 3 -0.5335 0.0301
-5 19 4 -0.5021 -0.0468
-5 19 5 -1.8870 -0.0166
-5 19 6 1.0640 0.0693
-5 19 7 1.0470 0.0383
-5 19 8 2.9673 -0.0782
-5 19 9 -0.6348 0.0010
-5 19 10 -0.2364 0.0530
-5 19 11 -1.0112 -0.0031
-5 20 -4 1.6112 0.0480
-5 20 -3 0.3838 0.0307
-5 20 -2 -1.6950 -0.0327
-5 20 -1 0.2097 0.0219
-5 20 0 1.5082 0.0991
-5 20 1 0.7748 -0.1336
-5 20 2 -1.0409 -0.1466
-5 20 3 1.0345 0.0942
-5 20 4 0.9732 0.0905
-5 20 5 -0.0232 0.0139
-5 20 6 -0.7209 -0.0070
-4 0 -2 -17.2548 -0.0081
-4 0 0 -28.9513 0.4887
-4 0 2 -75.4581 0.0632
-4 0 4 67.1945 -0.1297
-4 0 6 -29.5859 -0.0989
-4 0 8 44.5083 0.9656
-4 0 10 -16.5701 -0.9909
-4 0 12 -15.2511 0.2284
-4 0 14 -17.2167 0.1373
-4 0 16 -1.5384 0.3189
-4 0 18 4.8165 -0.7476
-4 0 20 0.7662 0.6372
-4 0 22 4.0748 -0.0258
-4 0 24 -2.3552 0.0868
-4 0 26 0.1854 -0.2273
-4 0 28 -0.3002 0.3818
-4 0 30 -0.3482 -0.2834
-4 1 -3 4.3031 -0.1255
-4 1 -2 38.5825 0.2681
-4 1 -1 8.4711 0.0063
-4 1 0 74.8901 -0.2038
-4 1 1 -78.7320 0.1815
-4 1 2 19.4485 -0.2097
-4 1 3 -12.6410 0.1053
-4 1 4 52.9014 -0.1793
-4 1 5 -50.3766 0.1281
-4 1 6 -13.0844 0.4803
-4 1 7 52.9047 -0.1149
-4 1 8 6.0852 -0.3793
-4 1 9 -30.8745 -0.0055
-4 1 10 -22.5857 -0.2271
-4 1 11 46.7735 0.3153
-4 1 12 18.7202 0.3095
-4 1 13 -20.0982 -0.0988
-4 1 14 -5.9591 -0.1235
-4 1 15 22.0786 -0.1865
-4 1 16 12.1923 -0.1151
-4 1 17 -11.4295 0.1675
-4 1 18 -3.9950 -0.0555
-4 1 19 7.8820 0.1477
-4 1 20 1.0621 0.2986
-4 1 21 2.7172 -0.2582
-4 1 22 0.8574 -0.3382
-4 1 23 0.0613 0.0851
-4 1 24 -1.4701 0.0204
-4 1 25 0.8285 0.0843
-4 1 26 0.2334 0.0576
-4 1 27 -1.7405 0.0249
-4 1 28 -1.8997 0.0439
-4 1 29 0.6314 0.0456
-4 1 30 -0.6981 -0.1655
-4 2 -3 -22.4667 -0.3724
-4 2 -2 -30.1401 0.2399
-4 2 -1 28.2122 -0.0036
-4 2 0 -26.3023 -0.4421
-4 2 1 11.4615 0.2100
-4 2 2 17.8895 0.1690
-4 2 3 -60.8256 0.0769
-4 2 4 41.5252 -0.2286
-4 2 5 14.4846 0.0640
-4 2 6 -46.8537 0.1562
-4 2 7 -5.0137 -0.3052
-4 2 8 19.6423 -0.1592
-4 2 9 10.1024 0.5688
-4 2 10 -9.0037 0.0594
-4 2 11 20.1332 -0.2825
-4 2 12 -2.9101 -0.2182
-4 2 13 3.6175 0.0402
-4 2 14 -6.8848 0.1737
-4 2 15 1.5774 -0.0738
-4 2 16 -1.9641 -0.0939
-4 2 17 0.1716 0.3296
-4 2 18 -0.7996 0.0177
-4 2 19 1.4101 -0.3408
-4 2 20 -7.1795 -0.0735
-4 2 21 -1.6512 0.1059
-4 2 22 -1.0572 0.1777
-4 2 23 1.0073 -0.0374
-4 2 24 -1.4085 -0.0386
-4 2 25 -3.1237 0.0768
-4 2 26 0.3411 0.0453
-4 2 27 -0.5265 -0.2138
-4 2 28 1.4669 -0.1646
-4 2 29 -1.4009 -0.0552
-4 2 30 0.6391 0.0400
-4 3 -3 -12.8716 -0.0191
-4 3 -2 38.9091 -0.2138
-4 3 -1 20.0860 0.0654
-4 3 0 30.8585 0.0516
-4 3 1 19.9704 -0.0375
-4 3 2 -0.0936 -0.2110
-4 3 3 19.4404 0.0849
-4 3 4 22.9482 0.0893
-4 3 5 20.8140 0.0076
-4 3 6 -13.6044 0.0365
-4 3 7 -8.0204 0.0125
-4 3 8 15.8398 0.0575
-4 3 9 -32.8026 -0.0203
-4 3 10 -20.3446 -0.0759
-4 3 11 11.8749 0.0440
-4 3 12 12.1053 0.1022
-4 3 13 6.7105 -0.0250
-4 3 14 -17.1478 0.0031
-4 3 15 7.0337 -0.0127
-4 3 16 12.8176 -0.0017
-4 3 17 -3.0958 0.0886
-4 3 18 -1.4794 -0.0576
-4 3 19 -2.5552 -0.0233
-4 3 20 3.8165 0.0457
-4 3 21 -4.6657 0.0193
-4 3 22 3.5366 0.0052
-4 3 23 -1.6037 -0.0550
-4 3 24 -0.3861 -0.0410
-4 3 25 0.4586 0.0060
-4 3 26 0.4643 -0.0697
-4 3 27 0.2657 0.0064
-4 3 28 -2.1512 -0.0652
-4 3 29 0.7667 0.2076
-4 3 30 -0.9878 -0.3797
-4 4 -3 21.6292 0.0087
-4 4 -2 -57.9415 0.0576
-4 4 -1 -0.2860 0.0317
-4 4 0 8.9262 0.0829
-4 4 1 -68.7067 -0.0130
-4 4 2 19.4145 -0.0426
-4 4 3 -22.8782 0.0703
-4 4 4 5.4639 -0.1188
-4 4 5 16.5778 -0.1327
-4 4 6 -52.0424 0.0034
-4 4 7 -10.8970 0.1149
-4 4 8 10.1298 -0.0073
-4 4 9 17.2174 -0.0787
-4 4 10 -5.6899 -0.0263
-4 4 11 8.5160 0.0118
-4 4 12 20.8160 -0.0658
-4 4 13 -4.3435 -0.0563
-4 4 14 -0.1095 0.0788
-4 4 15 -0.5265 0.0010
-4 4 16 3.9399 0.0319
-4 4 17 -5.7925 -0.0211
-4 4 18 5.2234 -0.0498
-4 4 19 4.2496 0.0486
-4 4 20 0.0206 0.0453
-4 4 21 -3.2793 -0.0633
-4 4 22 1.2984 0.0159
-4 4 23 5.5155 0.0126
-4 4 24 2.2585 -0.0214
-4 4 25 0.1141 0.0173
-4 4 26 -1.1209 0.0837
-4 4 27 -0.5675 -0.1139
-4 4 28 -0.2129 0.0550
-4 4 29 -1.1638 -0.2256
-4 4 30 -1.2544 -0.0329
-4 5 -3 -31.0946 0.1344
-4 5 -2 50.3181 0.1302
-4 5 -1 18.6795 -0.2810
-4 5 0 15.6268 -0.0267
-4 5 1 -2.7101 0.0681
-4 5 2 23.3031 0.0184
-4 5 3 11.0157 -0.0973
-4 5 4 9.0746 -0.0092
-4 5 5 16.3561 0.0697
-4 5 6 13.1357 -0.0346
-4 5 7 6.1550 -0.1651
-4 5 8 8.8482 -0.0444
-4 5 9 -9.6050 0.0469
-4 5 10 -11.6522 0.0174
-4 5 11 -5.0938 0.0479
-4 5 12 6.5311 0.0114
-4 5 13 0.3974 0.0210
-4 5 14 1.9125 -0.0530
-4 5 15 -8.5320 -0.0642
-4 5 16 2.6282 0.0275
-4 5 17 3.2756 0.0623
-4 5 18 -3.1591 -0.0450
-4 5 19 -1.9020 0.0274
-4 5 20 -1.2424 0.0427
-4 5 21 -2.4789 -0.0959
-4 5 22 -1.8793 0.0064
-4 5 23 2.2129 0.0557
-4 5 24 -1.3839 -0.0562
-4 5 25 1.2545 -0.0605
-4 5 26 1.6419 -0.0206
-4 5 27 -0.2580 -0.0858
-4 5 28 -0.6768 0.1500
-4 5 29 -1.9881 0.0101
-4 6 -3 29.7855 -0.0474
-4 6 -2 -18.0632 0.0307
-4 6 -1 -21.6337 -0.0125
-4 6 1 -16.3498 0.1164
-4 6 2 -38.3277 -0.0106
-4 6 3 -7.4029 -0.0612
-4 6 4 -7.4723 -0.0850
-4 6 5 19.5332 -0.0354
-4 6 6 4.1696 -0.0116
-4 6 7 -15.9742 0.0633
-4 6 8 14.0286 0.0347
-4 6 9 -6.0063 -0.0108
-4 6 10 -2.2080 -0.0162
-4 6 11 -7.6976 -0.0699
-4 6 12 7.9675 -0.0590
-4 6 13 4.3774 0.0597
-4 6 14 -3.6060 0.0259
-4 6 15 5.7075 -0.0085
-4 6 16 7.5977 0.0171
-4 6 17 -0.6977 0.0526
-4 6 18 -0.8028 -0.0059
-4 6 19 9.5827 -0.0341
-4 6 20 4.5405 0.0077
-4 6 21 -4.4672 0.0351
-4 6 22 -0.6630 -0.0061
-4 6 23 -0.6112 0.0111
-4 6 24 1.3207 -0.0487
-4 6 25 -1.5465 0.0735
-4 6 26 0.0010 0.0335
-4 6 27 -1.2307 -0.0687
-4 6 28 0.8347 -0.0411
-4 6 29 -0.4578 -0.2037
-4 7 -3 -22.2055 -0.0264
-4 7 -2 6.7380 0.0007
-4 7 -1 44.8769 0.0665
-4 7 0 -0.5543 0.0044
-4 7 1 -13.8441 -0.0426
-4 7 2 -2.4871 -0.0151
-4 7 3 -2.5934 0.0112
-4 7 4 -2.2648 0.0841
-4 7 5 3.2230 0.0683
-4 7 6 15.1581 -0.0765
-4 7 7 7.3443 -0.0333
-4 7 8 1.2794 0.0222
-4 7 9 -1.7544 0.0178
-4 7 10 2.6746 0.0042
-4 7 11 -4.8057 0.0276
-4 7 12 0.9808 -0.0470
-4 7 13 -2.0683 0.0275
-4 7 14 3.1782 -0.0198
-4 7 15 -8.9710 -0.0537
-4 7 16 -0.8640 0.0229
-4 7 17 -5.5114 0.0368
-4 7 18 3.7771 -0.0009
-4 7 19 -4.0486 -0.0084
-4 7 20 1.8760 0.0034
-4 7 21 0.0031 -0.0257
-4 7 22 -1.7893 0.0250
-4 7 23 0.0575 -0.0200
-4 7 24 -1.9263 -0.0291
-4 7 25 0.5517 -0.0157
-4 7 26 0.1437 -0.0391
-4 7 27 0.2468 0.0328
-4 7 28 1.0022 0.1014
-4 8 -3 -19.9553 -0.0043
-4 8 -2 3.6795 -0.0479
-4 8 -1 -4.6013 0.0789
-4 8 0 -2.9018 0.0454
-4 8 1 5.0571 -0.0038
-4 8 2 -15.2380 0.0125
-4 8 3 7.4088 -0.0003
-4 8 4 -15.3962 -0.0601
-4 8 5 -1.3343 -0.0220
-4 8 6 -8.9822 0.0310
-4 8 7 -5.8944 0.0421
-4 8 8 -2.5425 -0.0213
-4 8 9 -0.0713 -0.0523
-4 8 10 -11.9461 0.0010
-4 8 11 -0.0211 0.0291
-4 8 12 -4.0528 -0.0125
-4 8 13 0.6106 0.0076
-4 8 14 -2.8523 0.0047
-4 8 15 2.9233 -0.0190
-4 8 16 3.7393 -0.0262
-4 8 17 2.6211 -0.0093
-4 8 18 -3.1163 -0.0151
-4 8 19 5.0858 0.0762
-4 8 20 6.8986 0.0102
-4 8 21 -0.6984 -0.0546
-4 8 22 -2.3807 0.0413
-4 8 23 2.5040 -0.0067
-4 8 24 -1.6221 -0.0879
-4 8 25 1.2521 0.0643
-4 8 26 -1.0458 -0.0123
-4 8 27 1.0378 0.0781
-4 8 28 -1.0348 -0.0847
-4 9 -3 9.3909 0.0371
-4 9 -2 -27.6544 0.0228
-4 9 -1 27.7250 -0.0401
-4 9 0 1.3042 0.0367
-4 9 1 -27.9046 0.0451
-4 9 2 0.9114 -0.0303
-4 9 3 -10.2057 -0.0192
-4 9 4 -5.5542 -0.0162
-4 9 5 -14.3569 0.0259
-4 9 6 7.2771 -0.0022
-4 9 7 4.2269 -0.0447
-4 9 8 -4.4769 0.0148
-4 9 9 -7.4228 0.0244
-4 9 10 1.2887 0.0485
-4 9 11 -2.9900 -0.0360
-4 9 12 -5.1889 -0.0339
-4 9 13 3.5741 0.0108
-4 9 14 0.0681 0.0007
-4 9 15 2.0612 -0.0122
-4 9 16 -4.1439 0.0308
-4 9 17 0.2469 0.0344
-4 9 18 -4.4506 -0.0244
-4 9 19 2.2211 0.0056
-4 9 20 0.3917 -0.0107
-4 9 21 2.2101 -0.0248
-4 9 22 4.0293 0.0373
-4 9 23 -1.3178 -0.0343
-4 9 24 0.1155 0.0354
-4 9 25 -1.3239 0.0106
-4 9 26 0.3646 -0.0677
-4 9 27 -0.4685 0.0135
-4 10 -3 -4.3511 0.0121
-4 10 -2 -12.4560 0.0794
-4 10 -1 -5.8616 -0.0441
-4 10 0 -6.0670 0.0106
-4 10 1 4.9108 0.0121
-4 10 2 -7.3457 -0.0042
-4 10 3 5.7591 -0.0252
-4 10 4 7.6455 -0.0221
-4 10 5 -5.3122 0.0205
-4 10 6 -2.0714 0.0514
-4 10 7 -1.7897 0.0044
-4 10 8 3.0594 -0.0370
-4 10 9 -2.1786 -0.0109
-4 10 10 0.0244 -0.0040
-4 10 11 4.9281 0.0089
-4 10 12 2.9076 0.0541
-4 10 13 -0.5734 -0.0037
-4 10 14 -3.0532 -0.0250
-4 10 15 0.8017 -0.0072
-4 10 16 3.2117 -0.0145
-4 10 17 -5.3500 -0.0094
-4 10 18 -3.0193 -0.0025
-4 10 19 -4.1582 0.0276
-4 10 20 4.1137 0.0404
-4 10 21 -0.7769 0.0183
-4 10 22 -3.3143 0.0366
-4 10 23 1.8119 -0.0615
-4 10 24 -0.4970 0.0019
-4 10 25 0.6115 -0.0043
-4 10 26 -0.5689 -0.0013
-4 11 -3 9.2717 -0.0121
-4 11 -2 16.3251 -0.0185
-4 11 -1 10.6005 -0.0156
-4 11 0 20.5812 -0.0366
-4 11 1 -4.4312 0.0243
-4 11 2 -1.0272 0.0095
-4 11 3 13.1258 0.0432
-4 11 4 -5.3871 0.0143
-4 11 5 -5.3487 -0.0165
-4 11 6 -2.0274 -0.0306
-4 11 7 6.9844 0.0051
-4 11 8 2.2723 0.0083
-4 11 9 -3.1423 0.0375
-4 11 10 3.8275 0.0174
-4 11 11 -1.8749 -0.0328
-4 11 12 -1.4622 0.0023
-4 11 13 0.1351 0.0386
-4 11 14 3.4745 -0.0017
-4 11 15 0.4291 -0.0209
-4 11 16 1.7877 0.0309
-4 11 17 3.5655 -0.0050
-4 11 18 -3.1387 0.0096
-4 11 19 -1.3146 0.0231
-4 11 20 -3.8853 -0.0452
-4 11 21 1.1462 0.0079
-4 11 22 0.7062 0.0562
-4 11 23 1.8372 -0.0306
-4 11 24 -1.5042 0.0012
-4 11 25 0.8002 0.0241
-4 12 -3 1.3048 -0.0179
-4 12 -2 -6.4779 -0.0085
-4 12 -1 4.1059 0.0258
-4 12 0 -0.9932 0.0012
-4 12 1 -0.8659 -0.0094
-4 12 2 5.1207 -0.0308
-4 12 3 -5.5488 0.0165
-4 12 4 5.5838 -0.0077
-4 12 5 -3.2165 0.0051
-4 12 6 -2.0638 0.0098
-4 12 7 2.5966 0.0303
-4 12 8 5.3795 -0.0461
-4 12 9 -1.1106 -0.0255
-4 12 10 -1.6591 -0.0123
-4 12 11 1.3255 0.0232
-4 12 12 3.3636 0.0029
-4 12 13 -0.6440 -0.0153
-4 12 14 -4.8087 -0.0254
-4 12 15 1.3151 -0.0250
-4 12 16 3.2877 0.0247
-4 12 17 1.6025 0.0082
-4 12 18 -4.2836 -0.0275
-4 12 19 -1.7195 0.0528
-4 12 20 -1.6348 -0.0081
-4 12 21 -0.1957 0.0094
-4 12 22 -1.2627 0.0001
-4 12 23 0.7944 0.0861
-4 12 24 1.2351 0.0328
-4 13 -3 -9.2733 -0.0160
-4 13 -2 5.2219 -0.0093
-4 13 -1 12.2705 -0.0521
-4 13 0 0.1065 0.0077
-4 13 1 0.7749 0.0162
-4 13 2 3.8179 0.0039
-4 13 3 6.7027 0.0061
-4 13 4 3.3418 0.0078
-4 13 5 -2.3297 -0.0180
-4 13 6 4.3479 -0.0255
-4 13 7 -3.3946 -0.0127
-4 13 8 0.3489 0.0016
-4 13 9 -2.6292 0.0078
-4 13 10 3.2911 -0.0320
-4 13 11 -1.9778 -0.0051
-4 13 12 -9.6016 0.0132
-4 13 13 0.0765 -0.0178
-4 13 14 1.4827 0.0046
-4 13 15 -1.1361 0.0335
-4 13 16 -6.2068 -0.0089
-4 13 17 2.2948 -0.0267
-4 13 18 0.4002 -0.0060
-4 13 19 0.7795 -0.0185
-4 13 20 -1.2858 0.0712
-4 13 21 -1.7618 0.0653
-4 13 22 1.4686 0.0646
-4 13 23 -0.3208 0.0960
-4 14 -3 -2.4019 0.0225
-4 14 -2 -7.7691 0.0361
-4 14 -1 -5.8960 -0.0153
-4 14 0 4.3617 -0.0121
-4 14 1 -8.8744 0.0088
-4 14 2 -0.5557 -0.0037
-4 14 3 3.4415 -0.0311
-4 14 4 -1.8941 0.0066
-4 14 5 -4.8542 0.0355
-4 14 6 -8.7356 -0.0160
-4 14 7 5.2097 -0.0482
-4 14 8 3.4255 -0.0349
-4 14 9 1.4587 0.0216
-4 14 10 -0.5069 0.0280
-4 14 11 -0.2792 0.0011
-4 14 12 8.6433 0.0158
-4 14 13 -1.3999 -0.0036
-4 14 14 -0.1431 -0.0548
-4 14 15 -1.9560 0.0107
-4 14 16 4.7050 0.0219
-4 14 17 4.2246 -0.0261
-4 14 18 -2.1271 -0.0072
-4 14 19 2.4583 -0.0133
-4 14 20 -0.1923 0.0591
-4 14 21 -0.9662 0.0244
-4 14 22 -2.0288 -0.1281
-4 15 -3 -8.2159 0.0068
-4 15 -2 -2.1231 0.0099
-4 15 -1 -0.8708 0.0029
-4 15 0 -1.1848 0.0138
-4 15 1 -9.1154 0.0006
-4 15 2 1.6569 0.0251
-4 15 3 6.0682 0.0373
-4 15 4 -3.4544 -0.0046
-4 15 5 -1.1949 -0.0196
-4 15 6 7.4705 -0.0389
-4 15 7 4.7245 -0.0213
-4 15 8 -2.3577 0.0085
-4 15 9 -6.4292 0.0090
-4 15 10 2.5590 -0.0011
-4 15 11 0.8525 -0.0283
-4 15 12 -6.5046 -0.0156
-4 15 13 -3.2376 0.0191
-4 15 14 4.7027 -0.0106
-4 15 15 0.1744 0.0244
-4 15 16 -3.4622 -0.0279
-4 15 17 -2.0740 0.0496
-4 15 18 0.3189 0.0136
-4 15 19 2.0486 -0.0160
-4 15 20 -0.7401 -0.0388
-4 15 21 -0.0653 -0.0399
-4 16 -3 -0.8452 0.0428
-4 16 -2 0.6483 -0.0028
-4 16 -1 -0.6592 -0.0083
-4 16 0 5.0813 -0.0214
-4 16 1 0.4693 -0.0159
-4 16 2 -2.1498 0.0173
-4 16 3 3.4820 0.0412
-4 16 4 5.0100 0.0014
-4 16 5 -0.8558 -0.0212
-4 16 6 -5.0343 -0.0259
-4 16 7 -2.5494 0.0147
-4 16 8 2.9024 0.0270
-4 16 9 0.0859 -0.0295
-4 16 10 -1.4282 -0.0535
-4 16 11 -0.4906 0.0059
-4 16 12 2.3172 -0.0470
-4 16 13 0.6372 0.0374
-4 16 14 -2.5092 -0.0016
-4 16 15 -3.6370 0.0106
-4 16 16 -1.0488 -0.0649
-4 16 17 0.3238 -0.0401
-4 16 18 -1.0562 -0.0004
-4 16 19 -1.7185 -0.1806
-4 17 -3 -2.4799 -0.0093
-4 17 -2 -1.2406 -0.0078
-4 17 -1 4.3102 -0.0184
-4 17 0 0.3065 0.0272
-4 17 1 -2.6690 0.0314
-4 17 2 -1.1277 -0.0099
-4 17 3 5.5182 -0.0256
-4 17 4 -1.8712 -0.0499
-4 17 5 -2.4994 0.0198
-4 17 6 -0.2248 0.0324
-4 17 7 5.4063 0.0421
-4 17 8 3.3073 -0.0146
-4 17 9 -0.5753 -0.0388
-4 17 10 3.1084 -0.0642
-4 17 11 1.9111 0.0239
-4 17 12 -1.9908 0.0887
-4 17 13 -4.7772 -0.0395
-4 17 14 3.1827 0.0201
-4 17 15 0.3037 -0.0753
-4 17 16 -0.1549 -0.0227
-4 17 17 -2.7603 -0.0114
-4 18 -3 0.0726 0.0172
-4 18 -2 0.0952 0.0280
-4 18 -1 1.1433 -0.0169
-4 18 0 1.7277 -0.0134
-4 18 1 2.3376 0.0156
-4 18 2 -1.3706 -0.0076
-4 18 3 2.9336 -0.0434
-4 18 4 0.9433 -0.0196
-4 18 5 -1.1058 0.0697
-4 18 6 -2.1212 0.0483
-4 18 7 -1.1989 -0.0385
-4 18 8 -1.0913 -0.0518
-4 18 9 -1.6400 0.0193
-4 18 10 -1.8098 0.0315
-4 18 11 1.3619 0.0255
-4 18 12 0.2956 -0.0055
-4 18 13 1.0614 -0.0009
-4 18 14 -1.1022 -0.0476
-4 19 -3 0.8169 -0.0169
-4 19 -2 -1.9018 0.0328
-4 19 -1 -1.6456 0.0906
-4 19 0 1.5903 -0.0105
-4 19 1 -3.8432 -0.0659
-4 19 2 -1.4916 0.0200
-4 19 3 0.3110 0.0035
-4 19 4 -0.4378 0.0009
-4 19 5 -2.5433 0.0173
-4 19 6 -0.6524 0.0429
-4 19 7 0.6606 -0.0223
-4 19 8 -2.4234 -0.0272
-4 19 9 0.9192 0.0450
-4 19 10 -0.2187 -0.0056
-4 19 11 2.0825 -0.0368
-4 20 -3 -0.5751 0.0045
-4 20 -2 0.2084 -0.0099
-4 20 -1 0.1572 0.0125
-4 20 0 0.1965 -0.0168
-4 20 1 0.5109 -0.0761
-4 20 2 0.9276 0.0777
-4 20 3 2.1351 0.1317
-4 20 4 2.6254 -0.1087
-4 20 5 -0.1819 -0.1192
-4 20 6 0.5021 0.0330
-4 20 7 1.0031 0.0727
-3 0 -1 66.2826 0.3098
-3 0 1 9.2795 0.0061
-3 0 3 39.4924 0.2668
-3 0 5 -40.2897 0.4697
-3 0 7 83.0272 0.2120
-3 0 9 -49.2346 -0.6987
-3 0 11 40.2642 1.0795
-3 0 13 -30.1883 -0.4413
-3 0 15 12.5677 -0.1650
-3 0 17 -0.6212 -0.2838
-3 0 19 5.5394 0.6122
-3 0 21 2.7224 -0.6660
-3 0 23 1.2298 0.0524
-3 0 25 0.1943 -0.0031
-3 0 27 0.5742 0.1014
-3 0 29 -1.7632 -0.4053
-3 1 -2 -22.6084 0.2907
-3 1 -1 -6.8621 -0.2732
-3 1 0 131.8134 -0.1442
-3 1 1 151.8226 0.0929
-3 1 2 -76.7507 -0.0959
-3 1 3 43.1190 0.3599
-3 1 4 31.0181 0.0884
-3 1 5 53.4614 0.2928
-3 1 6 -31.9616 -0.0520
-3 1 7 -34.3104 -0.4886
-3 1 8 44.6699 0.4695
-3 1 9 -31.8360 0.7136
-3 1 10 -26.8561 -0.0312
-3 1 11 -29.6594 -0.1424
-3 1 12 24.3510 -0.1677
-3 1 13 0.9034 -0.0047
-3 1 14 2.4354 0.1794
-3 1 15 2.0366 -0.1169
-3 1 16 -0.8143 0.1986
-3 1 17 -2.6722 0.3659
-3 1 18 2.9755 -0.2010
-3 1 19 -0.4650 -0.2661
-3 1 20 -0.0836 -0.0392
-3 1 21 -6.6318 -0.0652
-3 1 22 6.1744 0.2342
-3 1 23 -1.7561 0.1327
-3 1 24 2.0337 -0.0639
-3 1 25 -0.6054 0.0117
-3 1 26 -0.6678 -0.1457
-3 1 27 0.0702 -0.0950
-3 1 28 -1.2537 0.0238
-3 1 29 -0.0471 0.0592
-3 1 30 -1.7096 -0.1198
-3 2 -2 -38.1454 0.3719
-3 2 -1 33.8338 -0.2688
-3 2 0 50.1365 0.1272
-3 2 1 -14.5417 0.1360
-3 2 2 22.5143 -0.3554
-3 2 3 13.1958 -0.1543
-3 2 4 34.9185 -0.0004
-3 2 5 -17.0968 0.1132
-3 2 6 -65.8243 -0.1331
-3 2 7 19.1610 -0.1301
-3 2 8 18.2159 0.1791
-3 2 9 -7.9306 0.0766
-3 2 10 -22.1212 -0.3750
-3 2 11 24.7521 -0.1045
-3 2 12 26.6580 0.3344
-3 2 13 -23.0923 0.1422
-3 2 14 0.4788 -0.0531
-3 2 15 5.5814 -0.2004
-3 2 16 8.0209 -0.0001
-3 2 17 -1.6823 0.1001
-3 2 18 0.8472 -0.2838
-3 2 19 2.2405 -0.0199
-3 2 20 -0.4199 0.3325
-3 2 21 -3.3761 0.0544
-3 2 22 -2.6205 -0.2321
-3 2 23 -0.4332 -0.1768
-3 2 24 -1.3005 -0.0008
-3 2 25 -0.2448 0.0761
-3 2 26 -1.8161 -0.0660
-3 2 27 0.9483 -0.0774
-3 2 28 -0.8849 0.2139
-3 2 29 -0.2532 -0.1112
-3 2 30 -0.3813 0.2329
-3 3 -2 73.1744 0.1413
-3 3 -1 -71.5271 0.0694
-3 3 0 -7.4542 -0.1146
-3 3 1 77.5010 -0.0744
-3 3 3 3.9342 0.0973
-3 3 4 17.7742 -0.0619
-3 3 5 19.3458 -0.0901
-3 3 6 -12.3987 -0.0135
-3 3 7 -17.7203 -0.0573
-3 3 8 22.6727 -0.0213
-3 3 9 0.1771 0.0021
-3 3 10 -31.5913 0.1110
-3 3 11 -18.7576 0.0236
-3 3 12 1.5732 -0.0980
-3 3 13 -5.5128 -0.0442
-3 3 14 9.9061 0.0884
-3 3 15 -0.4932 0.0117
-3 3 16 2.4271 -0.0555
-3 3 17 -5.5258 0.0389
-3 3 18 -4.1447 0.0047
-3 3 19 4.0400 0.0128
-3 3 20 -1.5219 -0.0461
-3 3 21 -3.5592 -0.1002
-3 3 22 -1.9429 0.0345
-3 3 23 2.8499 0.0348
-3 3 24 0.0932 -0.0016
-3 3 25 1.9742 -0.0389
-3 3 26 0.5480 -0.0424
-3 3 27 2.0051 0.0765
-3 3 28 2.1017 -0.0273
-3 3 29 -0.0329 -0.0452
-3 3 30 0.0679 0.0350
-3 4 -2 -50.0313 -0.1800
-3 4 -1 -20.8837 -0.2343
-3 4 0 -15.4182 0.1339
-3 4 1 9.6832 0.0873
-3 4 2 -51.0303 -0.0355
-3 4 3 -3.9548 -0.1338
-3 4 4 -37.1723 0.0010
-3 4 5 -8.1027 0.1327
-3 4 6 -16.6512 0.0428
-3 4 7 -37.8607 -0.0300
-3 4 8 31.9336 -0.0789
-3 4 9 -5.5937 -0.0201
-3 4 10 5.6169 0.0448
-3 4 11 -0.7814 0.0446
-3 4 12 19.7397 0.0106
-3 4 13 -1.4153 -0.0123
-3 4 14 -8.3020 0.0211
-3 4 15 3.6673 -0.0292
-3 4 16 1.4495 -0.0467
-3 4 17 1.7084 0.0133
-3 4 18 -2.4695 0.0497
-3 4 19 6.0837 0.0199
-3 4 20 1.4740 -0.0378
-3 4 21 2.5953 -0.0494
-3 4 22 1.2286 0.0206
-3 4 23 -2.7387 -0.0249
-3 4 24 1.9825 -0.0615
-3 4 25 0.1092 0.0526
-3 4 26 0.9612 -0.0539
-3 4 27 0.9069 -0.0550
-3 4 28 0.9617 0.0330
-3 4 29 -1.0734 -0.1826
-3 4 30 0.9304 0.3257
-3 5 -2 -28.2724 -0.1507
-3 5 -1 43.8502 -0.1446
-3 5 0 -43.4436 0.0849
-3 5 1 29.7525 0.0834
-3 5 2 -15.9192 -0.0930
-3 5 3 2.0117 0.0052
-3 5 4 18.6937 0.0674
-3 5 5 9.7416 -0.0740
-3 5 6 11.9316 -0.1077
-3 5 7 5.9493 0.0357
-3 5 8 22.3167 0.1063
-3 5 9 25.0121 0.0188
-3 5 10 -13.8297 -0.0297
-3 5 11 -2.1048 -0.0174
-3 5 12 1.4523 -0.0454
-3 5 13 -14.0360 0.0080
-3 5 14 -8.2411 0.0277
-3 5 15 -3.0333 -0.0296
-3 5 16 2.2685 0.0479
-3 5 17 -11.1453 -0.0121
-3 5 18 -2.4217 -0.0657
-3 5 19 -0.7304 -0.0017
-3 5 20 4.1098 0.0276
-3 5 21 -2.8126 -0.0015
-3 5 22 -2.6783 0.0696
-3 5 23 1.1730 -0.0076
-3 5 24 -0.1046 -0.0257
-3 5 25 -0.2772 -0.0227
-3 5 26 -0.8255 0.0171
-3 5 27 1.7160 0.1458
-3 5 28 -0.3290 -0.0015
-3 5 29 0.7428 -0.0255
-3 6 -2 54.4354 0.0754
-3 6 -1 -36.2761 -0.0276
-3 6 0 -0.7745 -0.0481
-3 6 1 11.1052 -0.0292
-3 6 2 13.4813 -0.0367
-3 6 3 1.6741 -0.0548
-3 6 4 -8.9146 0.0587
-3 6 5 6.7852 0.0892
-3 6 6 -1.3289 -0.0239
-3 6 7 0.8282 -0.0412
-3 6 8 -12.8890 -0.0505
-3 6 9 8.8212 -0.0257
-3 6 10 -13.0967 -0.0298
-3 6 11 2.5400 0.0213
-3 6 12 -8.9062 0.0420
-3 6 13 3.4895 0.0076
-3 6 14 -0.3420 -0.0363
-3 6 15 0.6409 -0.0490
-3 6 16 1.2582 -0.0159
-3 6 17 3.2276 -0.0371
-3 6 18 -3.8058 -0.0531
-3 6 19 1.3339 0.0077
-3 6 20 -1.7953 0.0404
-3 6 21 1.6207 -0.0323
-3 6 22 0.5126 -0.0291
-3 6 23 -1.9347 -0.0015
-3 6 24 -2.7968 0.0711
-3 6 25 -0.5781 0.0186
-3 6 26 -3.4101 -0.1207
-3 6 27 -0.0749 0.0294
-3 6 28 -0.0450 -0.2063
-3 6 29 0.8861 0.0468
-3 7 -2 -23.5063 0.0360
-3 7 -1 33.0952 0.0605
-3 7 0 -3.9271 -0.0416
-3 7 1 4.3953 0.0365
-3 7 2 12.5850 0.0784
-3 7 3 -17.5749 0.0169
-3 7 4 5.9237 -0.0031
-3 7 5 -12.2697 -0.0593
-3 7 6 3.4863 0.0127
-3 7 7 -4.5422 0.0607
-3 7 8 7.8087 0.0365
-3 7 9 2.2841 -0.0066
-3 7 10 -4.1826 0.0568
-3 7 11 0.5459 -0.0372
-3 7 12 12.3407 -0.0377
-3 7 13 -0.7464 0.0061
-3 7 14 -10.4604 0.0322
-3 7 15 -0.6274 0.0347
-3 7 16 2.2930 -0.0178
-3 7 17 -3.1761 -0.0254
-3 7 18 -10.1742 -0.0001
-3 7 19 2.9183 0.0240
-3 7 20 1.8708 -0.0551
-3 7 21 1.8686 -0.0121
-3 7 22 1.1362 0.0506
-3 7 23 -2.9244 -0.0290
-3 7 24 2.4870 0.0260
-3 7 25 -3.2275 -0.0746
-3 7 26 0.3166 0.0242
-3 7 27 -0.9984 0.0755
-3 7 28 2.4709 0.1067
-3 8 -2 8.4469 -0.0469
-3 8 -1 18.3823 -0.0360
-3 8 0 -10.6875 0.0384
-3 8 1 -8.6878 -0.0083
-3 8 2 23.0509 -0.0210
-3 8 3 2.7038 -0.0216
-3 8 4 2.9877 0.0019
-3 8 5 -13.7660 0.0637
-3 8 6 4.6989 -0.0097
-3 8 7 -7.8287 -0.0481
-3 8 8 -7.4552 -0.0391
-3 8 9 1.1935 0.0311
-3 8 10 -6.0715 0.0399
-3 8 11 4.3564 0.0051
-3 8 12 -6.0230 -0.0169
-3 8 13 0.4161 0.0190
-3 8 14 -3.5367 0.0160
-3 8 15 -0.1295 -0.0169
-3 8 16 1.7082 0.0028
-3 8 17 -1.0807 -0.0096
-3 8 18 3.8944 0.0297
-3 8 19 -5.0398 -0.0182
-3 8 20 1.8023 -0.0480
-3 8 21 -2.2431 0.0153
-3 8 22 2.5861 0.0477
-3 8 23 -0.5264 -0.0273
-3 8 24 -1.0497 0.0617
-3 8 25 1.2970 0.0415
-3 8 26 -0.7806 -0.0643
-3 8 27 -2.3456 -0.0615
-3 8 28 -0.7225 -0.1616
-3 9 -2 10.3062 -0.0672
-3 9 -1 -8.0484 -0.0223
-3 9 0 33.3283 0.0271
-3 9 1 -26.3859 -0.0194
-3 9 2 2.1165 -0.0063
-3 9 3 5.2244 0.0444
-3 9 4 -3.8879 -0.0095
-3 9 5 -3.2326 -0.0511
-3 9 6 -15.7662 0.0285
-3 9 7 5.3240 0.0267
-3 9 8 -5.0620 0.0102
-3 9 9 4.5458 -0.0321
-3 9 10 -9.2805 -0.0253
-3 9 11 1.4798 -0.0222
-3 9 12 6.6575 0.0447
-3 9 13 2.3150 0.0085
-3 9 14 0.4147 0.0025
-3 9 15 0.0999 0.0133
-3 9 16 2.9874 0.0153
-3 9 17 2.6193 -0.0288
-3 9 18 -5.5227 -0.0840
-3 9 19 -2.0385 0.0196
-3 9 20 -3.0086 -0.0189
-3 9 21 -1.5820 0.0014
-3 9 22 0.1748 0.0154
-3 9 23 -0.2534 0.0123
-3 9 24 -0.3635 0.0010
-3 9 25 0.4402 -0.1203
-3 9 26 -0.1831 0.0169
-3 9 27 -0.6161 -0.0136
-3 10 -2 -13.5638 -0.0035
-3 10 -1 8.0848 -0.0546
-3 10 0 -7.1760 0.0009
-3 10 1 -11.6935 0.0154
-3 10 2 12.2561 -0.0149
-3 10 3 4.0451 0.0247
-3 10 4 14.6264 0.0347
-3 10 5 -5.0490 0.0251
-3 10 6 13.6320 0.0179
-3 10 7 9.6960 -0.0208
-3 10 8 1.6548 -0.0016
-3 10 9 10.0971 0.0338
-3 10 10 0.9807 0.0275
-3 10 11 4.7300 -0.0176
-3 10 12 -0.1052 0.0012
-3 10 13 4.6476 -0.0141
-3 10 14 -2.7765 -0.0195
-3 10 15 -2.9355 -0.0208
-3 10 16 -1.0796 0.0466
-3 10 17 1.8455 -0.0160
-3 10 18 -0.1269 0.0111
-3 10 19 -0.3649 -0.0214
-3 10 20 -3.9300 -0.0278
-3 10 21 -3.6981 -0.0058
-3 10 22 0.9614 -0.0180
-3 10 23 -0.5788 -0.0308
-3 10 24 0.3121 -0.0157
-3 10 25 0.7137 0.0301
-3 10 26 1.3546 0.1110
-3 11 -2 4.0690 0.0225
-3 11 -1 2.4979 0.0090
-3 11 0 18.7869 -0.0015
-3 11 1 15.2939 -0.0307
-3 11 2 1.6982 0.0094
-3 11 3 6.1776 0.0005
-3 11 4 13.6858 -0.0127
-3 11 5 1.4312 0.0090
-3 11 6 3.1314 0.0362
-3 11 7 1.4084 0.0285
-3 11 8 3.3445 -0.0313
-3 11 9 -0.2141 0.0093
-3 11 10 -6.0742 -0.0151
-3 11 11 3.7459 0.0111
-3 11 12 -0.7395 0.0294
-3 11 13 -0.4427 -0.0006
-3 11 14 -4.4713 0.0130
-3 11 15 1.7559 0.0072
-3 11 16 0.1868 0.0297
-3 11 17 0.7802 -0.0267
-3 11 18 -1.4200 0.0221
-3 11 19 1.0888 -0.0007
-3 11 20 0.3209 -0.0134
-3 11 21 -4.2657 0.0198
-3 11 22 1.4828 -0.0117
-3 11 23 -1.5904 -0.0116
-3 11 24 -1.1073 0.0560
-3 11 25 -0.1559 0.0058
-3 11 26 0.4145 -0.1062
-3 12 -2 -1.8148 -0.0040
-3 12 -1 0.3807 -0.0015
-3 12 0 -1.3275 -0.0126
-3 12 1 -17.1253 -0.0249
-3 12 2 -2.8109 -0.0129
-3 12 3 5.8811 0.0155
-3 12 4 -4.5863 -0.0346
-3 12 5 3.2199 -0.0338
-3 12 6 0.1267 -0.0047
-3 12 7 4.3576 -0.0309
-3 12 8 -0.6655 -0.0394
-3 12 9 7.6327 0.0126
-3 12 10 5.3273 0.0419
-3 12 11 -5.4880 -0.0122
-3 12 12 2.2207 -0.0433
-3 12 13 -0.8931 0.0118
-3 12 14 8.9768 -0.0076
-3 12 15 -8.2034 0.0258
-3 12 16 0.9443 0.0050
-3 12 17 1.0510 0.0008
-3 12 18 4.1768 -0.0345
-3 12 19 2.8332 -0.0326
-3 12 20 -0.9414 0.0188
-3 12 21 -1.2680 -0.0087
-3 12 22 -1.3242 -0.0472
-3 12 23 0.3084 0.0948
-3 12 24 -0.5264 -0.0335
-3 12 25 -0.1274 -0.0768
-3 13 -2 -0.9894 0.0167
-3 13 -1 -1.7057 0.0283
-3 13 0 -3.8798 0.0374
-3 13 1 -1.9509 -0.0130
-3 13 2 -1.0040 -0.0203
-3 13 3 7.8673 -0.0005
-3 13 4 -2.0440 -0.0047
-3 13 5 2.5726 0.0021
-3 13 6 -1.0563 -0.0004
-3 13 7 6.8338 -0.0105
-3 13 8 0.6532 0.0080
-3 13 9 -2.1288 0.0040
-3 13 10 -6.9635 -0.0185
-3 13 11 0.1457 0.0085
-3 13 12 0.7368 0.0239
-3 13 13 -3.8510 -0.0208
-3 13 14 -3.5299 0.0178
-3 13 15 -2.3364 0.0065
-3 13 16 2.0341 -0.0097
-3 13 17 -3.4268 -0.0216
-3 13 18 -1.8448 -0.0136
-3 13 19 1.3718 -0.0097
-3 13 20 3.1996 0.0670
-3 13 21 -1.3707 -0.0228
-3 13 22 -0.5404 -0.0177
-3 13 23 1.2244 -0.0615
-3 13 24 -1.4070 -0.0490
-3 14 -2 0.4266 -0.0020
-3 14 -1 3.2731 -0.0347
-3 14 0 -3.6480 0.0071
-3 14 1 -3.1910 0.0135
-3 14 2 -6.2346 0.0189
-3 14 3 1.2003 -0.0045
-3 14 4 -7.4987 0.0475
-3 14 5 -4.9365 -0.0151
-3 14 6 2.8084 -0.0136
-3 14 7 -3.6368 0.0063
-3 14 8 -11.1304 0.0498
-3 14 9 -0.8822 0.0257
-3 14 10 9.8368 -0.0392
-3 14 11 1.7508 -0.0360
-3 14 12 -4.8129 0.0458
-3 14 13 0.9336 0.0039
-3 14 14 6.4083 -0.0161
-3 14 15 3.5374 0.0067
-3 14 16 -4.3587 -0.0028
-3 14 17 0.2295 0.0199
-3 14 18 2.8186 0.0820
-3 14 19 2.0748 -0.0616
-3 14 20 0.7847 -0.0750
-3 14 21 -1.7619 0.0225
-3 14 22 0.3748 -0.1460
-3 15 -2 -6.0476 -0.0233
-3 15 -1 4.4480 0.0253
-3 15 0 -0.8555 -0.0070
-3 15 1 -6.3465 0.0003
-3 15 2 -9.7951 0.0157
-3 15 3 3.9935 -0.0095
-3 15 4 4.9357 -0.0220
-3 15 5 -4.6187 0.0099
-3 15 6 -3.2044 0.0100
-3 15 7 4.1798 0.0136
-3 15 8 3.7483 -0.0070
-3 15 9 1.0049 -0.0209
-3 15 10 -5.2871 0.0173
-3 15 11 -2.7120 -0.0172
-3 15 12 2.6926 0.0236
-3 15 13 -2.8212 0.0108
-3 15 14 -1.2956 -0.0092
-3 15 15 -2.7942 -0.0168
-3 15 16 3.3621 0.0187
-3 15 17 -1.2804 -0.0132
-3 15 18 -3.8517 0.0254
-3 15 19 -1.2180 -0.0138
-3 15 20 1.9865 -0.0507
-3 15 21 0.7106 0.0735
-3 16 -2 6.2102 -0.0223
-3 16 -1 9.4349 0.0414
-3 16 0 1.9716 0.0312
-3 16 1 2.9072 -0.0369
-3 16 2 2.3963 0.0188
-3 16 3 6.0724 -0.0125
-3 16 4 -0.9796 -0.0683
-3 16 5 -6.4160 0.0026
-3 16 6 3.0729 0.0588
-3 16 7 1.4576 0.0364
-3 16 8 -4.7154 -0.0143
-3 16 9 -7.0563 -0.0370
-3 16 10 4.3767 -0.0115
-3 16 11 5.5284 0.0186
-3 16 12 -2.8981 -0.0305
-3 16 13 -2.8827 0.0189
-3 16 14 1.7235 0.0009
-3 16 15 3.4187 0.0665
-3 16 16 -0.9906 -0.0685
-3 16 17 -1.6720 -0.0309
-3 16 18 -1.1941 -0.0398
-3 16 19 1.4868 0.1329
-3 17 -2 -3.6840 0.0096
-3 17 -1 2.5537 -0.0315
-3 17 0 2.0722 0.0224
-3 17 1 -3.0003 -0.0019
-3 17 2 -3.8627 -0.0203
-3 17 3 -1.9074 0.0121
-3 17 4 4.2804 0.0300
-3 17 5 -2.0883 0.0353
-3 17 6 -1.3275 -0.0019
-3 17 7 -0.0170 -0.0232
-3 17 8 2.1470 0.0004
-3 17 9 2.2389 0.0441
-3 17 10 -1.8290 0.0248
-3 17 11 1.7680 0.0755
-3 17 12 0.3830 -0.0495
-3 17 13 0.8649 -0.1046
-3 17 14 -1.7614 0.0635
-3 17 15 1.3815 -0.0433
-3 17 16 1.4143 0.0320
-3 17 17 0.8017 -0.0737
-3 18 -2 -1.3481 -0.0417
-3 18 -1 0.0217 -0.0298
-3 18 0 0.0297 0.0136
-3 18 1 -2.9236 0.0200
-3 18 2 0.9342 -0.0090
-3 18 3 0.4668 0.0056
-3 18 4 2.6075 0.0222
-3 18 5 -0.7385 -0.0002
-3 18 6 -0.5351 -0.0381
-3 18 7 1.8539 -0.0551
-3 18 8 -2.5388 0.0235
-3 18 9 -3.2473 0.0692
-3 18 10 0.0308 -0.0322
-3 18 11 1.6371 -0.0337
-3 18 12 -0.1359 0.0559
-3 18 13 -1.7023 -0.0232
-3 18 14 0.0005 0.0405
-3 18 15 0.6028 0.0246
-3 19 -2 -0.1792 0.0050
-3 19 -1 0.9181 -0.0068
-3 19 0 1.4251 -0.0642
-3 19 1 -1.3551 -0.0165
-3 19 2 -4.7591 0.0846
-3 19 3 1.6127 0.0132
-3 19 4 -0.5811 -0.0514
-3 19 5 -2.0453 -0.0442
-3 19 6 -2.6798 0.0160
-3 19 7 0.4110 -0.0158
-3 19 8 0.9959 0.0118
-3 19 9 -1.6989 -0.0017
-3 19 10 -0.4323 0.0009
-3 19 11 -1.5180 -0.0178
-3 19 12 0.5080 -0.0209
-3 20 -2 -2.5521 0.0201
-3 20 -1 -0.9315 0.0205
-3 20 0 1.1453 -0.0267
-3 20 1 -2.3141 -0.0441
-3 20 2 1.8110 0.0447
-3 20 3 0.4511 -0.0437
-3 20 4 0.9708 -0.0792
-3 20 5 0.1589 0.0767
-3 20 6 1.6794 0.0867
-3 20 7 1.3775 -0.0823
-3 20 8 0.7097 -0.1218
-2 0 0 118.9267 0.5151
-2 0 2 -3.2880 -0.0244
-2 0 4 132.2065 0.1873
-2 0 6 -66.0495 -0.4760
-2 0 8 16.1960 0.5342
-2 0 10 -31.7939 0.4070
-2 0 12 -1.8186 -0.5249
-2 0 14 -6.6155 0.3370
-2 0 16 0.0174 0.0489
-2 0 18 11.0456 -0.1046
-2 0 20 -0.0087 -0.5614
-2 0 22 -4.0434 0.4087
-2 0 24 -0.8879 -0.1958
-2 0 26 -1.8959 -0.1351
-2 0 28 0.6377 -0.0675
-2 0 30 0.3942 0.4271
-2 1 -1 -93.3372 -0.2677
-2 1 0 -2.0199 0.2853
-2 1 1 17.9754 0.4599
-2 1 2 10.4753 -0.1049
-2 1 3 110.0493 -0.2923
-2 1 4 97.5384 0.1795
-2 1 5 -51.4230 0.1311
-2 1 6 -40.7148 -0.4011
-2 1 7 53.4546 0.0031
-2 1 8 7.0663 0.6840
-2 1 9 -62.0684 -0.4215
-2 1 10 -35.7983 -0.6563
-2 1 11 5.7830 0.2385
-2 1 12 -7.5592 0.4245
-2 1 13 -19.3145 0.0383
-2 1 14 -2.2809 0.0124
-2 1 15 7.4244 -0.1138
-2 1 16 10.2675 0.2458
-2 1 17 -12.0044 -0.1835
-2 1 18 -3.7020 -0.4650
-2 1 19 -0.6108 0.2638
-2 1 20 -2.7890 0.5271
-2 1 21 0.4527 -0.0310
-2 1 22 -4.3350 -0.1205
-2 1 23 0.2344 -0.1076
-2 1 24 -3.3747 0.0050
-2 1 25 0.3106 0.0391
-2 1 26 -0.9560 -0.0386
-2 1 27 0.0353 0.1227
-2 1 28 -0.9418 0.2427
-2 1 29 -0.5091 0.0317
-2 1 30 0.7049 -0.2593
-2 2 -1 -8.4673 -0.6480
-2 2 0 7.5510 0.2112
-2 2 1 56.9394 -0.1533
-2 2 2 -47.9655 -0.0870
-2 2 3 -12.6667 -0.0933
-2 2 4 13.9263 0.0451
-2 2 5 37.0047 -0.0614
-2 2 6 -50.7098 -0.1055
-2 2 7 -57.5008 -0.1415
-2 2 8 38.0045 0.0702
-2 2 9 -7.4647 -0.0298
-2 2 10 19.1787 0.0054
-2 2 11 -10.5796 0.2331
-2 2 12 15.6976 -0.0266
-2 2 13 -1.6544 -0.2738
-2 2 14 -6.5964 -0.0518
-2 2 15 9.4104 0.0522
-2 2 16 1.9885 0.1061
-2 2 17 -3.6351 0.0591
-2 2 18 0.8417 -0.0211
-2 2 19 7.4449 0.0989
-2 2 20 -2.5978 -0.0320
-2 2 21 0.7575 -0.3232
-2 2 22 -4.4156 -0.0296
-2 2 23 -3.0358 0.2391
-2 2 24 1.8511 0.1078
-2 2 25 -1.8598 0.0133
-2 2 26 0.1761 -0.0667
-2 2 27 -1.1750 -0.0106
-2 2 28 1.0342 0.0649
-2 2 29 0.4769 -0.0789
-2 2 30 1.7535 0.4888
-2 3 -1 28.6385 -0.0917
-2 3 0 -166.7264 -0.1497
-2 3 1 -25.5114 0.3212
-2 3 2 -74.9661 0.0983
-2 3 3 -48.0551 -0.3018
-2 3 4 39.5533 -0.0684
-2 3 5 -10.5227 0.1480
-2 3 6 -48.2845 0.0143
-2 3 7 9.9076 -0.1065
-2 3 8 24.6102 -0.0089
-2 3 9 8.1533 0.0587
-2 3 10 -21.0513 -0.0111
-2 3 11 17.9109 -0.0529
-2 3 12 9.8538 -0.0465
-2 3 13 -1.1978 0.0774
-2 3 14 -8.2486 0.0782
-2 3 15 1.2489 -0.1162
-2 3 16 10.1457 -0.0090
-2 3 17 -3.8336 0.0791
-2 3 18 -0.4661 -0.0845
-2 3 19 -5.3586 -0.0716
-2 3 20 2.2636 0.0351
-2 3 21 0.7163 0.1295
-2 3 22 1.9293 0.0541
-2 3 23 1.0021 -0.0728
-2 3 24 -1.5308 -0.0436
-2 3 25 -0.6199 0.0384
-2 3 26 1.4390 0.0668
-2 3 27 2.9102 0.0517
-2 3 28 0.5861 -0.0371
-2 3 29 0.1194 0.1831
-2 3 30 -0.2395 -0.0854
-2 4 -1 -82.2693 0.1104
-2 4 0 48.6268 0.1493
-2 4 1 -55.7654 -0.1306
-2 4 2 9.1436 0.0085
-2 4 3 -50.7734 -0.0557
-2 4 4 -2.6289 0.1563
-2 4 5 16.4447 0.0646
-2 4 6 -28.2155 -0.1426
-2 4 7 3.2823 0.0635
-2 4 8 -1.5103 0.1315
-2 4 9 13.7627 0.0068
-2 4 10 -0.3526 -0.0760
-2 4 11 19.8622 0.0669
-2 4 12 -2.7380 -0.0158
-2 4 13 -0.0217 -0.0188
-2 4 14 -13.7770 0.0040
-2 4 15 0.4918 0.0289
-2 4 16 5.4225 0.0208
-2 4 17 -2.9266 0.0228
-2 4 18 -4.6377 -0.0357
-2 4 19 4.5175 0.0005
-2 4 20 -0.2033 -0.0005
-2 4 21 0.9265 -0.0003
-2 4 22 0.4782 0.0299
-2 4 23 0.0242 -0.0205
-2 4 24 0.5777 -0.0041
-2 4 25 2.2531 0.0782
-2 4 26 -1.4568 -0.0562
-2 4 27 -0.8560 0.0751
-2 4 28 -0.3822 0.0302
-2 4 29 0.3835 0.1852
-2 4 30 -0.5809 -0.0361
-2 5 -1 54.6832 0.0608
-2 5 0 -33.7423 0.0429
-2 5 1 -51.7575 -0.0366
-2 5 2 18.3944 -0.0939
-2 5 3 -21.5527 -0.0436
-2 5 4 12.7232 0.0180
-2 5 5 29.6438 -0.0575
-2 5 6 10.8405 0.0982
-2 5 7 3.4959 0.0406
-2 5 8 27.6880 -0.0848
-2 5 9 11.5398 -0.1275
-2 5 10 2.2237 0.0209
-2 5 11 -3.5046 0.0768
-2 5 12 14.1281 -0.0286
-2 5 13 8.9828 -0.0579
-2 5 14 -9.6956 0.0122
-2 5 15 -5.4144 0.0055
-2 5 16 -2.1007 -0.0095
-2 5 17 3.3283 -0.0121
-2 5 18 -1.7116 -0.0187
-2 5 19 0.5844 0.1056
-2 5 20 -1.8633 0.0273
-2 5 21 2.9804 -0.0450
-2 5 22 2.8236 -0.0016
-2 5 23 1.4942 0.0230
-2 5 24 -0.2523 0.0125
-2 5 25 -4.7585 0.0610
-2 5 26 -1.6987 0.0779
-2 5 27 -1.5609 0.0449
-2 5 28 1.3562 0.0685
-2 5 29 -2.4208 -0.0110
-2 6 -1 5.8651 -0.1338
-2 6 0 25.8377 0.0633
-2 6 2 20.1575 -0.0074
-2 6 3 2.5145 -0.0401
-2 6 4 33.5720 0.0335
-2 6 5 13.2216 -0.0572
-2 6 6 3.6047 -0.0941
-2 6 7 -4.9609 -0.0173
-2 6 8 6.8921 0.0668
-2 6 9 -17.7622 0.0129
-2 6 10 -21.2933 0.0033
-2 6 11 16.2401 -0.0134
-2 6 12 4.4219 -0.0183
-2 6 13 3.0790 -0.0408
-2 6 14 -9.7853 0.0041
-2 6 15 8.8613 0.0090
-2 6 16 6.1520 0.0054
-2 6 17 0.5316 -0.0255
-2 6 18 -1.9963 0.0143
-2 6 19 -2.8192 0.0458
-2 6 20 5.0901 -0.0364
-2 6 21 -5.9655 -0.0385
-2 6 22 0.1526 0.0244
-2 6 23 0.5881 0.0476
-2 6 24 -1.0358 0.0245
-2 6 25 1.8675 -0.0246
-2 6 26 -0.8731 0.0335
-2 6 27 -1.7453 0.1102
-2 6 28 -1.5258 -0.0190
-2 6 29 0.8075 0.1364
-2 7 -1 -5.1225 -0.0177
-2 7 0 44.4313 -0.0019
-2 7 1 -56.0840 0.0296
-2 7 2 10.4909 -0.0085
-2 7 3 7.5445 -0.0487
-2 7 4 -14.9246 0.0506
-2 7 5 16.5477 0.0388
-2 7 6 -18.6060 0.0682
-2 7 7 -5.1422 -0.0045
-2 7 8 -19.3897 -0.0284
-2 7 9 3.7431 -0.0440
-2 7 10 0.2443 0.0407
-2 7 11 -4.2007 -0.0171
-2 7 12 -1.6376 0.0515
-2 7 13 12.1816 0.0192
-2 7 14 11.0940 0.0028
-2 7 15 -2.1817 -0.0373
-2 7 16 -0.0348 0.0217
-2 7 17 2.8935 0.0312
-2 7 18 0.6354 0.0119
-2 7 19 0.5580 -0.0086
-2 7 20 -3.3211 -0.0345
-2 7 21 0.2073 0.0364
-2 7 22 -0.1805 0.0181
-2 7 23 1.1484 -0.0397
-2 7 24 0.4238 0.0670
-2 7 25 1.7120 0.0300
-2 7 26 -1.3349 0.1095
-2 7 27 -0.2278 -0.0042
-2 7 28 1.3521 -0.0363
-2 8 -1 2.7497 0.0701
-2 8 0 -17.6945 -0.0197
-2 8 1 -14.4401 -0.0523
-2 8 2 -12.1330 -0.0142
-2 8 3 -0.4352 0.0579
-2 8 4 -5.6304 0.0749
-2 8 5 -6.6942 -0.0343
-2 8 6 -9.1358 -0.0259
-2 8 7 -3.5731 0.0699
-2 8 8 18.4595 0.0434
-2 8 9 0.9580 -0.0215
-2 8 10 -14.9669 -0.0251
-2 8 11 -0.8432 0.0189
-2 8 12 10.5925 -0.0005
-2 8 13 -0.2895 0.0263
-2 8 14 -5.6905 -0.0377
-2 8 15 1.2653 -0.0164
-2 8 16 8.6701 0.0786
-2 8 17 3.4875 -0.0190
-2 8 18 0.4119 0.0060
-2 8 19 4.2469 -0.0038
-2 8 20 0.1413 -0.0124
-2 8 21 0.1937 0.0406
-2 8 22 -2.1040 -0.0139
-2 8 23 1.4184 0.0073
-2 8 24 1.5185 0.0026
-2 8 25 1.5205 -0.0041
-2 8 26 1.7659 0.0595
-2 8 27 -0.7082 -0.0396
-2 8 28 -0.7781 0.0616
-2 9 -1 22.0730 -0.0041
-2 9 0 10.0003 0.0062
-2 9 1 -7.4058 -0.0443
-2 9 2 -18.6916 -0.0048
-2 9 3 10.5830 0.0337
-2 9 4 -10.5731 -0.0164
-2 9 5 -2.0231 0.0129
-2 9 6 9.5475 -0.0126
-2 9 7 -2.0663 0.0226
-2 9 8 3.9679 -0.0441
-2 9 9 -7.9605 -0.0309
-2 9 10 7.4489 0.0369
-2 9 11 -2.2281 0.0504
-2 9 12 -3.3649 -0.0509
-2 9 13 3.8773 -0.0198
-2 9 14 7.3373 0.0204
-2 9 15 4.3176 -0.0252
-2 9 16 -3.7492 0.0022
-2 9 17 0.0781 -0.0179
-2 9 18 1.1604 -0.0060
-2 9 19 -0.7690 0.0361
-2 9 20 -2.6849 -0.0274
-2 9 21 -2.1586 0.0133
-2 9 22 0.9597 0.0066
-2 9 23 -0.0149 -0.0103
-2 9 24 -0.2858 -0.0294
-2 9 25 1.8238 0.1124
-2 9 26 1.5608 -0.0595
-2 9 27 0.6388 0.1379
-2 10 -1 -7.3604 -0.0165
-2 10 0 2.6290 0.0714
-2 10 1 -15.2984 0.0040
-2 10 2 -11.6107 -0.0314
-2 10 3 10.7626 -0.0123
-2 10 4 0.7891 -0.0049
-2 10 5 12.2937 -0.0161
-2 10 6 -2.7789 0.0187
-2 10 7 7.5652 -0.0122
-2 10 8 12.2391 0.0146
-2 10 9 3.4817 0.0062
-2 10 10 5.8763 -0.0357
-2 10 11 -4.3458 -0.0033
-2 10 12 10.7419 0.0391
-2 10 13 -6.5090 0.0413
-2 10 14 3.7893 -0.0115
-2 10 15 -4.9247 0.0129
-2 10 16 4.9015 0.0061
-2 10 17 -2.1898 -0.0053
-2 10 18 1.9497 0.0037
-2 10 19 5.0772 -0.0099
-2 10 20 3.0238 0.0309
-2 10 21 2.1006 0.0075
-2 10 22 -2.6529 -0.0426
-2 10 23 0.8235 0.0158
-2 10 24 -0.6661 0.0479
-2 10 25 0.4144 -0.0215
-2 10 26 1.9856 0.0178
-2 10 27 0.3785 0.1684
-2 11 -1 8.7026 -0.0476
-2 11 0 7.4852 -0.0250
-2 11 1 13.4344 -0.0014
-2 11 2 -2.8684 0.0251
-2 11 3 15.4711 -0.0373
-2 11 4 -1.9375 0.0238
-2 11 5 5.8271 0.0145
-2 11 6 -1.9739 -0.0350
-2 11 7 9.0695 -0.0543
-2 11 8 3.0526 0.0178
-2 11 9 1.1261 0.0309
-2 11 10 2.7944 0.0320
-2 11 11 -3.9805 -0.0132
-2 11 12 -5.1485 -0.0411
-2 11 13 -0.8905 -0.0089
-2 11 14 -3.3382 0.0092
-2 11 15 1.5635 -0.0141
-2 11 16 -4.0647 0.0066
-2 11 17 -1.9918 0.0018
-2 11 18 -2.2166 0.0130
-2 11 19 2.9060 -0.0201
-2 11 20 0.9410 -0.0089
-2 11 21 0.5351 -0.0000
-2 11 22 0.6326 0.0237
-2 11 23 1.0283 -0.0144
-2 11 24 -2.0397 0.0263
-2 11 25 0.6749 0.0335
-2 11 26 -1.1210 0.0145
-2 12 -1 8.7287 0.0158
-2 12 0 -0.8464 0.0008
-2 12 1 -3.3862 -0.0105
-2 12 2 -9.1331 0.0021
-2 12 3 -1.7841 -0.0020
-2 12 4 -2.5315 -0.0087
-2 12 5 -11.2340 -0.0322
-2 12 6 2.0383 0.0206
-2 12 7 -1.0652 0.0163
-2 12 8 5.2857 0.0240
-2 12 9 -7.1267 -0.0053
-2 12 10 0.3077 -0.0282
-2 12 11 3.1938 -0.0238
-2 12 12 3.2249 0.0322
-2 12 13 -0.8186 0.0318
-2 12 14 -3.2754 -0.0170
-2 12 15 6.7718 -0.0217
-2 12 16 0.5067 -0.0186
-2 12 17 -1.5574 0.0021
-2 12 18 -2.4908 -0.0027
-2 12 19 1.5730 -0.0209
-2 12 20 3.1374 -0.0233
-2 12 21 -0.0347 0.0627
-2 12 22 1.7503 0.0048
-2 12 23 -0.1181 -0.0275
-2 12 24 0.5567 0.0525
-2 12 25 -1.9830 -0.1128
-2 13 -1 6.6785 0.0226
-2 13 0 -4.0578 -0.0168
-2 13 1 -2.2914 -0.0232
-2 13 2 0.9584 0.0203
-2 13 3 0.2745 0.0317
-2 13 4 -4.9164 0.0120
-2 13 5 -4.6893 -0.0062
-2 13 6 1.9210 -0.0116
-2 13 7 -8.1074 -0.0032
-2 13 8 -3.1783 0.0309
-2 13 9 -0.8165 -0.0142
-2 13 10 3.6780 0.0010
-2 13 11 -4.3331 0.0248
-2 13 12 -5.0977 -0.0106
-2 13 13 -0.4412 -0.0026
-2 13 14 4.0059 -0.0303
-2 13 15 -2.7273 0.0112
-2 13 16 0.2392 -0.0499
-2 13 17 -2.4034 -0.0182
-2 13 18 0.0453 -0.0039
-2 13 19 -0.4068 -0.0437
-2 13 20 0.5392 0.0110
-2 13 21 1.0233 0.0450
-2 13 22 1.0529 -0.0731
-2 13 23 1.6603 -0.0456
-2 13 24 -0.2765 -0.0256
-2 14 -1 12.0376 0.0133
-2 14 0 5.8545 0.0123
-2 14 1 0.6155 -0.0073
-2 14 2 -2.4575 0.0014
-2 14 3 7.8000 -0.0047
-2 14 4 0.1661 0.0070
-2 14 5 -11.1986 0.0202
-2 14 6 -11.0239 0.0004
-2 14 7 2.4146 0.0190
-2 14 8 4.6524 -0.0041
-2 14 9 -7.6481 -0.0108
-2 14 10 -3.3693 -0.0316
-2 14 11 4.0705 0.0183
-2 14 12 5.1184 0.0138
-2 14 13 1.0583 -0.0457
-2 14 14 -7.4378 -0.0093
-2 14 15 3.0249 -0.0186
-2 14 16 4.1230 0.0197
-2 14 17 0.1461 0.0067
-2 14 18 -3.2979 0.0197
-2 14 19 -1.1727 -0.0145
-2 14 20 2.0585 -0.0330
-2 14 21 -1.2102 -0.0688
-2 14 22 -0.7332 -0.1443
-2 15 -1 3.9571 -0.0306
-2 15 0 0.5259 -0.0231
-2 15 1 -5.9946 0.0285
-2 15 2 5.3796 0.0232
-2 15 3 -1.4052 -0.0389
-2 15 4 -1.1829 -0.0163
-2 15 5 -5.0662 0.0370
-2 15 6 7.5973 0.0064
-2 15 7 4.5057 -0.0308
-2 15 8 -8.1259 0.0126
-2 15 9 0.4781 0.0293
-2 15 10 3.3188 0.0074
-2 15 11 6.5171 -0.0224
-2 15 12 -5.5447 -0.0163
-2 15 13 0.9223 -0.0080
-2 15 14 -1.0719 0.0127
-2 15 15 3.2010 0.0160
-2 15 16 -1.5815 -0.0017
-2 15 17 -0.4052 -0.0990
-2 15 18 -0.1872 -0.0114
-2 15 19 0.1918 0.0035
-2 15 20 0.2524 -0.0084
-2 15 21 -0.2940 0.1037
-2 16 -1 4.6786 0.0413
-2 16 0 10.5146 0.0105
-2 16 1 -3.3726 -0.0155
-2 16 2 0.7214 0.0249
-2 16 3 4.2719 -0.0118
-2 16 4 10.7396 0.0331
-2 16 5 0.5180 0.0473
-2 16 6 -8.2462 0.0120
-2 16 7 1.8622 -0.0387
-2 16 8 2.3141 -0.0016
-2 16 9 0.2247 -0.0196
-2 16 10 -4.4043 0.0328
-2 16 11 0.2318 0.0397
-2 16 12 3.4292 0.0044
-2 16 13 1.9949 0.0403
-2 16 14 -4.2625 -0.0163
-2 16 15 -1.6041 -0.0347
-2 16 16 2.9140 0.0381
-2 16 17 1.4761 0.0221
-2 16 18 0.4261 0.0025
-2 16 19 -0.9200 -0.0181
-2 17 -1 0.8974 0.0047
-2 17 0 2.6931 0.0269
-2 17 1 -4.0962 -0.0161
-2 17 2 -0.9342 0.0123
-2 17 3 3.8348 0.0222
-2 17 4 -3.3347 0.0047
-2 17 5 -2.4048 -0.0093
-2 17 6 0.5998 0.0020
-2 17 7 5.2768 0.0014
-2 17 8 -1.0065 0.0551
-2 17 9 -3.2266 -0.0193
-2 17 10 0.4608 -0.0095
-2 17 11 1.0870 0.0030
-2 17 12 -1.9103 -0.0295
-2 17 13 -0.1459 -0.0933
-2 17 14 -1.5013 -0.0380
-2 17 15 0.5085 0.0197
-2 17 16 -0.8010 0.0069
-2 17 17 0.8454 0.1645
-2 18 -1 -1.1996 0.0072
-2 18 0 0.8962 -0.0141
-2 18 1 -3.9482 0.0022
-2 18 2 -1.1151 0.0089
-2 18 3 -1.3053 -0.0555
-2 18 4 4.2875 -0.0067
-2 18 5 -0.8150 0.0289
-2 18 6 -1.8748 0.0097
-2 18 7 0.2031 0.0030
-2 18 8 2.4895 0.0016
-2 18 9 -0.9881 -0.0596
-2 18 10 -3.5595 -0.0122
-2 18 11 -0.7224 0.0650
-2 18 12 2.3534 -0.0170
-2 18 13 0.4116 -0.0233
-2 18 14 -1.3293 0.0099
-2 18 15 -2.0451 -0.0413
-2 19 -1 0.3374 0.0106
-2 19 0 2.5784 -0.0602
-2 19 1 1.9053 0.0503
-2 19 2 -1.8416 0.0113
-2 19 3 0.2243 -0.1316
-2 19 4 -0.8830 -0.0388
-2 19 5 -2.5511 0.1158
-2 19 6 -0.3900 0.0368
-2 19 7 0.7573 -0.0858
-2 19 8 -0.8716 -0.0072
-2 19 9 -1.5770 0.0230
-2 19 10 1.5380 0.0260
-2 19 11 0.3628 -0.0519
-2 19 12 -0.4390 0.0702
-2 20 -1 -0.4203 0.0157
-2 20 0 0.5074 -0.0391
-2 20 1 -0.2571 -0.0492
-2 20 2 -4.2606 0.0876
-2 20 3 1.8108 0.0454
-2 20 4 -0.2999 -0.0594
-2 20 5 -0.4075 0.0031
-2 20 6 -1.8583 -0.0392
-2 20 7 0.1363 -0.0213
-2 20 8 0.2182 0.1282
-1 0 1 22.3861 -0.2634
-1 0 3 105.4404 -0.2363
-1 0 5 -23.6511 0.0345
-1 0 7 41.3431 0.4784
-1 0 9 -73.7931 -0.7070
-1 0 11 -0.0176 0.2496
-1 0 13 -25.1641 0.3202
-1 0 15 6.4207 -0.1171
-1 0 17 3.4884 -0.3502
-1 0 19 5.5694 0.3124
-1 0 21 6.7648 0.1229
-1 0 23 -1.9753 -0.3077
-1 0 25 -4.6228 0.0759
-1 0 27 -0.3379 0.1856
-1 0 29 -1.4132 -0.0560
-1 1 0 -57.4816 -0.1020
-1 1 1 70.6265 -0.2221
-1 1 2 -149.1202 -0.3408
-1 1 3 -86.1659 0.2242
-1 1 4 126.5029 0.2084
-1 1 5 40.3159 -0.3152
-1 1 6 -76.0301 -0.2818
-1 1 7 -26.6429 0.1805
-1 1 8 22.9029 -0.0949
-1 1 9 20.0359 -0.5286
-1 1 10 -32.6418 0.2442
-1 1 11 13.9322 0.7478
-1 1 12 0.6891 -0.2772
-1 1 13 8.5545 -0.5478
-1 1 14 0.6630 -0.0948
-1 1 15 6.2326 0.1221
-1 1 16 4.9848 0.0568
-1 1 17 1.7004 -0.1430
-1 1 18 -3.2405 0.0705
-1 1 19 -2.1265 0.4390
-1 1 20 2.6106 -0.3301
-1 1 21 -2.3343 -0.4798
-1 1 22 -0.7382 0.1319
-1 1 23 -1.0197 0.2138
-1 1 24 -0.0558 0.0729
-1 1 25 -1.5969 0.0502
-1 1 26 -2.0806 -0.0420
-1 1 27 -1.0691 0.0184
-1 1 28 -1.1183 -0.1993
-1 1 29 -0.8113 -0.2888
-1 1 30 -1.1300 -0.3361
-1 2 0 221.1527 -0.4085
-1 2 1 -30.6999 0.2189
-1 2 2 20.3113 0.2632
-1 2 3 -55.6433 -0.1760
-1 2 4 29.3357 -0.0091
-1 2 5 -43.6763 0.1405
-1 2 6 -56.2253 -0.0519
-1 2 7 34.7239 0.0042
-1 2 8 15.9818 0.2583
-1 2 9 -6.8732 0.0820
-1 2 10 -29.6695 -0.2508
-1 2 11 32.4069 -0.0367
-1 2 12 3.5602 -0.0835
-1 2 13 2.9421 0.1462
-1 2 14 -11.4735 0.1941
-1 2 15 -0.5859 0.0127
-1 2 16 0.8060 0.0291
-1 2 17 1.6425 -0.0457
-1 2 18 -1.3107 -0.1485
-1 2 19 0.0338 0.0140
-1 2 20 -2.6199 0.0458
-1 2 21 0.2244 0.0654
-1 2 22 3.6291 0.1874
-1 2 23 0.3598 0.0056
-1 2 24 0.7021 -0.2036
-1 2 25 1.2454 -0.0257
-1 2 26 -1.2831 -0.0658
-1 2 27 3.4942 0.0074
-1 2 28 -0.1747 0.0185
-1 2 29 -0.6083 0.0453
-1 2 30 -1.8562 -0.0514
-1 3 0 -81.4696 0.1792
-1 3 1 -65.5308 -0.0419
-1 3 2 -50.2668 -0.2132
-1 3 3 -127.4903 -0.2042
-1 3 4 -46.8331 0.1683
-1 3 5 22.6142 -0.0584
-1 3 6 -17.2730 -0.1386
-1 3 7 -31.6812 0.0289
-1 3 8 24.9027 0.0849
-1 3 9 28.4064 -0.0517
-1 3 10 -0.6811 -0.1244
-1 3 11 15.5460 0.0826
-1 3 12 20.5154 0.0951
-1 3 13 7.5155 -0.0232
-1 3 14 -0.0621 -0.1099
-1 3 15 3.8389 -0.0435
-1 3 16 -1.5002 0.1180
-1 3 17 3.8365 0.0126
-1 3 18 -3.8344 -0.0882
-1 3 19 3.8828 0.1198
-1 3 20 1.0174 0.0774
-1 3 21 2.0631 -0.0390
-1 3 22 -0.4600 -0.1200
-1 3 23 2.3456 -0.1011
-1 3 24 2.6524 0.1209
-1 3 25 -0.8477 -0.0364
-1 3 26 -0.6291 -0.0598
-1 3 27 -1.2814 0.0015
-1 3 28 0.8276 -0.0565
-1 3 29 -0.5824 -0.1395
-1 3 30 -1.2080 -0.2372
-1 4 0 35.8317 -0.1226
-1 4 1 100.3133 0.0113
-1 4 2 8.9687 0.0735
-1 4 3 -1.4600 -0.0126
-1 4 4 7.5595 0.0150
-1 4 5 2.6240 -0.0761
-1 4 6 9.5215 0.0202
-1 4 7 9.4199 -0.0003
-1 4 8 42.9874 -0.1250
-1 4 9 -3.0430 -0.1454
-1 4 10 -27.1281 0.0348
-1 4 11 -0.5909 0.0580
-1 4 12 4.9434 -0.0062
-1 4 13 2.0828 -0.0075
-1 4 14 -8.3263 0.0201
-1 4 15 -6.2216 0.0261
-1 4 16 -4.1429 -0.0227
-1 4 17 1.0698 -0.0858
-1 4 18 0.1031 0.0243
-1 4 19 -2.5526 0.1270
-1 4 20 2.7404 -0.0570
-1 4 21 -6.1334 -0.0045
-1 4 22 4.9083 0.0403
-1 4 23 0.7257 -0.0139
-1 4 24 1.0689 0.0186
-1 4 25 0.1945 -0.0006
-1 4 26 0.2020 -0.0691
-1 4 27 0.6666 -0.0299
-1 4 28 0.8150 -0.0081
-1 4 29 -0.8786 0.0382
-1 4 30 -1.6598 0.0132
-1 5 0 118.6374 0.0721
-1 5 1 -28.0827 -0.0198
-1 5 3 29.7305 0.1033
-1 5 4 28.8448 0.0547
-1 5 5 41.5289 -0.0282
-1 5 6 -1.5321 -0.0619
-1 5 7 7.2083 -0.0352
-1 5 8 -15.5739 0.0082
-1 5 9 0.6777 0.0249
-1 5 10 -13.2551 0.0346
-1 5 11 3.1865 -0.0079
-1 5 12 4.4835 -0.0957
-1 5 13 -6.0142 -0.0161
-1 5 14 2.4029 0.0190
-1 5 15 -1.1560 0.0082
-1 5 16 4.2030 0.0430
-1 5 17 -3.9239 -0.0312
-1 5 18 -1.7518 0.0168
-1 5 19 3.7222 0.0285
-1 5 20 1.9751 -0.0918
-1 5 21 1.0880 -0.0109
-1 5 22 -3.8185 0.0768
-1 5 23 -2.8175 -0.0107
-1 5 24 2.3024 -0.0084
-1 5 25 0.1693 -0.0380
-1 5 26 -1.2149 0.0230
-1 5 27 -0.5265 -0.0785
-1 5 28 -1.0674 -0.0949
-1 5 29 0.8689 -0.3643
-1 6 0 -40.7795 0.0616
-1 6 1 39.8464 0.0138
-1 6 2 8.4035 -0.1358
-1 6 3 23.0356 0.0589
-1 6 4 -0.1769 0.0715
-1 6 5 7.6681 -0.0626
-1 6 6 -10.0630 0.0816
-1 6 7 -22.1176 0.1042
-1 6 8 10.0151 0.0146
-1 6 9 9.9751 -0.0494
-1 6 10 -17.0230 -0.0303
-1 6 11 -21.5171 0.0231
-1 6 12 0.6881 0.0022
-1 6 13 0.8440 0.0717
-1 6 14 5.1772 -0.0027
-1 6 15 -0.0121 -0.0111
-1 6 16 1.6756 0.0100
-1 6 17 1.4722 -0.0195
-1 6 18 2.4908 -0.0075
-1 6 19 0.9284 0.0137
-1 6 20 -1.3198 -0.0217
-1 6 21 -1.9622 0.0591
-1 6 22 -3.0536 0.0077
-1 6 23 0.6325 -0.0080
-1 6 24 1.4743 -0.0560
-1 6 25 -0.1460 0.0423
-1 6 26 -0.6237 -0.0190
-1 6 27 0.4699 -0.0843
-1 6 28 1.3403 -0.0388
-1 6 29 1.1501 -0.0071
-1 7 0 9.4378 -0.0404
-1 7 1 53.7563 0.0097
-1 7 2 -41.6758 -0.0172
-1 7 3 -13.3618 0.0673
-1 7 4 6.7095 0.0750
-1 7 5 -15.6778 -0.0468
-1 7 6 -2.9338 -0.0840
-1 7 7 -7.4869 0.0374
-1 7 8 11.5343 0.0505
-1 7 9 -25.8167 -0.0080
-1 7 10 -9.7863 0.0167
-1 7 11 -3.2053 -0.0132
-1 7 12 6.8974 0.0234
-1 7 13 -10.6715 0.0061
-1 7 14 -5.8723 -0.0398
-1 7 15 7.0439 0.0026
-1 7 16 1.4796 0.0586
-1 7 17 0.1756 -0.0388
-1 7 18 -4.0850 -0.0347
-1 7 19 -0.8008 -0.0092
-1 7 20 3.5687 0.0261
-1 7 21 -1.4671 0.0415
-1 7 22 0.6593 -0.0145
-1 7 23 -2.6051 0.0157
-1 7 24 -0.1710 0.0062
-1 7 25 1.8499 -0.0276
-1 7 26 0.9596 -0.0609
-1 7 27 1.3837 0.0213
-1 7 28 0.9117 -0.0149
-1 8 0 -36.7932 0.0359
-1 8 1 -20.2394 0.0150
-1 8 2 -16.8291 0.0459
-1 8 3 -23.7695 -0.0162
-1 8 4 -27.5842 -0.0263
-1 8 5 -7.2572 0.0045
-1 8 6 -1.1177 0.0816
-1 8 7 -9.5452 0.0384
-1 8 8 -7.2201 -0.0671
-1 8 9 10.1953 -0.0176
-1 8 10 12.0586 0.0482
-1 8 11 -9.6726 0.0187
-1 8 12 1.4512 -0.0435
-1 8 13 -4.5001 0.0394
-1 8 14 4.7727 -0.0110
-1 8 15 -5.3721 0.0429
-1 8 16 2.3233 0.0248
-1 8 17 1.6498 -0.0571
-1 8 18 3.5036 0.0443
-1 8 19 1.9862 0.0160
-1 8 20 2.4698 -0.0612
-1 8 21 2.9854 0.0165
-1 8 22 -0.5758 0.0377
-1 8 23 -1.6465 -0.0451
-1 8 24 0.9676 0.0102
-1 8 25 1.2938 -0.0134
-1 8 26 0.4578 -0.0632
-1 8 27 -1.1688 -0.0134
-1 8 28 -0.3658 -0.1012
-1 9 0 0.0173 0.0406
-1 9 1 23.1300 -0.0226
-1 9 2 -15.9763 -0.0204
-1 9 3 13.5268 0.0049
-1 9 4 8.2289 0.0012
-1 9 5 0.2611 0.0022
-1 9 6 -13.2187 -0.0482
-1 9 7 8.4017 0.0134
-1 9 8 19.4299 0.0366
-1 9 9 5.0954 0.0035
-1 9 10 -7.0459 0.0286
-1 9 11 4.9334 -0.0456
-1 9 12 5.4699 -0.0595
-1 9 13 -2.6824 0.0567
-1 9 14 -14.6160 0.0387
-1 9 15 2.4877 0.0068
-1 9 16 -2.1761 -0.0152
-1 9 17 -3.8228 0.0121
-1 9 18 -4.4851 0.0195
-1 9 19 -0.4511 -0.0003
-1 9 20 -0.0042 0.0041
-1 9 21 0.4170 0.0565
-1 9 22 0.8892 -0.0356
-1 9 23 -0.2131 0.0040
-1 9 24 -1.0957 -0.0117
-1 9 25 1.1381 -0.0211
-1 9 26 -0.7583 0.0584
-1 9 27 1.7206 0.0478
-1 10 0 2.2135 0.0211
-1 10 1 -0.8336 -0.0434
-1 10 2 6.3557 -0.0409
-1 10 3 8.3813 0.0457
-1 10 4 8.1883 0.0062
-1 10 5 -5.8757 0.0020
-1 10 6 17.2478 -0.0262
-1 10 7 0.0076 -0.0194
-1 10 8 3.4955 0.0108
-1 10 9 -2.5595 -0.0014
-1 10 10 4.3585 -0.0010
-1 10 11 1.2162 0.0248
-1 10 12 -2.7295 0.0118
-1 10 13 -1.1338 -0.0043
-1 10 14 0.0806 -0.0201
-1 10 15 -0.9388 0.0192
-1 10 16 -2.5452 0.0029
-1 10 17 -0.9481 0.0195
-1 10 18 1.1049 0.0375
-1 10 19 -2.5991 0.0047
-1 10 20 -1.1426 -0.0176
-1 10 21 0.7182 0.0314
-1 10 22 3.4555 -0.0028
-1 10 23 -3.7694 0.0064
-1 10 24 0.0812 0.0527
-1 10 25 -0.8825 -0.0613
-1 10 26 0.3466 0.0473
-1 10 27 -1.6676 -0.0823
-1 11 0 2.0106 0.0218
-1 11 1 11.7626 -0.0116
-1 11 2 4.7666 0.0056
-1 11 3 2.3167 -0.0108
-1 11 4 12.7202 0.0092
-1 11 5 2.6934 -0.0224
-1 11 6 -7.0901 0.0259
-1 11 7 -4.7590 0.0076
-1 11 8 2.0762 0.0435
-1 11 9 -1.8028 0.0063
-1 11 10 -3.0490 -0.0569
-1 11 11 4.0046 -0.0485
-1 11 12 2.1427 0.0073
-1 11 13 -1.8664 0.0194
-1 11 14 -2.1076 -0.0164
-1 11 15 -2.1862 0.0136
-1 11 16 4.2164 0.0052
-1 11 17 -4.8634 -0.0190
-1 11 18 -3.4431 0.0017
-1 11 19 0.8808 -0.0142
-1 11 20 -0.4072 -0.0211
-1 11 21 -0.5039 0.0367
-1 11 22 0.8482 0.0096
-1 11 23 1.7972 0.0041
-1 11 24 -2.1533 -0.0193
-1 11 25 -0.9248 -0.0829
-1 11 26 -0.5318 -0.0243
-1 12 0 15.1164 -0.0146
-1 12 1 3.0562 -0.0191
-1 12 2 1.3227 -0.0104
-1 12 3 -2.5447 0.0026
-1 12 4 -1.3906 -0.0041
-1 12 5 -2.7153 0.0465
-1 12 6 -8.4143 0.0267
-1 12 7 -1.9192 -0.0109
-1 12 8 -4.7761 -0.0449
-1 12 9 3.5053 0.0034
-1 12 10 -3.7523 0.0362
-1 12 11 -2.6650 0.0148
-1 12 12 -3.0299 -0.0275
-1 12 13 3.2159 -0.0281
-1 12 14 -3.0498 -0.0199
-1 12 15 1.4487 -0.0110
-1 12 16 -1.0682 0.0268
-1 12 17 2.5051 -0.0008
-1 12 18 -0.7931 0.0614
-1 12 19 -0.6914 0.0197
-1 12 20 -4.0039 0.0031
-1 12 21 -1.0163 0.0738
-1 12 22 2.2398 -0.0887
-1 12 23 0.4237 -0.0675
-1 12 24 -1.2939 -0.0383
-1 12 25 1.5749 -0.0395
-1 13 0 -2.0513 0.0039
-1 13 1 -22.0348 -0.0090
-1 13 2 6.5510 0.0121
-1 13 3 -1.4884 0.0104
-1 13 4 4.4981 -0.0603
-1 13 5 -13.8374 -0.0273
-1 13 6 -4.5509 0.0213
-1 13 7 0.8204 -0.0082
-1 13 8 -3.7528 -0.0247
-1 13 9 -5.5088 -0.0241
-1 13 10 -10.0462 -0.0008
-1 13 11 7.4992 -0.0050
-1 13 12 4.6562 -0.0310
-1 13 13 -0.1468 0.0135
-1 13 14 -1.1524 0.0061
-1 13 15 3.2642 0.0379
-1 13 16 3.5943 -0.0388
-1 13 17 2.0789 0.0286
-1 13 18 -2.9031 0.0218
-1 13 19 1.6280 0.0490
-1 13 20 0.0265 0.0305
-1 13 21 -1.4094 -0.0157
-1 13 22 -2.0674 -0.1091
-1 13 23 2.1925 0.0379
-1 13 24 1.3104 0.0919
-1 14 0 3.7446 0.0366
-1 14 1 -1.2774 0.0257
-1 14 2 8.8980 -0.0015
-1 14 3 1.3182 -0.0041
-1 14 4 -0.7664 0.0157
-1 14 5 4.4512 0.0041
-1 14 6 2.0192 -0.0363
-1 14 7 -4.1691 -0.0128
-1 14 8 -6.6197 -0.0040
-1 14 9 2.6731 0.0020
-1 14 10 7.5423 0.0057
-1 14 11 -0.5082 0.0122
-1 14 12 -4.2792 -0.0085
-1 14 13 0.3971 0.0025
-1 14 14 1.6807 -0.0305
-1 14 15 -2.1354 0.0339
-1 14 16 1.0982 0.0226
-1 14 17 -1.1936 0.0013
-1 14 18 2.0389 0.0418
-1 14 19 -0.3023 -0.0866
-1 14 20 -2.1271 -0.0095
-1 14 21 -1.1192 -0.0237
-1 14 22 -0.2729 0.0535
-1 15 0 8.7810 0.0260
-1 15 1 -12.1682 0.0167
-1 15 2 -11.4906 -0.0079
-1 15 3 8.9479 -0.0070
-1 15 4 6.7857 0.0093
-1 15 5 -0.6175 0.0231
-1 15 6 -6.7544 -0.0037
-1 15 7 7.3382 0.0220
-1 15 8 8.8539 0.0282
-1 15 9 -2.2386 -0.0118
-1 15 10 -4.2260 -0.0091
-1 15 11 -3.6802 -0.0123
-1 15 12 4.9345 0.0313
-1 15 13 -0.1810 -0.0064
-1 15 14 -0.7116 -0.0097
-1 15 15 -2.0059 -0.0032
-1 15 16 0.6274 -0.0127
-1 15 17 1.1984 0.0417
-1 15 18 -1.6164 0.0249
-1 15 19 0.4405 0.0312
-1 15 20 0.8255 -0.0097
-1 15 21 -0.0499 0.2551
-1 16 0 -3.8038 -0.0047
-1 16 1 -2.7686 -0.0059
-1 16 2 2.2234 0.0283
-1 16 3 3.0284 -0.0058
-1 16 4 0.5274 -0.0117
-1 16 5 -0.5913 0.0027
-1 16 6 6.4550 -0.0002
-1 16 7 1.5504 0.0222
-1 16 8 -2.0630 0.0003
-1 16 9 -5.6626 -0.0136
-1 16 10 2.4127 0.0415
-1 16 11 -0.5391 0.0188
-1 16 12 -1.3116 -0.0307
-1 16 13 -1.3264 0.0151
-1 16 14 2.9295 -0.0439
-1 16 15 -1.5386 0.0136
-1 16 16 0.9851 0.0752
-1 16 17 -1.1850 0.0602
-1 16 18 0.3019 0.0468
-1 16 19 1.8301 0.0178
-1 17 0 7.3247 -0.0239
-1 17 1 1.9760 -0.0165
-1 17 2 -9.2150 0.0056
-1 17 3 4.1863 0.0058
-1 17 4 4.0579 -0.0224
-1 17 5 -0.6243 -0.0159
-1 17 6 -4.1887 0.0026
-1 17 7 1.6931 -0.0084
-1 17 8 5.2869 -0.0377
-1 17 9 -0.1486 -0.0352
-1 17 10 -2.3336 0.0319
-1 17 11 -2.1814 0.0093
-1 17 12 0.4624 -0.0160
-1 17 13 -0.2761 -0.0130
-1 17 14 -0.5740 0.0351
-1 17 15 -1.3896 0.0582
-1 17 16 -0.1765 0.0290
-1 17 17 -1.2985 -0.0972
-1 18 0 -1.8822 0.0055
-1 18 1 -3.2458 0.0377
-1 18 2 -3.0196 -0.0278
-1 18 3 0.4076 -0.0227
-1 18 4 -4.4362 0.0169
-1 18 5 -1.0034 0.0168
-1 18 6 -0.6594 -0.0549
-1 18 7 -0.4635 0.0196
-1 18 8 -0.8383 0.0696
-1 18 9 -0.5416 0.0224
-1 18 10 1.2424 -0.0105
-1 18 11 0.0560 -0.0265
-1 18 12 0.3619 -0.0891
-1 18 13 -0.4735 0.0330
-1 18 14 2.2602 0.0334
-1 18 15 -0.0094 -0.0078
-1 19 0 1.2025 -0.0372
-1 19 1 2.7402 0.0448
-1 19 2 -1.5735 0.0023
-1 19 3 -0.8432 -0.0107
-1 19 4 5.7856 0.0935
-1 19 5 -0.2836 0.0045
-1 19 6 -2.0815 -0.1106
-1 19 7 -1.0563 0.0013
-1 19 8 2.5543 0.0865
-1 19 9 0.3365 0.0099
-1 19 10 -1.4994 -0.0841
-1 19 11 -0.2785 0.0440
-1 19 12 0.5750 0.1213
-1 20 0 0.3501 -0.0262
-1 20 1 -0.0814 0.0504
-1 20 2 -0.1669 0.0955
-1 20 3 -2.3208 -0.0817
-1 20 4 0.1640 -0.0913
-1 20 5 -3.1495 0.0753
-1 20 6 1.4276 0.0323
-1 20 7 0.4618 0.0037
-1 20 8 -0.6847 -0.0457
0 0 2 113.0649 0.4009
0 0 4 105.4422 -0.1673
0 0 6 -53.1867 0.0378
0 0 8 29.4520 -0.5289
0 0 10 -30.5002 0.6792
0 0 12 -23.6101 -0.5464
0 0 14 -10.7496 0.0218
0 0 16 -1.5264 0.0124
0 0 18 2.0638 0.4544
0 0 20 3.0282 -0.4858
0 0 22 0.3201 -0.0153
0 0 24 2.5770 0.2267
0 0 26 -2.5391 -0.1361
0 0 28 -0.3883 -0.1651
0 0 30 -1.3144 0.3897
0 1 1 -62.1381 -0.1960
0 1 2 -6.3737 0.4336
0 1 3 -0.0300 -0.1882
0 1 4 -28.7863 -0.2997
0 1 5 -0.2634 -0.0667
0 1 6 -16.7544 -0.0016
0 1 7 3.0584 0.3220
0 1 8 18.4261 0.1083
0 1 9 -8.6017 0.0218
0 1 10 -0.6761 0.0617
0 1 11 28.2479 -0.1847
0 1 12 21.5043 -0.5193
0 1 13 5.6945 0.2560
0 1 14 5.3651 0.3987
0 1 15 0.7502 0.0117
0 1 16 -1.8189 -0.1577
0 1 17 6.5765 -0.1596
0 1 18 2.3719 -0.0180
0 1 19 -5.3769 -0.0285
0 1 20 -4.3547 -0.3800
0 1 21 2.5142 0.2445
0 1 22 -1.0283 0.4098
0 1 23 2.9922 -0.2492
0 1 24 1.4429 -0.2845
0 1 25 -2.7173 -0.0922
0 1 26 0.4636 -0.0009
0 1 27 -0.7263 0.0410
0 1 28 -0.0607 0.0361
0 1 29 -1.2253 -0.0085
0 1 30 0.3704 0.0762
0 2 0 68.5106 0.4172
0 2 1 207.1043 0.6802
0 2 2 -13.9173 -0.4463
0 2 3 18.6191 0.0376
0 2 4 -14.0995 0.2080
0 2 5 3.4983 -0.1104
0 2 6 -36.6996 -0.0676
0 2 7 -33.1744 0.0471
0 2 8 55.4802 0.0325
0 2 9 -1.2302 -0.2674
0 2 10 -1.2104 -0.0773
0 2 11 -7.4383 0.3569
0 2 12 5.6460 0.1546
0 2 13 -6.1995 -0.1180
0 2 14 -2.3493 -0.1593
0 2 15 -1.6258 -0.0061
0 2 16 1.0987 0.0891
0 2 17 -7.0317 -0.0551
0 2 18 -1.8261 -0.0089
0 2 19 -1.9200 0.2840
0 2 20 4.1303 0.0594
0 2 21 -5.5767 -0.1114
0 2 22 -3.1411 -0.1492
0 2 23 -2.1942 -0.0464
0 2 24 4.4463 0.0931
0 2 25 1.1360 0.1067
0 2 26 1.0756 -0.0231
0 2 27 0.2123 0.1095
0 2 28 2.3114 0.0626
0 2 29 0.7501 -0.0374
0 2 30 2.1718 0.0605
0 3 1 -109.9981 -0.3117
0 3 2 -41.9807 -0.0960
0 3 3 -34.5992 0.0954
0 3 4 -7.2105 0.0281
0 3 5 -0.1425 -0.0580
0 3 6 -7.4574 0.0166
0 3 7 5.9151 0.0490
0 3 8 3.1771 -0.0387
0 3 9 7.0087 -0.1385
0 3 10 -8.5224 0.0056
0 3 11 3.8081 0.1035
0 3 12 17.0588 -0.0861
0 3 13 6.2713 -0.1168
0 3 14 0.8753 0.0514
0 3 15 0.9190 0.1266
0 3 16 0.6230 0.0697
0 3 17 0.8237 -0.1336
0 3 18 4.8707 0.0217
0 3 19 0.8188 0.0634
0 3 20 -1.9778 -0.0713
0 3 21 0.5038 -0.0629
0 3 22 -1.7578 0.0429
0 3 23 -0.5478 0.1164
0 3 24 2.1604 0.0394
0 3 25 -1.0487 -0.1110
0 3 26 -1.4258 0.0253
0 3 27 2.4721 0.0966
0 3 28 -0.9286 0.0081
0 3 29 0.1291 -0.1973
0 3 30 0.2981 0.4428
0 4 0 -124.4014 -0.1717
0 4 2 27.6877 -0.0466
0 4 3 56.3196 0.0246
0 4 4 41.5962 -0.0410
0 4 5 33.2758 -0.0057
0 4 6 7.2877 -0.0220
0 4 7 -7.2749 -0.1005
0 4 8 21.5370 0.0224
0 4 9 14.6552 0.0836
0 4 10 -7.2169 0.1358
0 4 11 -6.9531 -0.0933
0 4 12 -3.7694 -0.0829
0 4 13 -12.1604 -0.0048
0 4 14 -5.8315 -0.0198
0 4 15 5.4350 -0.0371
0 4 16 3.5720 0.0277
0 4 17 -6.1730 0.0097
0 4 18 -4.1831 0.0437
0 4 19 -3.1972 -0.0726
0 4 20 5.3474 -0.0612
0 4 21 1.1165 0.0347
0 4 22 -5.5208 0.0205
0 4 23 -1.8167 -0.0672
0 4 24 -0.7832 0.0449
0 4 25 2.8377 0.0356
0 4 26 -0.0742 -0.0225
0 4 27 0.0691 0.0740
0 4 28 0.4297 0.0687
0 4 29 1.5666 0.1483
0 4 30 1.1599 0.0010
0 5 1 82.6678 -0.0642
0 5 2 3.9891 -0.0404
0 5 3 31.4570 0.0906
0 5 4 60.4453 0.0843
0 5 5 12.6403 -0.0110
0 5 6 14.0955 0.0089
0 5 7 -14.0334 0.1670
0 5 8 2.2961 0.1052
0 5 9 -17.4746 -0.0839
0 5 10 -0.0960 -0.0525
0 5 11 -25.3608 -0.0048
0 5 12 4.1680 0.0163
0 5 13 -3.3600 0.1224
0 5 14 -3.6174 0.0012
0 5 15 -2.1720 -0.0437
0 5 16 -2.4926 -0.0047
0 5 17 2.4867 -0.0399
0 5 18 -1.9090 0.0081
0 5 19 -1.4284 -0.0367
0 5 20 1.0433 -0.0244
0 5 21 -1.9141 0.0572
0 5 22 -0.6185 0.0047
0 5 23 -1.9116 -0.1005
0 5 24 0.2410 -0.0041
0 5 25 -0.6961 0.0591
0 5 26 -1.9090 0.0361
0 5 27 0.1063 0.0044
0 5 28 1.8854 -0.0274
0 5 29 -1.8518 -0.0840
0 6 0 -35.6980 0.0746
0 6 1 -32.5574 -0.0968
0 6 2 -35.1883 -0.0353
0 6 3 -18.5684 0.1287
0 6 4 4.9649 -0.0903
0 6 5 -6.0351 0.0504
0 6 6 -13.8132 -0.0187
0 6 7 4.7874 0.0071
0 6 8 4.9097 -0.0352
0 6 9 -4.1345 0.0040
0 6 10 -5.0158 0.0574
0 6 11 4.1281 0.0531
0 6 12 9.9159 -0.0618
0 6 13 -7.1781 -0.0312
0 6 14 -6.0047 -0.0571
0 6 15 2.2915 0.0263
0 6 16 9.3819 0.0312
0 6 17 -2.1004 0.0076
0 6 18 -3.0756 0.0093
0 6 19 -2.5434 0.0063
0 6 20 -0.5600 -0.0166
0 6 21 5.4782 -0.0474
0 6 22 -2.7579 -0.0262
0 6 23 -1.9164 0.0181
0 6 24 -0.2458 0.0354
0 6 25 -1.5563 -0.0130
0 6 26 1.0711 -0.0242
0 6 27 -1.6250 0.1184
0 6 28 -0.7622 -0.0588
0 6 29 0.4352 0.1753
0 7 1 10.5958 0.0469
0 7 2 6.0633 -0.0931
0 7 3 -28.0482 -0.0270
0 7 4 -14.8688 -0.0417
0 7 5 13.2181 -0.0356
0 7 6 -18.1833 0.0141
0 7 7 -4.8036 0.0338
0 7 8 -0.3173 -0.0312
0 7 9 10.6986 -0.0360
0 7 10 5.9216 0.0246
0 7 11 4.8162 0.0108
0 7 12 -4.0777 -0.0233
0 7 13 7.4339 -0.0268
0 7 14 -7.0318 0.0058
0 7 15 -1.1290 0.0336
0 7 16 -3.0429 -0.0443
0 7 17 -0.2574 -0.0133
0 7 18 1.0988 0.0467
0 7 19 -1.8796 -0.0055
0 7 20 -1.0411 -0.0305
0 7 21 3.9087 0.0095
0 7 22 -1.1612 -0.0283
0 7 23 0.7154 0.0197
0 7 24 0.9383 0.0248
0 7 25 0.9761 -0.0480
0 7 26 -2.1265 0.0839
0 7 27 -0.8808 -0.0092
0 7 28 -0.0392 -0.1223
0 8 0 6.4508 0.0114
0 8 1 -27.8108 0.0169
0 8 2 -4.1973 0.0110
0 8 3 -20.1722 -0.0332
0 8 4 -0.5799 0.0408
0 8 5 -28.6694 0.0789
0 8 6 -18.1003 -0.0494
0 8 7 7.8221 -0.0664
0 8 8 15.4948 0.0242
0 8 9 -4.6998 0.0603
0 8 10 -11.8300 0.0408
0 8 11 3.9063 -0.0610
0 8 12 12.0356 0.0063
0 8 13 3.6041 0.0304
0 8 14 -0.8300 -0.0013
0 8 15 -2.1439 0.0007
0 8 16 2.1641 -0.0081
0 8 17 0.1081 -0.0072
0 8 18 -2.1802 -0.0029
0 8 19 -0.7139 -0.0496
0 8 20 -3.4886 -0.0158
0 8 21 1.6408 0.0506
0 8 22 2.3247 0.0049
0 8 23 -1.5154 -0.0476
0 8 24 0.7295 0.0290
0 8 25 -2.3016 -0.0455
0 8 26 0.8912 0.0133
0 8 27 -0.9339 -0.0698
0 8 28 -0.2796 0.0990
0 9 1 -5.6150 -0.0772
0 9 2 28.0564 0.0046
0 9 3 -3.8887 0.0594
0 9 4 7.5674 0.0056
0 9 5 16.9127 -0.0317
0 9 6 10.2889 0.0331
0 9 7 0.8641 0.0540
0 9 8 -1.9715 0.0002
0 9 9 5.9063 -0.0541
0 9 10 4.1797 0.0015
0 9 11 10.1046 0.0283
0 9 12 -1.7623 0.0162
0 9 13 6.5062 0.0410
0 9 14 0.5366 -0.0148
0 9 15 -6.3785 -0.0367
0 9 16 -1.8932 0.0254
0 9 17 -2.1437 -0.0029
0 9 18 -0.6204 0.0171
0 9 19 -0.4621 0.0020
0 9 20 -5.6539 -0.0152
0 9 21 3.3698 -0.0094
0 9 22 -0.6402 -0.0300
0 9 23 -2.3661 -0.0134
0 9 24 -0.2459 0.0006
0 9 25 0.9300 -0.0053
0 9 26 -0.5541 -0.0206
0 9 27 -0.8611 0.0378
0 10 0 52.7224 -0.0066
0 10 1 -5.7855 -0.0435
0 10 2 10.0460 0.0199
0 10 3 12.3268 0.0022
0 10 4 26.7180 -0.0624
0 10 5 10.0982 -0.0067
0 10 6 -8.3864 -0.0250
0 10 7 7.2564 0.0058
0 10 8 10.5609 0.0147
0 10 9 1.0726 -0.0107
0 10 10 -10.8363 -0.0053
0 10 11 -2.0167 -0.0195
0 10 12 -1.7857 -0.0550
0 10 13 -0.0894 -0.0090
0 10 14 -0.3916 -0.0102
0 10 15 5.7614 0.0174
0 10 16 -1.9524 -0.0263
0 10 17 -1.4381 -0.0254
0 10 18 -0.0602 -0.0017
0 10 19 2.0248 -0.0074
0 10 20 -4.4675 -0.0185
0 10 21 -3.2629 0.0486
0 10 22 1.0500 -0.0250
0 10 23 0.7875 0.0057
0 10 24 -1.0746 -0.0462
0 10 25 -0.4866 -0.0943
0 10 26 -1.8255 -0.0131
0 10 27 0.8222 0.0062
0 11 1 -14.7233 0.0182
0 11 2 11.5591 -0.0035
0 11 3 -5.3866 0.0011
0 11 4 -1.9959 -0.0381
0 11 5 1.5565 0.0436
0 11 6 -1.7927 -0.0082
0 11 7 -6.1566 -0.0391
0 11 8 -2.5233 -0.0024
0 11 9 -5.9091 -0.0245
0 11 10 -6.0867 -0.0078
0 11 11 1.8282 0.0455
0 11 12 0.6498 0.0251
0 11 13 1.6286 -0.0108
0 11 14 6.6556 -0.0393
0 11 15 -2.0586 0.0054
0 11 16 0.5164 -0.0088
0 11 17 0.7120 -0.0111
0 11 18 1.9937 0.0584
0 11 19 0.8273 -0.0034
0 11 20 -0.7693 0.0177
0 11 21 -1.3358 -0.0408
0 11 22 1.8360 -0.0217
0 11 23 -1.8205 -0.0004
0 11 24 -1.1353 0.0317
0 11 25 1.3284 -0.0703
0 11 26 0.4398 -0.1100
0 12 0 3.2860 0.0218
0 12 1 3.2921 0.0455
0 12 2 -3.1624 0.0219
0 12 3 1.7477 -0.0140
0 12 4 -4.0444 -0.0071
0 12 5 -1.2650 0.0161
0 12 6 -7.8148 -0.0200
0 12 7 3.1476 -0.0242
0 12 8 -0.0544 -0.0090
0 12 9 -7.8084 0.0356
0 12 10 -4.7159 0.0086
0 12 11 2.9408 -0.0324
0 12 12 -2.7500 -0.0113
0 12 13 -6.9824 0.0344
0 12 14 -3.4877 -0.0058
0 12 15 1.4907 -0.0038
0 12 16 4.3574 0.0277
0 12 17 -3.8885 -0.0278
0 12 18 1.8975 -0.0312
0 12 19 3.6073 -0.0051
0 12 20 1.7031 0.0047
0 12 21 -3.4546 0.0023
0 12 22 -0.6212 -0.0098
0 12 23 2.5153 -0.0323
0 12 24 0.0520 -0.1165
0 12 25 -0.2930 -0.0898
0 13 1 -8.2282 -0.0387
0 13 2 -12.4149 0.0247
0 13 3 -1.0847 0.0337
0 13 4 -10.2934 -0.0340
0 13 5 5.9737 0.0076
0 13 6 -2.4397 -0.0009
0 13 7 -6.6041 -0.0107
0 13 8 0.5247 0.0038
0 13 9 3.1479 -0.0211
0 13 10 1.0758 0.0288
0 13 11 -4.0419 0.0004
0 13 12 1.2700 0.0251
0 13 13 -1.4515 -0.0166
0 13 14 4.3226 -0.0215
0 13 15 0.2171 -0.0255
0 13 16 -1.7981 0.0017
0 13 17 1.7920 0.0253
0 13 18 2.4528 -0.0047
0 13 19 -0.3909 0.0285
0 13 20 1.3604 -0.0600
0 13 21 -2.5184 0.0156
0 13 22 0.8716 -0.0453
0 13 23 -1.1751 -0.0434
0 13 24 -0.7502 0.1101
0 14 0 -5.2539 0.0227
0 14 1 -8.5301 -0.0034
0 14 2 -4.6652 0.0156
0 14 3 9.3482 0.0045
0 14 4 5.2300 -0.0049
0 14 5 -6.1998 -0.0404
0 14 6 -2.7407 0.0026
0 14 7 6.1411 0.0468
0 14 8 9.6701 0.0124
0 14 9 -3.4356 0.0088
0 14 10 -6.1666 0.0125
0 14 11 6.1007 0.0177
0 14 12 3.1602 0.0293
0 14 13 -3.1234 -0.0215
0 14 14 -2.3769 -0.0256
0 14 15 -0.0013 0.0282
0 14 16 2.4287 -0.0264
0 14 17 -1.3691 0.0252
0 14 18 -2.1971 -0.0217
0 14 19 1.4213 -0.0708
0 14 20 2.7248 0.0003
0 14 21 -0.1906 0.0324
0 14 22 -0.7429 0.0520
0 15 1 7.5119 0.0018
0 15 2 -5.6554 0.0119
0 15 3 0.6560 -0.0167
0 15 4 -5.3827 0.0226
0 15 5 3.4518 0.0316
0 15 6 6.3971 -0.0038
0 15 7 1.4888 0.0120
0 15 8 -3.0369 -0.0213
0 15 9 1.6426 -0.0171
0 15 10 1.6689 0.0244
0 15 11 0.1498 0.0076
0 15 12 -4.0012 0.0278
0 15 13 -2.4431 0.0064
0 15 14 -1.3294 -0.0033
0 15 15 -1.2679 0.0478
0 15 16 -2.5323 0.0680
0 15 17 -2.6974 -0.1101
0 15 18 1.7118 0.0324
0 15 19 0.4224 0.0397
0 15 20 1.9032 0.0627
0 15 21 -0.6703 -0.0391
0 16 0 2.5773 -0.0493
0 16 1 -5.5382 -0.0043
0 16 2 -8.8350 -0.0179
0 16 3 4.1430 -0.0379
0 16 4 4.3262 -0.0151
0 16 5 -1.8722 0.0524
0 16 6 -6.5783 -0.0118
0 16 7 -1.3357 -0.0303
0 16 8 6.8190 -0.0250
0 16 9 0.1260 0.0137
0 16 10 -2.4783 0.0265
0 16 11 1.3680 -0.0362
0 16 12 4.5958 -0.0114
0 16 13 -1.3357 -0.0107
0 16 14 -0.5999 -0.0172
0 16 15 1.1495 0.0208
0 16 16 1.0477 0.0376
0 16 17 2.3583 0.0687
0 16 18 -1.3679 -0.0017
0 16 19 -0.4925 0.1496
0 17 1 4.1724 -0.0023
0 17 2 2.8403 0.0304
0 17 3 -2.2236 0.0314
0 17 4 1.2071 -0.0219
0 17 5 -2.7187 -0.0174
0 17 6 0.6012 -0.0305
0 17 7 0.2428 -0.0039
0 17 8 -2.2489 0.0092
0 17 9 0.2369 0.0396
0 17 10 1.1441 -0.0044
0 17 11 0.4467 -0.0085
0 17 12 -1.4014 0.0131
0 17 13 0.8841 0.1000
0 17 14 -1.0732 0.0208
0 17 15 1.7509 0.0344
0 17 16 -0.3251 0.0502
0 17 17 -0.9829 -0.0095
0 18 0 3.5066 0.0458
0 18 1 -3.9279 -0.0148
0 18 2 -6.5173 -0.0458
0 18 3 -1.9905 0.0127
0 18 4 0.5558 0.0180
0 18 5 -2.8828 -0.0173
0 18 6 -3.8566 0.0074
0 18 7 -0.9372 0.0594
0 18 8 0.3090 -0.0162
0 18 9 0.1065 -0.0338
0 18 10 -1.2674 -0.0863
0 18 11 -1.0138 0.0133
0 18 12 2.6018 0.0802
0 18 13 0.3331 -0.0232
0 18 14 -1.0395 -0.0134
0 18 15 0.7675 -0.2216
0 19 1 -1.8629 0.0244
0 19 2 3.3307 -0.0302
0 19 3 0.3782 -0.0654
0 19 4 -0.8818 -0.0121
0 19 5 2.9474 0.0009
0 19 6 1.2989 0.0127
0 19 7 0.7643 0.0142
0 19 8 -1.6849 -0.0577
0 19 9 0.4614 -0.0804
0 19 10 0.6055 0.0508
0 19 11 1.4359 0.0621
0 19 12 -2.5976 0.0360
0 20 0 3.2701 -0.0208
0 20 1 0.3017 0.0418
0 20 2 -0.0777 -0.0392
0 20 3 -0.2484 -0.0978
0 20 4 1.6394 0.0930
0 20 5 1.0573 0.0791
0 20 6 -1.5535 -0.0915
0 20 7 1.4480 -0.1465
0 20 8 1.7008 0.0046
1 0 1 253.3423 1.6715
1 0 3 189.5105 -0.0598
1 0 5 -62.1551 -0.1313
1 0 7 -4.9483 -0.2292
1 0 9 -26.1201 0.4457
1 0 11 -17.9291 -0.8704
1 0 13 -10.7695 0.5024
1 0 15 -12.6397 -0.1286
1 0 17 1.3853 0.0197
1 0 19 -2.9090 -0.3624
1 0 21 -2.4064 0.5772
1 0 23 -0.8754 -0.3318
1 0 25 -1.7350 -0.2334
1 0 27 0.6305 0.2162
1 0 29 -0.4002 0.1292
1 1 1 -51.0799 -0.3386
1 1 2 -115.5514 -0.1386
1 1 3 -101.2949 -0.1603
1 1 4 64.3917 0.2071
1 1 5 -13.0336 0.1279
1 1 6 -16.0478 0.2159
1 1 7 2.6750 0.1672
1 1 8 -11.5218 -0.1804
1 1 9 2.1047 -0.4317
1 1 10 -15.5543 0.1706
1 1 11 -1.4765 0.1817
1 1 12 21.6080 0.2011
1 1 13 2.3322 0.1051
1 1 14 -1.7132 -0.2719
1 1 15 5.1595 -0.2073
1 1 16 0.1066 0.1716
1 1 17 1.8440 -0.1178
1 1 18 -0.9246 0.1885
1 1 19 3.1890 0.1939
1 1 20 4.5140 0.0315
1 1 21 -1.1486 0.0515
1 1 22 -2.3836 -0.1934
1 1 23 -1.9165 -0.2954
1 1 24 2.0806 0.2322
1 1 25 -0.1808 0.3117
1 1 26 0.2706 0.0717
1 1 27 2.2104 -0.0948
1 1 28 -2.4209 -0.0664
1 1 29 0.5009 -0.0487
1 1 30 0.3106 0.0922
1 2 1 -23.5232 -0.2593
1 2 2 -89.6817 -0.1985
1 2 3 -18.5723 0.5445
1 2 4 41.8480 -0.1395
1 2 5 -23.5816 -0.2895
1 2 6 -31.8327 -0.0135
1 2 7 3.8322 0.1624
1 2 8 -1.5859 -0.1611
1 2 9 24.6851 -0.0980
1 2 10 -18.5614 0.4239
1 2 11 -2.5157 0.0462
1 2 12 4.9216 -0.4008
1 2 13 0.9562 -0.1688
1 2 14 0.5411 0.1795
1 2 15 -0.3504 0.1416
1 2 16 0.1089 -0.0008
1 2 17 0.6963 -0.1509
1 2 18 2.3612 0.1046
1 2 19 -5.0257 0.0262
1 2 20 2.3269 -0.2425
1 2 21 -2.0580 -0.0452
1 2 22 -1.9971 0.3094
1 2 23 -0.5638 0.1416
1 2 24 -2.4616 -0.0277
1 2 25 0.4615 -0.1150
1 2 26 -0.3552 -0.0253
1 2 27 0.9011 0.0706
1 2 28 1.6750 -0.0498
1 2 29 0.3486 0.0628
1 2 30 0.0255 -0.1661
1 3 1 10.9872 0.2982
1 3 2 -96.6534 0.0067
1 3 3 -63.7092 -0.0944
1 3 4 11.5299 0.1132
1 3 5 13.1011 0.0290
1 3 6 0.0352 0.0320
1 3 7 -0.0092 -0.0154
1 3 8 -6.9483 0.0009
1 3 9 -9.0506 -0.0163
1 3 10 9.2561 0.0719
1 3 11 -17.7295 -0.0608
1 3 12 20.8107 -0.0707
1 3 13 -3.4588 0.1742
1 3 14 -0.3286 0.0330
1 3 15 1.9068 -0.0970
1 3 16 5.9419 -0.0655
1 3 17 4.4750 0.0156
1 3 18 -5.7906 0.0435
1 3 19 1.9964 0.0115
1 3 20 5.6284 0.0055
1 3 21 2.0875 0.0833
1 3 22 -2.7268 0.0221
1 3 23 -3.0913 -0.0662
1 3 24 0.7355 -0.0171
1 3 25 0.1266 0.0029
1 3 26 -0.4118 0.0443
1 3 27 -0.4304 0.0365
1 3 28 1.0475 -0.0806
1 3 29 -2.2194 0.1250
1 3 30 -0.5639 -0.0140
1 4 1 -32.4917 -0.0663
1 4 2 -16.6311 -0.0403
1 4 3 -23.3704 0.0430
1 4 4 30.7519 0.0048
1 4 5 30.2362 0.1093
1 4 6 5.3812 -0.1145
1 4 7 20.7809 0.1533
1 4 8 7.6753 0.1700
1 4 9 8.6305 -0.0477
1 4 10 -1.3558 -0.0775
1 4 11 -17.5850 -0.1275
1 4 12 -5.0870 0.0743
1 4 13 2.1462 0.0615
1 4 14 -9.2197 -0.0398
1 4 15 -2.2064 -0.0035
1 4 16 2.4164 0.0432
1 4 17 1.4199 -0.0578
1 4 18 -1.6243 -0.0043
1 4 19 -0.6995 -0.0142
1 4 20 -2.2155 0.0360
1 4 21 4.2005 0.0435
1 4 22 -1.3484 -0.0465
1 4 23 3.7075 0.0205
1 4 24 1.2311 0.0341
1 4 25 -2.1335 -0.0705
1 4 26 0.9033 -0.0393
1 4 27 0.1091 0.0559
1 4 28 0.6286 -0.0232
1 4 29 -0.0630 0.0522
1 4 30 -1.9020 -0.2291
1 5 1 18.4085 0.0384
1 5 2 52.1573 0.1639
1 5 3 -6.9005 0.0268
1 5 4 23.4599 -0.0157
1 5 5 13.6597 0.0481
1 5 6 -21.7509 0.0772
1 5 7 12.6206 -0.0548
1 5 8 -10.1624 -0.1067
1 5 9 -16.3263 -0.0573
1 5 10 -0.4769 0.1737
1 5 11 14.9143 0.0772
1 5 12 1.0630 -0.0549
1 5 13 4.3983 -0.0256
1 5 14 -14.0592 -0.0435
1 5 15 0.4413 -0.0114
1 5 16 -1.2328 0.0063
1 5 17 1.3077 0.0070
1 5 18 -1.5629 0.0604
1 5 19 -3.2476 0.0251
1 5 20 2.4872 -0.0207
1 5 21 4.4015 0.0003
1 5 22 -0.9130 -0.0234
1 5 23 -1.0650 0.0028
1 5 24 -1.5501 0.1175
1 5 25 1.8416 -0.0018
1 5 26 -1.5966 -0.0234
1 5 27 -0.7394 -0.1006
1 5 28 -1.5469 -0.0285
1 5 29 -0.1727 0.0529
1 6 1 -5.5913 -0.0118
1 6 2 -20.1043 0.0791
1 6 3 -49.7590 0.0331
1 6 4 -5.7636 -0.0963
1 6 5 -24.2779 0.0536
1 6 6 -30.3844 -0.0250
1 6 7 -7.3644 0.0360
1 6 8 12.9836 0.0200
1 6 9 10.9846 -0.0349
1 6 10 1.3753 0.0333
1 6 11 -12.6142 -0.0852
1 6 12 -5.5022 -0.0682
1 6 13 9.5578 -0.0071
1 6 14 4.3401 0.0832
1 6 15 -4.4325 0.0496
1 6 16 2.0110 -0.0584
1 6 17 6.1849 -0.0416
1 6 18 0.5687 0.0324
1 6 19 1.3631 -0.0245
1 6 20 -1.8821 -0.0001
1 6 21 -0.7067 0.0485
1 6 22 -0.4488 0.0359
1 6 23 0.7133 0.0397
1 6 24 4.1628 -0.0501
1 6 25 -0.7147 0.0067
1 6 26 -2.3092 0.0565
1 6 27 -0.5716 -0.0721
1 6 28 1.4077 0.1591
1 6 29 -0.5507 -0.0095
1 7 1 -17.5313 -0.0559
1 7 2 -3.7205 -0.0599
1 7 3 -17.5459 0.0545
1 7 4 -10.5068 0.0061
1 7 5 -16.2694 0.0927
1 7 6 -23.5461 0.0470
1 7 7 -1.3953 -0.0322
1 7 8 19.9863 -0.0309
1 7 9 -20.3123 0.0328
1 7 10 -10.2782 0.0414
1 7 11 15.5866 -0.0047
1 7 12 10.4413 0.0011
1 7 13 8.3147 0.0220
1 7 14 -3.2841 0.0025
1 7 15 -0.5756 -0.0098
1 7 16 3.0115 0.0092
1 7 17 0.3548 0.0049
1 7 18 2.5536 0.0150
1 7 19 -0.0907 -0.0517
1 7 20 -1.5527 0.0312
1 7 21 3.6640 0.0552
1 7 22 1.6846 -0.0464
1 7 23 -0.0288 0.0261
1 7 24 -1.6972 0.0202
1 7 25 0.0262 -0.0224
1 7 26 1.8376 -0.0235
1 7 27 0.2427 -0.0130
1 7 28 0.3144 -0.0606
1 8 1 4.8158 -0.0275
1 8 2 15.3942 0.0245
1 8 3 -18.0890 -0.0055
1 8 4 -9.2040 0.0212
1 8 5 23.2528 -0.0407
1 8 6 -10.1084 -0.0103
1 8 7 -18.4146 0.0525
1 8 8 -4.2501 0.0570
1 8 9 -0.9215 0.0026
1 8 10 7.1115 -0.0372
1 8 11 -6.4265 -0.0333
1 8 12 -7.7204 0.0467
1 8 13 3.4402 0.0172
1 8 14 6.7710 -0.0258
1 8 15 5.9445 0.0271
1 8 16 -3.6371 0.0118
1 8 17 1.9332 -0.0375
1 8 18 1.6932 0.0019
1 8 19 -2.6775 0.0198
1 8 20 2.5414 0.0449
1 8 21 -0.8383 0.0051
1 8 22 -1.3716 -0.0304
1 8 23 -1.3199 0.0066
1 8 24 0.7189 0.0308
1 8 25 3.5050 0.0050
1 8 26 -1.8283 0.0289
1 8 27 0.2654 -0.0458
1 8 28 0.3529 0.0953
1 9 1 -9.4617 0.0526
1 9 2 -8.3284 0.0652
1 9 3 24.7429 -0.0354
1 9 4 24.7744 -0.0774
1 9 5 14.0587 0.0513
1 9 6 -10.2566 0.0111
1 9 7 6.9837 -0.0342
1 9 8 19.9678 -0.0409
1 9 9 3.9951 -0.0158
1 9 10 -10.6267 0.0613
1 9 11 3.5451 -0.0053
1 9 12 1.5628 -0.0448
1 9 13 -3.6213 0.0139
1 9 14 3.6532 -0.0034
1 9 15 -1.4041 0.0057
1 9 16 0.8861 -0.0092
1 9 17 -1.7131 -0.0021
1 9 18 3.3491 0.0820
1 9 19 1.3110 -0.0255
1 9 20 0.4994 -0.0021
1 9 21 -3.9727 -0.0093
1 9 22 2.0068 0.0115
1 9 23 0.1648 0.0418
1 9 24 -0.4156 -0.0118
1 9 25 0.0572 -0.0109
1 9 26 0.9537 -0.0618
1 9 27 2.0531 0.0352
1 10 1 24.5318 -0.0339
1 10 2 3.7404 0.0131
1 10 3 17.8499 0.0123
1 10 4 -1.9147 -0.0278
1 10 5 14.0534 -0.0067
1 10 6 7.9348 0.0121
1 10 7 6.6579 -0.0207
1 10 8 0.6896 -0.0615
1 10 9 1.5000 -0.0332
1 10 10 -3.7696 -0.0055
1 10 11 -1.6489 -0.0148
1 10 12 -4.7178 -0.0065
1 10 13 -4.4693 -0.0040
1 10 14 0.3036 -0.0066
1 10 15 4.7480 -0.0094
1 10 16 2.5355 -0.0045
1 10 17 -0.3065 0.0255
1 10 18 3.3384 -0.0072
1 10 19 -1.4871 -0.0047
1 10 20 -0.7155 0.0091
1 10 21 2.1717 -0.0129
1 10 22 0.3448 -0.0576
1 10 23 -1.4635 0.0150
1 10 24 -0.7076 0.0120
1 10 25 2.6930 0.0653
1 10 26 -0.5051 0.1062
1 11 1 -1.4059 -0.0288
1 11 2 -14.3336 -0.0030
1 11 3 -1.0935 0.0222
1 11 4 1.0187 0.0036
1 11 5 -3.7333 -0.0104
1 11 6 -6.4626 -0.0548
1 11 7 -9.4530 0.0026
1 11 8 4.3067 0.0375
1 11 9 -3.8116 -0.0062
1 11 10 -3.4947 0.0328
1 11 11 3.4802 -0.0102
1 11 12 2.8773 -0.0037
1 11 13 -11.4558 -0.0492
1 11 14 -1.2219 -0.0048
1 11 15 3.9391 0.0190
1 11 16 -3.3238 -0.0028
1 11 17 -3.7786 0.0379
1 11 18 -0.1440 -0.0304
1 11 19 2.1916 -0.0265
1 11 20 4.0695 0.0548
1 11 21 -3.1020 -0.0477
1 11 22 2.1928 0.0672
1 11 23 1.1049 -0.0021
1 11 24 0.6342 0.0457
1 11 25 0.0110 -0.0763
1 11 26 0.0790 0.0228
1 12 1 6.7919 0.0105
1 12 2 -8.8914 0.0024
1 12 3 -9.6827 -0.0199
1 12 4 -2.3087 0.0203
1 12 5 -2.6186 -0.0118
1 12 6 -7.2883 -0.0054
1 12 7 -3.6476 0.0119
1 12 8 3.5522 -0.0071
1 12 9 6.1495 -0.0049
1 12 10 -3.7004 -0.0166
1 12 11 -0.9775 0.0000
1 12 12 0.3165 0.0517
1 12 13 0.5036 -0.0020
1 12 14 -1.2253 -0.0445
1 12 15 -1.1979 -0.0315
1 12 16 1.1898 0.0144
1 12 17 1.0765 -0.0374
1 12 18 0.0481 -0.0100
1 12 19 2.2344 0.0059
1 12 20 -1.0634 0.0350
1 12 21 2.6692 -0.0058
1 12 22 1.7368 -0.0490
1 12 23 0.0019 -0.0647
1 12 24 -2.1420 -0.0823
1 12 25 0.8856 0.0920
1 13 1 3.2422 -0.0035
1 13 2 -11.3464 0.0344
1 13 3 4.0038 -0.0272
1 13 4 1.7202 -0.0010
1 13 5 -9.4111 0.0265
1 13 6 -2.4651 -0.0126
1 13 7 6.1790 0.0387
1 13 8 4.2872 -0.0130
1 13 9 -0.8926 -0.0126
1 13 10 -1.4229 0.0193
1 13 11 4.7365 -0.0045
1 13 12 9.1826 -0.0403
1 13 13 -1.9483 -0.0354
1 13 14 -4.1312 0.0399
1 13 15 4.5051 -0.0464
1 13 16 1.0912 -0.0034
1 13 17 -3.8628 0.0449
1 13 18 -1.7794 -0.0446
1 13 19 -0.2115 -0.0294
1 13 20 2.0845 -0.0390
1 13 21 -0.3844 -0.0912
1 13 22 -0.9805 -0.0373
1 13 23 1.4109 0.1117
1 14 1 -1.3683 -0.0008
1 14 2 3.7341 0.0084
1 14 3 -3.2089 -0.0178
1 14 4 1.1323 -0.0152
1 14 5 4.6516 -0.0125
1 14 6 2.2456 0.0132
1 14 7 -5.9096 -0.0087
1 14 8 3.2868 -0.0131
1 14 9 5.8001 -0.0025
1 14 10 4.8039 0.0083
1 14 11 -2.7628 -0.0019
1 14 12 4.3145 -0.0323
1 14 13 -0.4124 -0.0166
1 14 14 1.4638 0.0128
1 14 15 -0.3234 -0.0012
1 14 16 -2.9773 -0.0043
1 14 17 0.6190 0.0264
1 14 18 -2.3845 -0.0430
1 14 19 -0.0699 0.0225
1 14 20 -0.9782 0.0552
1 14 21 0.0457 0.0059
1 14 22 1.0848 0.0869
1 15 1 -2.0897 0.0186
1 15 2 0.5144 0.0079
1 15 3 1.4564 -0.0083
1 15 4 12.7252 0.0224
1 15 5 -5.6127 -0.0063
1 15 6 -6.2205 -0.0184
1 15 7 4.6707 -0.0028
1 15 8 0.7583 -0.0012
1 15 9 -0.8099 0.0146
1 15 10 -4.9940 -0.0325
1 15 11 0.4147 0.0023
1 15 12 1.7150 0.0107
1 15 13 2.2665 0.0089
1 15 14 -4.0808 0.0617
1 15 15 1.2369 -0.0276
1 15 16 -0.4141 -0.0125
1 15 17 -0.7084 -0.0210
1 15 18 -2.8211 0.0060
1 15 19 0.9483 -0.0096
1 15 20 -0.6445 0.0314
1 15 21 1.2368 -0.0422
1 16 1 -1.4167 0.0267
1 16 2 3.2076 -0.0044
1 16 3 -2.1557 -0.0027
1 16 4 0.4377 0.0444
1 16 5 0.2588 -0.0064
1 16 6 5.0836 -0.0328
1 16 7 -2.2296 -0.0104
1 16 8 -3.2832 0.0310
1 16 9 -0.2204 -0.0155
1 16 10 0.4978 -0.0198
1 16 11 0.2408 -0.0104
1 16 12 1.0649 0.0181
1 16 13 4.4953 0.0318
1 16 14 0.8252 -0.0174
1 16 15 0.7232 -0.0796
1 16 16 0.4504 0.0888
1 16 17 0.6574 -0.0093
1 16 18 0.7324 0.0055
1 16 19 0.2037 -0.1922
1 17 1 -2.5323 0.0031
1 17 2 -3.9809 0.0127
1 17 3 -0.1786 0.0035
1 17 4 5.3042 -0.0290
1 17 5 0.2179 -0.0388
1 17 6 -3.1502 0.0456
1 17 7 -1.6492 0.0464
1 17 8 1.4157 0.0133
1 17 9 -1.9890 -0.0328
1 17 10 -3.1177 -0.0076
1 17 11 0.8534 -0.0122
1 17 12 -0.9078 0.0274
1 17 13 -1.1044 0.0384
1 17 14 -0.0976 -0.0637
1 17 15 -1.5299 -0.0237
1 17 16 2.4002 -0.0498
1 17 17 0.8262 0.0198
1 18 1 -0.6541 -0.0156
1 18 2 1.2133 -0.0029
1 18 3 -0.4779 -0.0020
1 18 4 -1.5562 0.0058
1 18 5 -2.1997 -0.0126
1 18 6 1.9429 -0.0003
1 18 7 2.4837 0.0050
1 18 8 -1.1181 -0.0946
1 18 9 -0.6083 -0.0875
1 18 10 -0.3544 0.0236
1 18 11 -1.6666 0.0235
1 18 12 -2.6817 -0.0266
1 18 13 1.1392 -0.0068
1 18 14 -0.1396 -0.0029
1 18 15 0.6878 -0.0509
1 19 1 -1.4933 0.0316
1 19 2 -3.4605 -0.0536
1 19 3 0.4751 -0.0288
1 19 4 2.1008 0.1150
1 19 5 0.4032 -0.0044
1 19 6 0.5662 -0.1111
1 19 7 -0.2548 -0.0541
1 19 8 2.3637 0.0322
1 19 9 0.4675 0.0353
1 19 10 0.4451 0.0043
1 19 11 1.5200 -0.1175
1 19 12 1.4122 -0.0170
1 20 1 1.3131 0.0413
1 20 2 0.4560 -0.0142
1 20 3 2.2018 -0.0080
1 20 4 -0.5076 0.0347
1 20 5 1.3628 -0.0466
1 20 6 -1.3445 -0.0865
1 20 7 1.4931 0.0939
1 20 8 0.9535 0.2606
2 0 2 -74.8792 -0.5366
2 0 4 50.1664 -0.2786
2 0 6 -56.3535 0.0600
2 0 8 0.1353 -0.1586
2 0 10 -25.7290 0.0634
2 0 12 -19.3341 0.5797
2 0 14 -5.2807 -0.5325
2 0 16 4.4913 0.2163
2 0 18 -2.4813 0.1481
2 0 20 8.1811 0.3125
2 0 22 -1.8015 -0.6264
2 0 24 -2.1484 0.5025
2 0 26 0.7614 -0.1072
2 0 28 0.6643 -0.1072
2 0 30 -0.0264 -0.1988
2 1 2 -107.8167 -0.0239
2 1 3 -39.6026 -0.1861
2 1 4 -43.1294 -0.1458
2 1 5 21.3302 -0.0464
2 1 6 0.4063 0.1317
2 1 7 -0.7217 -0.2134
2 1 8 18.4946 -0.1689
2 1 9 -3.0993 0.2153
2 1 10 12.5003 0.5793
2 1 11 -23.4096 -0.2873
2 1 12 0.0275 -0.3383
2 1 13 11.0118 0.0621
2 1 14 6.3625 0.0210
2 1 15 -12.7742 0.1816
2 1 16 -0.9545 0.2533
2 1 17 8.7372 0.0179
2 1 18 -1.1844 0.1172
2 1 19 2.0037 -0.1848
2 1 20 -1.8239 -0.2147
2 1 21 3.4179 0.1466
2 1 22 -1.6258 0.2001
2 1 23 0.6458 0.0963
2 1 24 -0.4412 0.1462
2 1 25 -2.3564 -0.1929
2 1 26 -1.7795 -0.1551
2 1 27 2.5893 0.0393
2 1 28 1.3206 -0.0003
2 1 29 -0.9072 0.0439
2 1 30 0.1862 0.0587
2 2 2 -51.9169 0.1878
2 2 3 -103.9593 -0.0756
2 2 4 -12.0607 -0.3154
2 2 5 23.6652 0.1641
2 2 6 -13.9124 0.1669
2 2 7 -9.6373 0.0323
2 2 8 30.8433 -0.0750
2 2 9 -2.5206 0.0057
2 2 10 0.0891 0.0440
2 2 11 5.2808 -0.3144
2 2 12 -1.0158 -0.0367
2 2 13 -1.9004 0.4015
2 2 14 -5.3045 0.0912
2 2 15 5.9819 -0.2235
2 2 16 9.3559 -0.1590
2 2 17 3.7133 0.0056
2 2 18 -7.9851 0.1490
2 2 19 -0.0383 -0.0751
2 2 20 -0.4397 -0.0408
2 2 21 4.9691 0.2639
2 2 22 -5.5481 0.0206
2 2 23 2.3671 -0.2867
2 2 24 1.7285 -0.1296
2 2 25 -1.8950 0.0968
2 2 26 0.7195 0.1437
2 2 27 0.1733 0.0049
2 2 28 -0.7327 -0.1075
2 2 29 0.0813 -0.0642
2 2 30 -0.8521 -0.2943
2 3 2 56.1025 -0.1698
2 3 3 -28.6468 0.0848
2 3 4 0.5521 0.1587
2 3 5 4.3460 0.0132
2 3 6 9.9806 -0.1108
2 3 7 -12.7352 0.0646
2 3 8 3.5072 -0.0043
2 3 9 12.1130 -0.0260
2 3 10 6.4366 0.0704
2 3 11 6.2629 0.0153
2 3 12 -2.8823 -0.0091
2 3 13 15.6084 -0.0028
2 3 14 0.9770 -0.1168
2 3 15 -0.7183 0.0338
2 3 16 -9.0925 0.0538
2 3 17 0.3045 0.0684
2 3 18 -0.8709 0.0026
2 3 19 -4.6923 -0.0436
2 3 20 -0.2594 -0.0294
2 3 21 -1.0129 -0.0018
2 3 22 -0.8637 -0.0489
2 3 23 1.0214 0.0019
2 3 24 1.1653 0.0966
2 3 25 -0.1882 -0.0142
2 3 26 -3.0783 -0.0425
2 3 27 0.4426 0.0009
2 3 28 0.1949 -0.0350
2 3 29 -0.4709 -0.1557
2 3 30 -1.1609 0.1090
2 4 2 63.9290 0.2445
2 4 3 38.7860 -0.0148
2 4 4 10.1947 -0.0876
2 4 5 10.6635 0.0128
2 4 6 2.3417 -0.0037
2 4 7 5.5103 0.0704
2 4 8 11.9801 -0.1555
2 4 9 5.9501 -0.0449
2 4 10 -10.3714 0.1220
2 4 11 -0.7841 0.0337
2 4 12 -8.4529 0.0214
2 4 13 -8.8923 -0.0646
2 4 14 -9.9027 -0.0156
2 4 15 -10.5645 0.1160
2 4 16 4.6541 -0.0446
2 4 17 2.1723 -0.0240
2 4 18 -3.9762 0.0941
2 4 19 -1.0569 0.0112
2 4 20 0.4806 -0.0179
2 4 21 3.5073 -0.0250
2 4 22 -1.8475 -0.0638
2 4 23 0.0605 0.0688
2 4 24 4.6284 0.0365
2 4 25 -0.3497 -0.0538
2 4 26 -0.4503 -0.0392
2 4 27 -0.2350 -0.0247
2 4 28 -0.2420 -0.0277
2 4 29 -1.3636 -0.1448
2 5 2 49.9743 0.1029
2 5 3 44.9432 -0.2180
2 5 4 3.8177 -0.0846
2 5 5 1.4395 0.1185
2 5 6 -24.9022 0.0182
2 5 7 -9.3779 -0.0552
2 5 8 13.1643 0.0047
2 5 9 -5.5198 0.0662
2 5 10 6.4206 0.0389
2 5 11 -3.3587 -0.1517
2 5 12 4.6750 -0.0175
2 5 13 7.0212 0.0610
2 5 14 1.9472 0.0229
2 5 15 -5.1365 0.0192
2 5 16 -2.5308 0.0482
2 5 17 -3.9593 -0.0223
2 5 18 2.1819 -0.0291
2 5 19 -1.1260 -0.0660
2 5 20 0.0289 -0.0536
2 5 21 0.8510 0.0644
2 5 22 -3.1890 0.0007
2 5 23 0.2623 -0.0500
2 5 24 2.0037 -0.0120
2 5 25 -1.3046 -0.0106
2 5 26 -0.5596 -0.0136
2 5 27 -1.3623 0.0103
2 5 28 1.6028 -0.0395
2 5 29 -0.4418 0.0016
2 6 2 1.0750 0.0727
2 6 3 4.9275 0.0113
2 6 4 -12.4836 -0.0064
2 6 5 2.4304 0.0439
2 6 6 -19.8409 0.0591
2 6 7 -1.3283 -0.0120
2 6 8 -0.3950 -0.0411
2 6 9 -13.0592 0.0041
2 6 10 -11.5112 0.0623
2 6 11 3.0558 0.0419
2 6 12 3.9493 0.0401
2 6 13 0.2051 0.0612
2 6 14 -0.2327 -0.0225
2 6 15 2.0650 -0.0630
2 6 16 1.1296 -0.0338
2 6 17 4.3640 0.0242
2 6 18 -0.7202 0.0483
2 6 19 -3.6754 -0.0341
2 6 20 1.0790 0.0272
2 6 21 2.5189 0.0119
2 6 22 0.5870 -0.0739
2 6 23 -2.1843 -0.0689
2 6 24 0.0205 0.0035
2 6 25 0.9689 0.0407
2 6 26 -1.4260 -0.0224
2 6 27 -0.0605 -0.0746
2 6 28 -0.1689 -0.0191
2 6 29 1.0368 0.0005
2 7 2 -46.4648 0.0547
2 7 3 -10.1755 0.0211
2 7 4 3.5596 -0.0101
2 7 5 29.2891 -0.0603
2 7 6 -12.0948 -0.0442
2 7 7 -20.6871 0.0250
2 7 8 -3.2796 0.0425
2 7 9 12.5183 0.0227
2 7 10 -9.0505 -0.0192
2 7 11 1.5696 0.0011
2 7 12 -5.8820 0.0201
2 7 13 1.3759 -0.0139
2 7 14 7.0792 -0.0447
2 7 15 -5.2625 0.0575
2 7 16 4.4200 0.0008
2 7 17 -2.8678 -0.0221
2 7 18 0.7555 0.0063
2 7 19 1.0344 -0.0112
2 7 20 3.3970 0.0069
2 7 21 0.8417 0.0160
2 7 22 -1.8992 -0.0602
2 7 23 -3.4447 0.0407
2 7 24 2.0335 -0.0001
2 7 25 0.2433 -0.0491
2 7 26 -0.0849 -0.0937
2 7 27 1.0590 -0.0075
2 7 28 1.6228 -0.0927
2 8 2 -24.8946 -0.0193
2 8 3 35.9346 -0.0405
2 8 4 7.9175 -0.0768
2 8 5 8.5817 0.0049
2 8 6 -1.2505 0.0477
2 8 7 11.9798 -0.0574
2 8 8 15.0139 -0.0770
2 8 9 -3.4061 0.0050
2 8 10 -8.0735 -0.0010
2 8 11 4.1129 -0.0268
2 8 12 6.9590 0.0238
2 8 13 -1.5933 -0.0038
2 8 14 5.0937 -0.0157
2 8 15 0.5181 0.0257
2 8 16 4.3048 -0.0017
2 8 17 -0.7913 -0.0096
2 8 18 3.9082 0.0384
2 8 19 -2.4184 0.0091
2 8 20 -4.5697 0.0049
2 8 21 1.1523 -0.0506
2 8 22 1.5599 0.0076
2 8 23 -0.1587 0.0447
2 8 24 -0.7774 0.0111
2 8 25 -1.0385 -0.0545
2 8 26 0.2208 0.0599
2 8 27 0.4745 -0.0180
2 8 28 -1.7398 -0.0833
2 9 2 14.0231 0.0122
2 9 3 -5.3368 -0.0777
2 9 4 4.2283 0.0564
2 9 5 21.4602 0.0091
2 9 6 27.6809 -0.0373
2 9 7 -6.3155 -0.0281
2 9 8 8.2381 -0.0096
2 9 9 6.3508 0.0055
2 9 10 5.0321 -0.0110
2 9 11 0.6537 -0.0133
2 9 12 0.3425 0.0330
2 9 13 -9.5579 0.0274
2 9 14 -2.7159 -0.0384
2 9 15 -4.5755 -0.0441
2 9 16 -2.0891 -0.0116
2 9 17 2.1699 0.0488
2 9 18 -2.7139 -0.0302
2 9 19 -1.2335 -0.0151
2 9 20 1.1123 0.0427
2 9 21 3.6472 0.0302
2 9 22 0.8318 0.0035
2 9 23 -3.4800 -0.0594
2 9 24 2.1449 0.0182
2 9 25 2.0430 0.0248
2 9 26 -0.0773 0.0114
2 9 27 0.6520 -0.0399
2 10 2 -31.0742 0.0714
2 10 3 -1.3145 0.0565
2 10 4 13.9228 -0.0370
2 10 5 1.5166 -0.0378
2 10 6 -11.7931 -0.0051
2 10 7 4.0165 0.0140
2 10 8 3.5300 0.0022
2 10 9 0.8034 0.0117
2 10 10 -5.4064 0.0325
2 10 11 3.4528 0.0045
2 10 12 -1.9155 0.0113
2 10 13 -3.4098 -0.0155
2 10 14 1.2305 0.0062
2 10 15 1.7248 -0.0169
2 10 16 -0.7910 0.0488
2 10 17 -3.5104 -0.0133
2 10 18 0.5399 -0.0318
2 10 19 4.3231 0.0147
2 10 20 -6.1060 0.0112
2 10 21 -2.2498 0.0549
2 10 22 1.1441 -0.0517
2 10 23 1.8250 0.0186
2 10 24 -0.8253 -0.0579
2 10 25 -1.2642 0.0866
2 10 26 -1.9327 0.0259
2 11 2 -2.9265 -0.0048
2 11 3 -8.2861 -0.0310
2 11 4 -5.3624 -0.0003
2 11 5 -7.1666 -0.0265
2 11 6 -5.7402 0.0211
2 11 7 -7.4065 0.0409
2 11 8 -3.8427 -0.0242
2 11 9 -0.7460 -0.0318
2 11 10 -1.2607 -0.0480
2 11 11 -2.6137 -0.0042
2 11 12 9.7212 0.0270
2 11 13 -0.2103 -0.0392
2 11 14 -3.8557 0.0005
2 11 15 -4.7964 0.0149
2 11 16 -4.0299 -0.0224
2 11 17 0.9494 0.0018
2 11 18 -0.6909 -0.0121
2 11 19 -3.0554 0.0261
2 11 20 -0.8340 -0.0084
2 11 21 3.2475 0.0212
2 11 22 2.5786 -0.0282
2 11 23 -0.8836 -0.0035
2 11 24 -0.8904 0.0600
2 11 25 1.7582 -0.1463
2 12 2 -1.1074 0.0203
2 12 3 -15.7356 -0.0308
2 12 4 -1.5240 0.0405
2 12 5 -8.1590 -0.0044
2 12 6 -8.4115 -0.0259
2 12 7 0.1833 -0.0303
2 12 8 4.9728 0.0167
2 12 9 -6.5740 0.0203
2 12 10 -0.9181 -0.0062
2 12 11 7.1573 -0.0083
2 12 12 5.0734 -0.0315
2 12 13 -6.3801 0.0019
2 12 14 2.1690 0.0024
2 12 15 5.7580 0.0062
2 12 16 1.8358 0.0071
2 12 17 -1.1509 -0.0168
2 12 18 -2.6521 0.0448
2 12 19 5.5547 0.0041
2 12 20 0.5475 0.0540
2 12 21 -3.0436 -0.0320
2 12 22 -0.3202 0.0544
2 12 23 1.8376 -0.0198
2 12 24 0.7281 -0.0589
2 13 2 7.7737 0.0095
2 13 3 -9.8619 -0.0102
2 13 4 8.2807 0.0201
2 13 5 5.8869 0.0287
2 13 6 -4.4744 0.0066
2 13 7 -4.1436 -0.0264
2 13 8 0.3132 -0.0092
2 13 9 5.7700 0.0231
2 13 10 -0.8171 -0.0098
2 13 11 1.3784 -0.0030
2 13 12 -1.6064 0.0349
2 13 13 10.6919 0.0214
2 13 14 -0.0415 0.0150
2 13 15 1.9859 -0.0348
2 13 16 -0.2125 0.0322
2 13 17 1.6336 0.0100
2 13 18 1.3430 0.0403
2 13 19 -1.9853 0.0130
2 13 20 -5.0313 -0.0308
2 13 21 0.4469 -0.0370
2 13 22 0.8149 0.0129
2 13 23 0.3614 0.0857
2 14 2 2.2069 0.0027
2 14 3 7.0811 0.0234
2 14 4 8.9777 -0.0073
2 14 5 0.1929 -0.0226
2 14 6 -1.3688 0.0071
2 14 7 2.6889 0.0070
2 14 8 8.7251 0.0008
2 14 9 -3.0629 0.0117
2 14 10 -3.1401 -0.0180
2 14 11 -1.0537 -0.0284
2 14 12 -0.1320 -0.0081
2 14 13 -1.2146 0.0511
2 14 14 -3.4350 0.0137
2 14 15 1.5588 0.0523
2 14 16 1.3683 -0.0075
2 14 17 -2.7512 0.0227
2 14 18 -1.3898 -0.0190
2 14 19 -0.1011 -0.0742
2 14 20 1.3472 -0.0056
2 14 21 -1.2253 0.0750
2 14 22 -1.5896 -0.0044
2 15 2 2.2072 -0.0333
2 15 3 -2.0954 0.0177
2 15 4 -1.9382 0.0092
2 15 5 11.9351 -0.0321
2 15 6 1.3191 0.0169
2 15 7 -1.9406 0.0076
2 15 8 -0.1501 -0.0241
2 15 9 -1.4241 -0.0016
2 15 10 0.0077 -0.0100
2 15 11 -0.2948 0.0350
2 15 12 -0.2306 0.0501
2 15 13 -1.9401 -0.0220
2 15 14 2.6229 -0.0328
2 15 15 -2.5147 0.0323
2 15 16 0.7263 -0.0352
2 15 17 0.9496 0.0014
2 15 18 2.0651 0.0219
2 15 19 1.8611 0.0148
2 15 20 -0.7869 0.0669
2 15 21 -1.2282 -0.0423
2 16 2 -2.4893 -0.0023
2 16 3 1.8607 -0.0299
2 16 4 5.1856 0.0141
2 16 5 -0.7788 0.0224
2 16 6 -3.1111 -0.0024
2 16 7 3.3984 0.0175
2 16 8 1.4129 -0.0314
2 16 9 -0.0051 0.0111
2 16 10 -2.2055 0.0355
2 16 11 0.3933 -0.0103
2 16 12 -1.9582 0.0372
2 16 13 -0.6427 0.0014
2 16 14 -0.6951 0.0423
2 16 15 4.0321 0.0800
2 16 16 2.6433 -0.0284
2 16 17 1.1260 -0.0180
2 16 18 -0.1179 0.0042
2 16 19 1.0723 -0.0089
2 17 2 0.8908 -0.0236
2 17 3 -2.9980 -0.0214
2 17 4 -5.5755 0.0223
2 17 5 2.8859 0.0292
2 17 6 0.5367 0.0418
2 17 7 0.4831 -0.0747
2 17 8 1.5286 -0.0424
2 17 9 1.5334 -0.0051
2 17 10 0.7165 -0.0150
2 17 11 -2.4164 -0.0288
2 17 12 -1.2523 -0.0186
2 17 13 -3.8760 0.0207
2 17 14 0.4544 -0.0032
2 17 15 -1.5735 -0.0107
2 17 16 0.5371 0.0421
2 17 17 -1.6592 -0.0681
2 18 2 -5.2560 -0.0219
2 18 3 3.2520 0.0105
2 18 4 1.2592 -0.0179
2 18 5 -0.0276 -0.0210
2 18 6 -4.3589 0.0294
2 18 7 0.8630 -0.0394
2 18 8 3.3776 0.0200
2 18 9 1.3972 0.0928
2 18 10 -0.3684 -0.0455
2 18 11 -0.5773 -0.0624
2 18 12 1.0724 0.0547
2 18 13 -0.0973 0.0013
2 18 14 0.0342 -0.0393
2 18 15 -0.3196 -0.0643
2 19 2 -0.1238 -0.0352
2 19 3 0.7499 0.0645
2 19 4 -2.1417 0.0289
2 19 5 -2.0412 -0.1157
2 19 6 1.8688 0.0339
2 19 7 0.1377 0.1422
2 19 8 0.3666 -0.0187
2 19 9 0.7841 -0.0090
2 19 10 1.3966 -0.0404
2 19 11 1.1418 0.1265
2 19 12 2.1068 0.0378
2 20 2 -1.0804 -0.0385
2 20 3 1.5015 -0.0536
2 20 4 0.2453 0.0412
2 20 5 2.2180 0.0656
2 20 6 -0.3516 0.0494
2 20 7 -1.5278 0.0979
2 20 8 -0.5378 -0.1368
3 0 3 -44.5689 -0.3533
3 0 5 -10.8363 0.3005
3 0 7 -26.6970 -0.0884
3 0 9 15.0891 0.3256
3 0 11 -13.9442 -0.1173
3 0 13 -1.7002 -0.1745
3 0 15 -7.2405 0.6092
3 0 17 9.9351 0.0159
3 0 19 2.6998 -0.1526
3 0 21 4.3073 0.0559
3 0 23 5.4650 0.4557
3 0 25 -2.7135 -0.4303
3 0 27 -1.3909 0.1215
3 0 29 0.7251 0.0035
3 1 3 -57.2758 -0.4076
3 1 4 33.7376 -0.2136
3 1 5 -19.5486 0.4252
3 1 6 27.4562 -0.0814
3 1 7 17.4379 -0.1489
3 1 8 0.4046 -0.0594
3 1 9 -3.2885 0.2088
3 1 10 15.6311 -0.2168
3 1 11 15.5936 -0.5529
3 1 12 2.3987 0.2206
3 1 13 -5.1878 0.5281
3 1 14 -4.5422 -0.1267
3 1 15 11.9224 -0.2431
3 1 16 -4.8634 -0.1755
3 1 17 0.8863 0.0374
3 1 18 -6.9704 0.0382
3 1 19 -5.4113 -0.1510
3 1 20 5.0292 0.1442
3 1 21 -4.9645 0.3911
3 1 22 -0.2521 -0.2105
3 1 23 -0.3033 -0.2848
3 1 24 -0.9295 -0.0255
3 1 25 -0.2486 -0.0171
3 1 26 -0.4721 0.1122
3 1 27 -0.0197 0.1484
3 1 28 0.4473 0.0400
3 1 29 -0.7900 0.0501
3 1 30 2.4369 0.1429
3 2 3 6.9607 -0.0662
3 2 4 6.1493 0.1630
3 2 5 23.4182 0.1961
3 2 6 -15.3948 -0.0767
3 2 7 -11.3874 -0.1563
3 2 8 -25.6008 -0.0408
3 2 9 31.8199 0.0472
3 2 10 -6.6332 -0.0269
3 2 11 -2.6267 -0.0052
3 2 12 8.9500 0.0763
3 2 13 15.6836 -0.0306
3 2 14 4.1853 -0.2571
3 2 15 -4.0429 0.0035
3 2 16 3.4084 0.1287
3 2 17 4.8768 0.0956
3 2 18 1.9478 0.0119
3 2 19 -3.0144 -0.0866
3 2 20 0.3410 -0.0019
3 2 21 -3.1266 -0.0026
3 2 22 -3.3520 -0.1677
3 2 23 0.9887 0.0449
3 2 24 2.7112 0.2383
3 2 25 -0.6705 0.0861
3 2 26 -1.4914 -0.0723
3 2 27 -0.5574 -0.0889
3 2 28 -0.8569 0.0298
3 2 29 -0.7457 0.0028
3 2 30 0.2549 0.0831
3 3 3 38.6805 0.2175
3 3 4 19.9844 -0.2988
3 3 5 7.9979 -0.0773
3 3 6 -35.3973 0.1150
3 3 7 11.1079 0.1107
3 3 8 12.2041 -0.1004
3 3 9 -7.4075 -0.0776
3 3 10 11.9019 0.1004
3 3 11 0.7962 0.0030
3 3 12 27.1118 -0.0897
3 3 13 -2.6235 -0.0171
3 3 14 -7.2329 0.1346
3 3 15 2.0985 0.0605
3 3 16 4.5836 -0.1349
3 3 17 -3.9953 -0.0475
3 3 18 -2.3970 0.0504
3 3 19 -6.3985 -0.0206
3 3 20 3.9165 -0.0383
3 3 21 -1.1193 0.0697
3 3 22 -4.1565 0.0520
3 3 23 0.1085 0.0858
3 3 24 -0.0987 -0.0764
3 3 25 0.7350 -0.1035
3 3 26 1.2842 0.0977
3 3 27 -0.7926 0.0549
3 3 28 1.2513 0.0137
3 3 29 -0.7898 0.1603
3 3 30 0.4342 0.1242
3 4 3 35.7462 -0.2535
3 4 4 28.4023 -0.0393
3 4 5 23.9888 0.0826
3 4 6 23.2167 -0.0080
3 4 7 -2.3617 -0.0168
3 4 8 0.0875 -0.0557
3 4 9 6.6106 0.1390
3 4 10 -3.3850 -0.0047
3 4 11 -20.0424 -0.0806
3 4 12 -2.9588 0.0007
3 4 13 8.2522 0.0872
3 4 14 -3.9873 0.0299
3 4 15 -5.1831 0.0263
3 4 16 -6.1551 -0.0830
3 4 17 4.3580 0.0167
3 4 18 -0.0042 0.0638
3 4 19 -1.3564 -0.1116
3 4 20 3.4272 0.0403
3 4 21 -0.9504 0.0667
3 4 22 -1.8262 -0.0464
3 4 23 0.6183 0.0110
3 4 24 2.7587 -0.0079
3 4 25 1.1146 -0.0252
3 4 26 -1.4698 0.0034
3 4 27 0.4857 0.0300
3 4 28 0.1260 -0.0185
3 4 29 0.3897 0.0482
3 5 3 10.7309 -0.1533
3 5 4 8.2715 0.1365
3 5 5 12.6392 0.0881
3 5 6 -11.0474 -0.0852
3 5 7 -0.6996 -0.0196
3 5 8 1.3415 -0.0127
3 5 9 -1.8508 -0.0144
3 5 10 -8.5680 -0.0960
3 5 11 5.0605 0.0211
3 5 12 -2.3571 0.1370
3 5 13 7.2330 0.0390
3 5 14 -4.3441 -0.1333
3 5 15 -4.1633 -0.0280
3 5 16 13.1604 -0.0123
3 5 17 -0.3720 0.0148
3 5 18 0.9679 0.0074
3 5 19 -5.0555 -0.0064
3 5 20 5.3725 0.0444
3 5 21 2.9185 -0.0076
3 5 22 0.2365 -0.0802
3 5 23 -1.6605 -0.0004
3 5 24 -0.8534 0.0248
3 5 25 -0.1865 -0.0070
3 5 26 0.9911 0.0179
3 5 27 2.3429 0.0329
3 5 28 -0.6689 0.0316
3 5 29 1.5519 0.1046
3 6 3 -26.7259 0.0496
3 6 4 7.7032 -0.0625
3 6 5 13.4059 0.0462
3 6 6 -6.2268 -0.0082
3 6 7 -4.8414 -0.0346
3 6 8 1.1248 0.0585
3 6 9 2.8220 0.0722
3 6 10 -0.1918 0.0168
3 6 11 -13.1792 -0.0327
3 6 12 1.9710 -0.0762
3 6 13 6.6434 -0.0047
3 6 14 10.8706 0.0033
3 6 15 -1.4844 0.0593
3 6 16 2.8567 0.0180
3 6 17 -0.0087 0.0054
3 6 18 2.4678 -0.0333
3 6 19 -2.3672 -0.0033
3 6 20 1.5966 0.0220
3 6 21 0.4424 -0.0415
3 6 22 -3.6502 -0.0058
3 6 23 -0.9995 0.0572
3 6 24 1.5265 0.0295
3 6 25 0.1929 -0.0507
3 6 26 -1.0873 -0.0040
3 6 27 0.1178 0.0072
3 6 28 0.6203 0.0848
3 6 29 1.2881 0.0534
3 7 3 -26.1931 -0.0427
3 7 4 -1.4086 -0.0323
3 7 5 -15.6621 -0.0457
3 7 6 8.2186 0.0354
3 7 7 -0.6675 0.0031
3 7 8 16.1748 -0.0615
3 7 9 -0.9890 -0.0427
3 7 10 -4.9712 -0.0297
3 7 11 0.3885 0.0398
3 7 12 0.6446 -0.0538
3 7 13 -1.9024 0.0089
3 7 14 -2.4850 0.0606
3 7 15 -2.9201 -0.0244
3 7 16 -2.1659 -0.0715
3 7 17 11.2758 0.0400
3 7 18 -1.6195 0.0027
3 7 19 -1.1242 -0.0074
3 7 20 -2.9772 -0.0062
3 7 21 2.9919 0.0240
3 7 22 1.5682 0.0341
3 7 23 -0.4536 0.0379
3 7 24 -1.4735 -0.0267
3 7 25 -1.9122 -0.0062
3 7 26 0.6012 0.0642
3 7 27 1.5865 0.0406
3 7 28 -1.4946 0.0049
3 8 3 -38.4988 0.0175
3 8 4 4.0062 0.0092
3 8 5 9.1326 -0.0101
3 8 6 10.2650 -0.0518
3 8 7 -2.9602 -0.0518
3 8 8 0.5067 0.0328
3 8 9 13.6017 0.0352
3 8 10 1.8871 -0.0537
3 8 11 5.8307 -0.0425
3 8 12 -3.4777 0.0579
3 8 13 7.4819 0.0090
3 8 14 2.4088 -0.0017
3 8 15 3.5248 -0.0254
3 8 16 0.3615 0.0118
3 8 17 1.2060 0.0121
3 8 18 -1.0826 -0.0296
3 8 19 -1.4545 -0.0086
3 8 20 0.3990 0.0290
3 8 21 -0.3351 0.0261
3 8 22 -2.3709 -0.0580
3 8 23 -1.5571 0.0016
3 8 24 2.1308 0.0230
3 8 25 0.1659 0.0154
3 8 26 -0.5494 0.0340
3 8 27 -0.4136 -0.0529
3 9 3 3.5561 -0.0484
3 9 4 15.4493 0.0609
3 9 5 -10.0673 -0.0277
3 9 6 -6.9156 0.0010
3 9 7 3.9722 0.0192
3 9 8 4.6419 0.0127
3 9 9 6.8982 0.0014
3 9 10 -0.7760 -0.0136
3 9 11 -2.2741 0.0235
3 9 12 1.1362 0.0049
3 9 13 -5.7425 -0.0228
3 9 14 1.9317 -0.0526
3 9 15 -4.6974 0.0232
3 9 16 -11.8672 0.0687
3 9 17 -1.9075 0.0100
3 9 18 2.8446 -0.0431
3 9 19 -0.7789 -0.0248
3 9 20 -3.6374 -0.0039
3 9 21 -0.9956 -0.0400
3 9 22 1.8308 -0.0168
3 9 23 3.2048 -0.0072
3 9 24 1.2824 0.0408
3 9 25 -1.3973 -0.0888
3 9 26 0.3178 0.1216
3 9 27 1.6377 0.1107
3 10 3 -24.4611 -0.0438
3 10 4 -5.1807 -0.0068
3 10 5 -10.2010 0.0347
3 10 6 -3.6902 -0.0131
3 10 7 -6.7528 0.0134
3 10 8 -0.2399 -0.0126
3 10 9 -5.5707 0.0426
3 10 10 -8.9371 -0.0069
3 10 11 -1.7913 -0.0199
3 10 12 -1.0425 -0.0455
3 10 13 1.0014 0.0142
3 10 14 -2.9494 0.0630
3 10 15 -0.7395 0.0017
3 10 16 -1.2701 -0.0550
3 10 17 1.0289 -0.0327
3 10 18 -4.1494 0.0286
3 10 19 -1.7604 0.0234
3 10 20 -0.5812 0.0128
3 10 21 1.3753 -0.0067
3 10 22 -1.6031 -0.0400
3 10 23 -2.9293 0.0272
3 10 24 1.9337 -0.0302
3 10 25 -0.3917 0.0403
3 10 26 -1.0863 0.0051
3 11 3 -5.3903 0.0106
3 11 4 8.0727 0.0383
3 11 5 -10.8029 -0.0152
3 11 6 -6.4698 -0.0384
3 11 7 -1.9134 -0.0514
3 11 8 -3.6676 -0.0302
3 11 9 -6.6265 -0.0087
3 11 10 -1.0009 0.0032
3 11 11 10.9190 0.0139
3 11 12 -5.0911 -0.0487
3 11 13 2.8958 -0.0073
3 11 14 -1.8064 0.0098
3 11 15 11.0176 0.0042
3 11 16 -3.9473 -0.0187
3 11 17 -6.0211 0.0382
3 11 18 3.6847 -0.0354
3 11 19 3.4588 -0.0086
3 11 20 -1.0231 -0.0434
3 11 21 -2.2036 -0.0017
3 11 22 -0.1415 0.0022
3 11 23 1.4730 0.0296
3 11 24 1.5272 -0.1248
3 11 25 -1.1145 -0.0999
3 12 3 -7.8470 -0.0047
3 12 4 3.2102 0.0381
3 12 5 4.1401 -0.0266
3 12 6 -9.5303 0.0119
3 12 7 -4.4019 0.0391
3 12 8 9.0156 0.0192
3 12 9 2.0151 0.0215
3 12 10 -2.3962 -0.0455
3 12 11 -8.8435 -0.0266
3 12 12 2.2613 0.0246
3 12 13 1.3275 0.0324
3 12 14 0.0148 -0.0060
3 12 15 0.7439 -0.0015
3 12 16 2.0293 -0.0034
3 12 17 5.4778 -0.0096
3 12 18 1.5559 -0.0170
3 12 19 -0.7443 0.0341
3 12 20 2.9884 -0.0194
3 12 21 2.4359 -0.0903
3 12 22 1.4099 -0.0877
3 12 23 -2.4097 -0.0512
3 12 24 -0.5100 0.0713
3 13 3 8.5453 -0.0297
3 13 4 8.5151 0.0004
3 13 5 4.8081 0.0110
3 13 6 -3.1945 0.0041
3 13 7 8.4979 0.0001
3 13 8 7.0476 0.0375
3 13 9 -3.5868 -0.0001
3 13 10 -5.2530 0.0043
3 13 11 6.0966 0.0624
3 13 12 4.0981 0.0285
3 13 13 -4.7020 -0.0353
3 13 14 -0.0165 -0.0114
3 13 15 -0.0768 0.0313
3 13 16 2.4700 0.0159
3 13 17 -4.7762 0.0059
3 13 18 -0.3810 -0.0046
3 13 19 3.3606 -0.0721
3 13 20 -0.7576 -0.0000
3 13 21 -3.4672 0.0007
3 13 22 -1.4356 0.0424
3 13 23 -0.0297 0.1322
3 14 3 -7.1286 -0.0058
3 14 4 4.8711 -0.0088
3 14 5 10.5357 -0.0089
3 14 6 2.3924 0.0086
3 14 7 -4.4048 0.0110
3 14 8 2.1588 -0.0206
3 14 9 4.5382 0.0147
3 14 10 0.5461 0.0275
3 14 11 -1.6963 -0.0029
3 14 12 -3.1104 0.0162
3 14 13 1.7707 0.0059
3 14 14 -3.9124 0.0361
3 14 15 -0.8997 -0.0119
3 14 16 -0.6061 -0.0466
3 14 17 1.0127 -0.0084
3 14 18 1.8791 -0.0293
3 14 19 -0.8473 0.0347
3 14 20 -0.0959 -0.0634
3 14 21 0.4555 0.0229
3 14 22 0.5483 -0.1481
3 15 3 1.2892 -0.0042
3 15 4 0.3826 -0.0123
3 15 5 1.1125 0.0019
3 15 6 -5.8164 0.0200
3 15 7 1.4998 -0.0131
3 15 8 4.1627 -0.0171
3 15 9 -1.4455 0.0097
3 15 10 -1.0363 -0.0025
3 15 11 0.6278 -0.0078
3 15 12 -0.1645 -0.0445
3 15 13 -4.2966 0.0056
3 15 14 -1.5791 0.0221
3 15 15 -0.5540 0.0562
3 15 16 1.7183 -0.0170
3 15 17 -2.4916 0.0160
3 15 18 -0.5179 -0.0483
3 15 19 1.3956 0.0179
3 15 20 2.9727 -0.0301
3 16 3 -1.6319 0.0025
3 16 4 -7.0823 0.0287
3 16 5 1.5117 0.0072
3 16 6 -3.8798 -0.0132
3 16 7 -5.3498 -0.0090
3 16 8 -0.8600 0.0153
3 16 9 -1.6615 0.0528
3 16 10 -0.4936 -0.0231
3 16 11 0.1378 -0.0058
3 16 12 1.2324 0.0282
3 16 13 1.3683 0.0097
3 16 14 0.8226 -0.0008
3 16 15 1.1478 0.0251
3 16 16 0.9992 -0.0310
3 16 17 0.5249 0.0217
3 16 18 -0.0900 0.0895
3 16 19 0.9033 0.0838
3 17 3 0.5725 -0.0141
3 17 4 1.2401 -0.0234
3 17 5 -2.3635 0.0044
3 17 6 -3.1304 -0.0211
3 17 7 -2.2872 0.0071
3 17 8 1.2395 0.0198
3 17 9 0.8073 -0.0320
3 17 10 -0.5694 -0.0355
3 17 11 0.2040 0.0397
3 17 12 1.8139 0.1024
3 17 13 -2.0794 -0.0085
3 17 14 -3.2828 -0.0574
3 17 15 -0.7924 0.0227
3 17 16 0.2281 -0.0300
3 18 3 -1.9133 0.0328
3 18 4 -3.0236 -0.0211
3 18 5 1.8152 -0.0220
3 18 6 -0.7114 0.0319
3 18 7 -1.4904 0.1061
3 18 8 -0.9570 -0.0300
3 18 9 -1.6529 -0.0025
3 18 10 0.9075 0.0315
3 18 11 1.5724 0.0781
3 18 12 -0.7346 0.0013
3 18 13 2.5578 -0.0628
3 18 14 -0.6841 -0.1143
3 19 3 -1.4281 0.0056
3 19 4 3.2707 -0.0196
3 19 5 -1.0291 0.0171
3 19 6 -0.2511 0.0653
3 19 7 0.0362 -0.0393
3 19 8 -1.6572 0.0018
3 19 9 0.5094 0.0509
3 19 10 0.3595 0.0787
3 19 11 0.2694 -0.0863
3 20 3 -0.9768 0.0492
3 20 4 2.5541 0.0638
3 20 5 -1.1768 -0.0658
3 20 6 1.9746 -0.1622
3 20 7 -1.1793 -0.0026
4 0 4 -18.7641 0.2571
4 0 6 4.1192 -0.2825
4 0 8 -43.4729 0.2396
4 0 10 -25.0548 -0.6441
4 0 12 -5.1872 0.3771
4 0 14 -0.6824 0.0606
4 0 16 12.8560 -0.3858
4 0 18 -1.0412 0.1655
4 0 20 5.1590 0.2937
4 0 22 1.8746 -0.1754
4 0 24 1.2880 -0.1339
4 0 26 -0.1335 0.3542
4 0 28 -3.1321 -0.1181
4 0 30 -0.6706 -0.1453
4 1 4 -4.9213 0.0160
4 1 5 12.8063 0.3013
4 1 6 -29.0912 -0.2910
4 1 7 -24.8818 -0.0388
4 1 8 9.7855 -0.0344
4 1 9 -1.1682 0.0254
4 1 10 -4.1558 -0.1336
4 1 11 -19.3973 0.0393
4 1 12 8.5733 0.3969
4 1 13 -1.4234 -0.2726
4 1 14 5.4286 -0.5658
4 1 15 -5.4545 0.1887
4 1 16 9.3056 0.2784
4 1 17 1.6483 0.0484
4 1 18 1.7120 -0.1224
4 1 19 -0.7634 -0.0872
4 1 20 0.2748 0.1065
4 1 21 -4.1995 -0.0939
4 1 22 -4.6187 -0.3950
4 1 23 -0.5379 0.1868
4 1 24 -0.4846 0.4014
4 1 25 1.2261 -0.0249
4 1 26 0.2927 -0.1654
4 1 27 0.0370 -0.0919
4 1 28 1.4848 -0.0589
4 1 29 -0.7001 0.1200
4 1 30 -0.8844 0.0575
4 2 4 4.4831 -0.2017
4 2 5 -19.7676 -0.1292
4 2 6 16.7162 0.0803
4 2 7 -5.5050 -0.0082
4 2 8 16.4484 0.0296
4 2 9 -23.7593 0.1515
4 2 10 -16.0355 -0.0444
4 2 11 1.2133 -0.1748
4 2 12 17.7768 -0.0194
4 2 13 8.6851 0.0156
4 2 14 3.0162 0.0651
4 2 15 2.3158 0.1198
4 2 16 1.7900 -0.0358
4 2 17 5.2674 -0.1563
4 2 18 -8.6225 -0.0359
4 2 19 -1.4451 -0.0165
4 2 20 -1.4253 0.0657
4 2 21 -1.6942 0.0573
4 2 22 -2.0890 0.0583
4 2 23 -1.8797 0.0115
4 2 24 -0.5435 -0.0522
4 2 25 -1.2977 -0.1121
4 2 26 -0.8178 -0.0211
4 2 27 1.4322 0.1033
4 2 28 -0.5134 0.0161
4 2 29 -0.8641 0.0391
4 2 30 -1.9327 -0.0852
4 3 4 -13.2788 -0.1031
4 3 5 22.3168 0.2009
4 3 6 -5.3597 0.0752
4 3 7 -30.0418 -0.1103
4 3 8 -3.5631 -0.0387
4 3 9 36.4875 0.1567
4 3 10 -3.1062 -0.0327
4 3 11 -5.8991 -0.0705
4 3 12 -10.5227 0.0646
4 3 13 14.4783 0.0692
4 3 14 -4.6467 -0.0394
4 3 15 -10.4426 -0.1198
4 3 16 6.3688 -0.0300
4 3 17 -0.4133 0.1245
4 3 18 3.0328 0.0218
4 3 19 -2.8867 -0.0715
4 3 20 6.1602 0.0271
4 3 21 1.7435 0.0706
4 3 22 -1.3163 -0.0491
4 3 23 -0.6829 -0.0962
4 3 24 1.7730 -0.0241
4 3 25 0.5491 0.1374
4 3 26 0.6029 0.0777
4 3 27 0.4723 -0.0883
4 3 28 -1.1148 -0.0586
4 3 29 1.0697 0.0038
4 4 4 6.5908 0.2562
4 4 5 7.1374 -0.0315
4 4 6 2.9994 0.0020
4 4 7 17.3922 0.0307
4 4 8 4.6837 0.0552
4 4 9 12.2481 -0.0243
4 4 10 -19.9068 -0.0993
4 4 11 -21.1663 0.0530
4 4 12 1.5498 0.1025
4 4 13 -6.0224 -0.0698
4 4 14 -0.7084 -0.1035
4 4 15 -8.0036 0.0117
4 4 16 0.0222 0.0004
4 4 17 0.2245 0.0165
4 4 18 -1.5304 -0.0208
4 4 19 -1.5030 0.0097
4 4 20 0.4200 -0.0013
4 4 21 3.7491 -0.0433
4 4 22 0.5010 -0.0685
4 4 23 1.9084 0.0543
4 4 24 0.9001 0.0597
4 4 25 -0.4971 -0.0316
4 4 26 0.3026 0.0058
4 4 27 0.7366 -0.0884
4 4 28 1.6836 -0.0033
4 4 29 1.1298 -0.0604
4 5 4 -16.9099 0.0956
4 5 5 -10.3375 -0.0783
4 5 6 9.4360 -0.0866
4 5 7 -26.8756 0.0086
4 5 8 -3.8134 0.0108
4 5 9 5.6226 0.0978
4 5 10 5.6366 0.0763
4 5 11 -10.9426 -0.0028
4 5 12 -9.3208 -0.0983
4 5 13 -0.1951 -0.0934
4 5 14 -0.7853 -0.0057
4 5 15 -1.9639 0.0708
4 5 16 -1.8591 0.0986
4 5 17 9.6834 -0.0131
4 5 18 -3.0433 -0.0271
4 5 19 3.2969 -0.0315
4 5 20 -0.1661 0.0313
4 5 21 4.4655 -0.0175
4 5 22 -0.3895 -0.0023
4 5 23 -0.8673 0.0626
4 5 24 1.2589 -0.0083
4 5 25 -1.3695 -0.0764
4 5 26 -0.4916 -0.0187
4 5 27 0.1487 0.0125
4 5 28 -0.6188 0.0386
4 5 29 -1.2121 -0.0420
4 6 4 -11.8861 -0.0292
4 6 5 -24.1722 0.0605
4 6 6 1.6373 -0.0035
4 6 7 -7.3724 -0.0285
4 6 8 -8.2094 0.0402
4 6 9 -3.7122 -0.0813
4 6 10 -1.9978 -0.0747
4 6 11 -0.1962 -0.0469
4 6 12 -5.5680 0.0499
4 6 13 10.6030 0.1201
4 6 14 -0.7843 0.0185
4 6 15 -1.1771 -0.0480
4 6 16 2.1195 -0.0427
4 6 17 1.6145 -0.0164
4 6 18 1.3853 0.0260
4 6 19 -2.3166 0.0349
4 6 20 -1.3625 -0.0047
4 6 21 0.4160 0.0167
4 6 22 0.7488 -0.0020
4 6 23 -1.1622 0.0078
4 6 24 -0.0546 -0.0473
4 6 25 -2.0795 -0.0323
4 6 26 -0.6563 0.0532
4 6 27 -0.1270 -0.0852
4 6 28 0.5904 0.1133
4 7 4 -15.7420 -0.0124
4 7 5 5.4531 0.0255
4 7 6 -13.8727 -0.0329
4 7 7 -10.2432 -0.0419
4 7 8 -9.2498 0.0235
4 7 9 18.5972 0.0237
4 7 10 8.7760 0.0193
4 7 11 1.3534 0.0237
4 7 12 3.3030 -0.0349
4 7 13 -4.0060 0.0126
4 7 14 2.3144 -0.0102
4 7 15 -2.6280 -0.0507
4 7 16 -2.5777 0.0555
4 7 17 0.4619 0.0597
4 7 18 -1.0000 -0.0152
4 7 19 1.0096 -0.0438
4 7 20 0.8465 0.0213
4 7 21 0.5963 0.0356
4 7 22 -3.9165 -0.0174
4 7 23 -0.4687 -0.0213
4 7 24 0.3069 -0.0159
4 7 25 0.5123 0.0381
4 7 26 -1.4860 -0.0228
4 7 27 0.5079 0.0653
4 7 28 0.0336 -0.0635
4 8 4 9.8238 0.0124
4 8 5 -11.6216 -0.0266
4 8 6 -9.6874 -0.0378
4 8 7 -0.5652 0.0535
4 8 8 5.2230 0.0136
4 8 9 -5.7337 -0.0459
4 8 10 -0.0819 -0.0264
4 8 11 -0.2597 0.0562
4 8 12 -0.9409 0.0167
4 8 13 4.8059 -0.0644
4 8 14 6.8318 -0.0091
4 8 15 -0.9009 0.0080
4 8 16 -4.3109 -0.0013
4 8 17 2.6165 -0.0113
4 8 18 0.4557 0.0111
4 8 19 0.7999 0.0242
4 8 20 -4.4115 0.0058
4 8 21 -1.3454 -0.0222
4 8 22 1.4029 -0.0370
4 8 23 2.0714 0.1001
4 8 24 2.1310 0.0003
4 8 25 -0.3633 -0.0245
4 8 26 -0.7102 -0.0830
4 8 27 1.0141 -0.0664
4 9 4 5.6388 0.0444
4 9 5 -2.0094 0.0245
4 9 6 8.7160 -0.0081
4 9 7 -4.9522 -0.0866
4 9 8 -3.0559 0.0042
4 9 9 -0.9311 0.0225
4 9 10 0.4279 -0.0165
4 9 11 2.1181 -0.0361
4 9 12 -0.8514 -0.0447
4 9 13 2.0842 0.0026
4 9 14 -10.3352 0.0353
4 9 15 1.8254 0.0440
4 9 16 -1.9862 -0.0239
4 9 17 -3.3451 -0.0266
4 9 18 -5.5966 -0.0292
4 9 19 -4.0477 0.0323
4 9 20 3.0461 0.0277
4 9 21 3.3693 -0.0238
4 9 22 -1.1449 0.0515
4 9 23 -1.8152 -0.0552
4 9 24 2.2877 -0.0184
4 9 25 2.0478 -0.0621
4 9 26 -0.6210 0.1257
4 10 4 11.8394 0.0289
4 10 5 10.5266 0.0073
4 10 6 -7.7098 -0.0163
4 10 7 -0.7705 -0.0184
4 10 8 -2.9000 -0.0179
4 10 9 -3.0900 0.0063
4 10 10 4.2130 -0.0182
4 10 11 -3.1604 -0.0222
4 10 12 -3.4492 0.0284
4 10 13 -10.0046 0.0131
4 10 14 9.2059 -0.0130
4 10 15 3.7285 -0.0535
4 10 16 -1.7069 0.0010
4 10 17 -1.2335 0.0108
4 10 18 3.3662 0.0217
4 10 19 3.0868 0.0102
4 10 20 0.9292 0.0367
4 10 21 -2.3406 -0.0932
4 10 22 0.1759 -0.0027
4 10 23 0.3904 0.0136
4 10 24 0.2502 0.0685
4 10 25 0.0083 0.0599
4 10 26 -2.9141 -0.0952
4 11 4 7.3863 -0.0355
4 11 5 4.9563 -0.0190
4 11 6 -12.4011 0.0169
4 11 7 1.5519 0.0331
4 11 8 4.1100 0.0204
4 11 9 4.0938 0.0177
4 11 10 -4.3261 -0.0016
4 11 11 -0.1935 -0.0024
4 11 12 5.7692 0.0036
4 11 13 2.7366 0.0083
4 11 14 0.3197 0.0003
4 11 15 -7.1752 0.0361
4 11 16 7.3357 -0.0161
4 11 17 2.8610 -0.0275
4 11 18 1.8614 -0.0123
4 11 19 -3.3952 -0.0076
4 11 20 0.8778 -0.0198
4 11 21 4.8757 0.0749
4 11 22 0.3553 -0.0109
4 11 23 -1.8305 0.0021
4 11 24 -0.6299 -0.0830
4 11 25 1.3893 -0.1129
4 12 4 0.4725 0.0057
4 12 5 1.5941 -0.0158
4 12 6 1.3086 0.0279
4 12 7 6.1908 0.0224
4 12 8 4.4985 -0.0553
4 12 9 -5.8711 -0.0191
4 12 10 1.5804 0.0353
4 12 11 7.2091 0.0403
4 12 12 2.0255 0.0179
4 12 13 -5.1225 -0.0225
4 12 14 -3.5440 -0.0340
4 12 15 8.9176 -0.0061
4 12 16 1.2990 0.0091
4 12 17 -1.7769 0.0086
4 12 18 2.0304 -0.0027
4 12 19 1.9959 0.0378
4 12 20 2.1378 -0.0480
4 12 21 -1.2347 -0.0603
4 12 22 -0.2535 -0.0453
4 12 23 0.4712 -0.0244
4 12 24 0.1435 0.1199
4 13 4 5.3547 0.0226
4 13 5 17.3535 0.0339
4 13 6 -7.5298 -0.0048
4 13 7 0.3122 -0.0154
4 13 8 5.8265 0.0005
4 13 9 7.6170 0.0422
4 13 10 -3.0727 0.0036
4 13 11 -4.5687 -0.0285
4 13 12 1.2704 -0.0305
4 13 13 -0.2848 -0.0147
4 13 14 -0.1440 0.0126
4 13 15 -6.3581 0.0363
4 13 16 -3.4071 -0.0045
4 13 17 0.2159 -0.0019
4 13 18 -1.2328 -0.0282
4 13 19 -3.3954 -0.0187
4 13 20 -2.8619 -0.0375
4 13 21 0.6905 -0.0278
4 13 22 0.3069 0.1751
4 13 23 -0.5357 0.0811
4 14 4 -4.6799 0.0115
4 14 5 0.3608 -0.0089
4 14 6 -5.6128 0.0145
4 14 7 1.9751 -0.0042
4 14 8 4.1171 0.0038
4 14 9 -1.1711 0.0409
4 14 10 -1.4644 0.0089
4 14 11 2.0673 -0.0308
4 14 12 3.6184 0.0181
4 14 13 -0.4126 0.0237
4 14 14 1.3144 -0.0078
4 14 15 1.6470 -0.0171
[truncated: 329,928 more chars]
